# Supplementary material for: Functional signaling and gene regulatory networks between the oocyte and the surrounding cumulus cells
Source: BMC Genomics. 2018 May 10;19:351. doi: 10.1186/s12864-018-4738-2 (PMC5946446; doi:10.1186/s12864-018-4738-2)
Supplement: Supplementary file 2 — List of genes specifically expressed in oocytes and cumulus cells. Four spreadsheets containing genes specifically expressed in oocytes, inner CCs, outerCC and CCs, average FPKM, and Ensembl annotation. (XLSX 314 kb) [file 12864_2018_4738_MOESM2_ESM.xlsx]

## Sheet: oocyte specific
Genes specifically expressed in oocytes comparatively to cumulus cells
ENSENBL ID	Average FPKM	External gene symbol	Description
ENSBTAG00000000005	0.716859	GRK3	beta-adrenergic receptor kinase 2 [Source:RefSeq peptide;Acc:NP_776925]
ENSBTAG00000000095	3.16326	CD274	CD274 molecule [Source:VGNC Symbol;Acc:VGNC:27019]
ENSBTAG00000000158	14.8956	LY6K	lymphocyte antigen 6 family member K [Source:VGNC Symbol;Acc:VGNC:31092]
ENSBTAG00000000169	43.4429	ASZ1	ankyrin repeat, SAM and basic leucine zipper domain containing 1 [Source:VGNC Symbol;Acc:VGNC:26231]
ENSBTAG00000000172	5.29761	PFKFB1	6-phosphofructo-2-kinase/fructose-2,6-biphosphatase 1 [Source:VGNC Symbol;Acc:VGNC:32769]
ENSBTAG00000000181	15.973	SUSD3	sushi domain containing 3 [Source:VGNC Symbol;Acc:VGNC:35488]
ENSBTAG00000000183	24.7402	TRAT1	T-cell receptor associated transmembrane adaptor 1 [Source:VGNC Symbol;Acc:VGNC:36295]
ENSBTAG00000000189	33.1788	LHFPL3	LHFPL tetraspan subfamily member 3 [Source:VGNC Symbol;Acc:VGNC:30866]
ENSBTAG00000000257	25.2475	MRAP2	melanocortin 2 receptor accessory protein 2 [Source:VGNC Symbol;Acc:VGNC:31596]
ENSBTAG00000000264	3.92578	RFX6	regulatory factor X6 [Source:VGNC Symbol;Acc:VGNC:33898]
ENSBTAG00000000277	4.91637	IL18	interleukin 18 [Source:VGNC Symbol;Acc:VGNC:30126]
ENSBTAG00000000278	9.95599	RNF17	ring finger protein 17 [Source:VGNC Symbol;Acc:VGNC:34035]
ENSBTAG00000000301	5.83114	NA	NA
ENSBTAG00000000326	0.995433	ENTHD1	ENTH domain containing 1 [Source:VGNC Symbol;Acc:VGNC:28508]
ENSBTAG00000000329	3.33367	MEGF10	multiple EGF like domains 10 [Source:VGNC Symbol;Acc:VGNC:31375]
ENSBTAG00000000357	0.941199	PRAG1	PEAK1 related, kinase-activating pseudokinase 1 [Source:HGNC Symbol;Acc:HGNC:25438]
ENSBTAG00000000369	3.51504	EPS8	epidermal growth factor receptor pathway substrate 8 [Source:VGNC Symbol;Acc:VGNC:28555]
ENSBTAG00000000401	5.4993	TTC24	tetratricopeptide repeat domain 24 [Source:VGNC Symbol;Acc:VGNC:36463]
ENSBTAG00000000418	5.72659	TOX3	TOX high mobility group box family member 3 [Source:VGNC Symbol;Acc:VGNC:36229]
ENSBTAG00000000434	4.00208	CRYAB	crystallin alpha B [Source:VGNC Symbol;Acc:VGNC:27732]
ENSBTAG00000000441	1.379	SLC25A53	solute carrier family 25 member 53 [Source:VGNC Symbol;Acc:VGNC:34774]
ENSBTAG00000000445	93.5998	PDE6C	phosphodiesterase 6C [Source:VGNC Symbol;Acc:VGNC:32681]
ENSBTAG00000000446	2.57932	ATP11A	ATPase phospholipid transporting 11A [Source:VGNC Symbol;Acc:VGNC:26274]
ENSBTAG00000000448	1.66266	BDH1	3-hydroxybutyrate dehydrogenase 1 [Source:VGNC Symbol;Acc:VGNC:26457]
ENSBTAG00000000460	47.55	SYTL2	synaptotagmin like 2 [Source:HGNC Symbol;Acc:HGNC:15585]
ENSBTAG00000000470	19.2496	IBSP	integrin binding sialoprotein [Source:VGNC Symbol;Acc:VGNC:30021]
ENSBTAG00000000477	1.18124	TLR5	toll like receptor 5 [Source:HGNC Symbol;Acc:HGNC:11851]
ENSBTAG00000000490	1.23777	RTKN	rhotekin [Source:VGNC Symbol;Acc:VGNC:34197]
ENSBTAG00000000496	2.96162	SLC12A8	solute carrier family 12 member 8 [Source:VGNC Symbol;Acc:VGNC:34671]
ENSBTAG00000000502	18.0871	DAZL	deleted in azoospermia like [Source:HGNC Symbol;Acc:HGNC:2685]
ENSBTAG00000000512	1.81165	SNTA1	syntrophin alpha 1 [Source:VGNC Symbol;Acc:VGNC:35083]
ENSBTAG00000000534	9.60474	PNOC	prepronociceptin [Source:VGNC Symbol;Acc:VGNC:33089]
ENSBTAG00000000561	184.645	OCLN	occludin [Source:VGNC Symbol;Acc:VGNC:32397]
ENSBTAG00000000564	4.95972	NSG2	Neuron-specific protein family member 2 [Source:UniProtKB/Swiss-Prot;Acc:Q0VCZ0]
ENSBTAG00000000581	0.743727	DOCK10	dedicator of cytokinesis 10 [Source:VGNC Symbol;Acc:VGNC:28155]
ENSBTAG00000000585	11.5167	LY6G6C	lymphocyte antigen 6 family member G6C [Source:VGNC Symbol;Acc:VGNC:31090]
ENSBTAG00000000606	3.14397	SYT10	synaptotagmin 10 [Source:VGNC Symbol;Acc:VGNC:35536]
ENSBTAG00000000620	1.29292	MCMDC2	minichromosome maintenance domain containing 2 [Source:VGNC Symbol;Acc:VGNC:31317]
ENSBTAG00000000625	0.690452	SMAD6	SMAD family member 6 [Source:VGNC Symbol;Acc:VGNC:34979]
ENSBTAG00000000641	4.22536	SKAP1	src kinase associated phosphoprotein 1 [Source:HGNC Symbol;Acc:HGNC:15605]
ENSBTAG00000000655	6.30722	NA	NA
ENSBTAG00000000662	0.892113	TCF20	transcription factor 20 [Source:VGNC Symbol;Acc:VGNC:35689]
ENSBTAG00000000717	9.17394	PLPP2	phospholipid phosphatase 2 [Source:VGNC Symbol;Acc:VGNC:33045]
ENSBTAG00000000725	1.00255	USP42	Ubiquitin carboxyl-terminal hydrolase 42 [Source:UniProtKB/Swiss-Prot;Acc:E1B9W9]
ENSBTAG00000000727	1.65749	RNF169	ring finger protein 169 [Source:VGNC Symbol;Acc:VGNC:34034]
ENSBTAG00000000782	10.0581	KDR	kinase insert domain receptor [Source:VGNC Symbol;Acc:VGNC:30535]
ENSBTAG00000000816	7.47595	PRDM1	PR/SET domain 1 [Source:VGNC Symbol;Acc:VGNC:33288]
ENSBTAG00000000818	14.752	PLEKHG7	pleckstrin homology and RhoGEF domain containing G7 [Source:HGNC Symbol;Acc:HGNC:33829]
ENSBTAG00000000821	1.82904	GPR137C	G protein-coupled receptor 137C [Source:VGNC Symbol;Acc:VGNC:29552]
ENSBTAG00000000830	10.2582	GPR137B	G protein-coupled receptor 137B [Source:VGNC Symbol;Acc:VGNC:29551]
ENSBTAG00000000838	2.27463	CCDC88C	coiled-coil domain containing 88C [Source:HGNC Symbol;Acc:HGNC:19967]
ENSBTAG00000000842	34.5112	UBASH3B	ubiquitin associated and SH3 domain containing B [Source:VGNC Symbol;Acc:VGNC:36575]
ENSBTAG00000000854	9.72754	SEC16B	SEC16 homolog B, endoplasmic reticulum export factor [Source:VGNC Symbol;Acc:VGNC:34407]
ENSBTAG00000000892	1.4482	MB21D1	Mab-21 domain containing 1 [Source:VGNC Symbol;Acc:VGNC:31271]
ENSBTAG00000000900	18.5935	LRRC8C	leucine rich repeat containing 8 VRAC subunit C [Source:VGNC Symbol;Acc:VGNC:31031]
ENSBTAG00000000920	1.43945	DNAH17	dynein axonemal heavy chain 17 [Source:VGNC Symbol;Acc:VGNC:28124]
ENSBTAG00000000926	3.66413	NA	NA
ENSBTAG00000000945	2.84349	ATP2C2	ATPase secretory pathway Ca2+ transporting 2 [Source:VGNC Symbol;Acc:VGNC:26297]
ENSBTAG00000000958	3.42847	ZSWIM3	zinc finger SWIM-type containing 3 [Source:VGNC Symbol;Acc:VGNC:37383]
ENSBTAG00000000962	6.22754	STAP1	signal transducing adaptor family member 1 [Source:VGNC Symbol;Acc:VGNC:35358]
ENSBTAG00000000965	1.51144	TNNI3K	serine/threonine-protein kinase TNNI3K [Source:RefSeq peptide;Acc:NP_001071476]
ENSBTAG00000000973	5.54905	KCNJ15	potassium voltage-gated channel subfamily J member 15 [Source:VGNC Symbol;Acc:VGNC:30458]
ENSBTAG00000001010	0.917209	ADAMTS18	ADAM metallopeptidase with thrombospondin type 1 motif 18 [Source:VGNC Symbol;Acc:VGNC:25622]
ENSBTAG00000001014	1.94668	MAPK7	mitogen-activated protein kinase 7 [Source:VGNC Symbol;Acc:VGNC:31222]
ENSBTAG00000001029	5.24424	RASGRP2	RAS guanyl releasing protein 2 [Source:VGNC Symbol;Acc:VGNC:33748]
ENSBTAG00000001034	0.791459	IL18R1	interleukin 18 receptor 1 [Source:VGNC Symbol;Acc:VGNC:30127]
ENSBTAG00000001043	59.1096	LUZP2	leucine zipper protein 2 [Source:VGNC Symbol;Acc:VGNC:31085]
ENSBTAG00000001061	0.926431	PRKCA	protein kinase C alpha [Source:VGNC Symbol;Acc:VGNC:33327]
ENSBTAG00000001062	9.01364	PTH2	parathyroid hormone 2 [Source:VGNC Symbol;Acc:VGNC:33515]
ENSBTAG00000001063	8.43984	HOXA4	homeobox A4 [Source:VGNC Symbol;Acc:VGNC:29912]
ENSBTAG00000001080	50.0941	SPAG17	sperm associated antigen 17 [Source:VGNC Symbol;Acc:VGNC:35165]
ENSBTAG00000001090	28.6516	CCDC173	coiled-coil domain containing 173 [Source:VGNC Symbol;Acc:VGNC:26870]
ENSBTAG00000001120	16.2396	CORO6	coronin 6 [Source:VGNC Symbol;Acc:VGNC:27625]
ENSBTAG00000001124	1.67889	GALC	galactosylceramidase [Source:VGNC Symbol;Acc:VGNC:29217]
ENSBTAG00000001135	16.5822	C1orf194	chromosome 1 open reading frame 194 [Source:HGNC Symbol;Acc:HGNC:32331]
ENSBTAG00000001150	12.6351	KCNE1	NA
ENSBTAG00000001154	16.8142	DGAT2	diacylglycerol O-acyltransferase 2 [Source:VGNC Symbol;Acc:VGNC:28021]
ENSBTAG00000001191	3.3977	CCL17	C-C motif chemokine ligand 17 [Source:VGNC Symbol;Acc:VGNC:26945]
ENSBTAG00000001209	1.79787	PHLDB2	pleckstrin homology like domain family B member 2 [Source:VGNC Symbol;Acc:VGNC:32838]
ENSBTAG00000001219	405.824	NA	NA
ENSBTAG00000001221	5.21677	NKX3-1	NK3 homeobox 1 [Source:VGNC Symbol;Acc:VGNC:32105]
ENSBTAG00000001241	11.4627	ISL1	ISL LIM homeobox 1 [Source:VGNC Symbol;Acc:VGNC:30296]
ENSBTAG00000001243	2.3361	AP3M2	adaptor related protein complex 3 mu 2 subunit [Source:VGNC Symbol;Acc:VGNC:25990]
ENSBTAG00000001260	2.48853	NA	NA
ENSBTAG00000001265	3.71493	HRG	histidine rich glycoprotein [Source:VGNC Symbol;Acc:VGNC:29953]
ENSBTAG00000001271	1.42742	PLG	plasminogen [Source:HGNC Symbol;Acc:HGNC:9071]
ENSBTAG00000001274	12.1846	PPM1L	protein phosphatase, Mg2+/Mn2+ dependent 1L [Source:VGNC Symbol;Acc:VGNC:33216]
ENSBTAG00000001287	1.2883	NA	NA
ENSBTAG00000001293	1.33002	MAATS1	MYCBP associated and testis expressed 1 [Source:VGNC Symbol;Acc:VGNC:31126]
ENSBTAG00000001315	0.734424	DMRTA1	DMRT like family A1 [Source:VGNC Symbol;Acc:VGNC:28113]
ENSBTAG00000001326	10.2031	SLC44A5	solute carrier family 44 member 5 [Source:VGNC Symbol;Acc:VGNC:34879]
ENSBTAG00000001404	0.693646	CACNG3	calcium voltage-gated channel auxiliary subunit gamma 3 [Source:VGNC Symbol;Acc:VGNC:26688]
ENSBTAG00000001410	4.45823	GRAMD1B	GRAM domain containing 1B [Source:VGNC Symbol;Acc:VGNC:29623]
ENSBTAG00000001447	3.69122	HRH1	histamine receptor H1 [Source:HGNC Symbol;Acc:HGNC:5182]
ENSBTAG00000001455	4.35639	HOXA7	homeobox A7 [Source:VGNC Symbol;Acc:VGNC:29915]
ENSBTAG00000001464	0.81757	GPR156	G protein-coupled receptor 156 [Source:VGNC Symbol;Acc:VGNC:29562]
ENSBTAG00000001488	0.839732	OTC	ornithine carbamoyltransferase [Source:VGNC Symbol;Acc:VGNC:32482]
ENSBTAG00000001509	7.97065	ELK3	ELK3, ETS transcription factor [Source:VGNC Symbol;Acc:VGNC:28433]
ENSBTAG00000001558	20.669	PATL2	PAT1 homolog 2 [Source:VGNC Symbol;Acc:VGNC:32594]
ENSBTAG00000001562	0.90979	NFE2	nuclear factor, erythroid 2 [Source:VGNC Symbol;Acc:VGNC:32034]
ENSBTAG00000001608	2.38443	NA	NA
ENSBTAG00000001628	2.06991	SLFNL1	schlafen like 1 [Source:VGNC Symbol;Acc:VGNC:34959]
ENSBTAG00000001686	3.12195	LRRC52	leucine rich repeat containing 52 [Source:VGNC Symbol;Acc:VGNC:31021]
ENSBTAG00000001753	0.763697	NA	NA
ENSBTAG00000001772	19.8731	PDCL2	phosducin like 2 [Source:VGNC Symbol;Acc:VGNC:32666]
ENSBTAG00000001804	0.810781	GPR179	G protein-coupled receptor 179 [Source:VGNC Symbol;Acc:VGNC:29573]
ENSBTAG00000001812	280.312	H1FOO	H1 histone family member O oocyte specific [Source:HGNC Symbol;Acc:HGNC:18463]
ENSBTAG00000001815	1.2119	ARHGEF5	Rho guanine nucleotide exchange factor 5 [Source:VGNC Symbol;Acc:VGNC:26119]
ENSBTAG00000001834	4.16669	PNKP	polynucleotide kinase 3'-phosphatase [Source:VGNC Symbol;Acc:VGNC:33081]
ENSBTAG00000001857	7.59027	DOK4	docking protein 4 [Source:VGNC Symbol;Acc:VGNC:28168]
ENSBTAG00000001862	6.29737	PPP2R2B	protein phosphatase 2 regulatory subunit Bbeta [Source:VGNC Symbol;Acc:VGNC:33256]
ENSBTAG00000001866	2.90069	EMX1	empty spiracles homeobox 1 [Source:VGNC Symbol;Acc:VGNC:28485]
ENSBTAG00000001879	1.01502	NA	period circadian protein homolog 2 [Source:RefSeq peptide;Acc:NP_001179246]
ENSBTAG00000001886	0.734914	FAM122B	protein FAM122B [Source:RefSeq peptide;Acc:NP_001077263]
ENSBTAG00000001917	41.0258	C11orf16	chromosome 11 open reading frame 16 [Source:HGNC Symbol;Acc:HGNC:1169]
ENSBTAG00000001918	6.52779	STXBP5L	syntaxin binding protein 5 like [Source:VGNC Symbol;Acc:VGNC:35449]
ENSBTAG00000001927	9.55719	ATP6V1C2	ATPase H+ transporting V1 subunit C2 [Source:VGNC Symbol;Acc:VGNC:26320]
ENSBTAG00000001969	0.770873	CCDC39	coiled-coil domain-containing protein 39 [Source:RefSeq peptide;Acc:NP_001192985]
ENSBTAG00000001976	1.45939	PPP1R17	protein phosphatase 1 regulatory subunit 17 [Source:VGNC Symbol;Acc:VGNC:33232]
ENSBTAG00000001983	8.28196	SMAGP	small cell adhesion glycoprotein [Source:VGNC Symbol;Acc:VGNC:34982]
ENSBTAG00000002019	1.6483	SERPINB5	serpin family B member 5 [Source:VGNC Symbol;Acc:VGNC:34473]
ENSBTAG00000002070	1.34442	KLC3	kinesin light chain 3 [Source:VGNC Symbol;Acc:VGNC:30624]
ENSBTAG00000002084	1.69026	UNC5C	unc-5 netrin receptor C [Source:VGNC Symbol;Acc:VGNC:36672]
ENSBTAG00000002103	4.98378	PLCG2	phospholipase C gamma 2 [Source:VGNC Symbol;Acc:VGNC:32989]
ENSBTAG00000002129	5.4885	KLF5	Kruppel like factor 5 [Source:VGNC Symbol;Acc:VGNC:30631]
ENSBTAG00000002148	1.84061	RAB3D	RAB3D, member RAS oncogene family [Source:VGNC Symbol;Acc:VGNC:33652]
ENSBTAG00000002199	3.57574	CORIN	corin, serine peptidase [Source:VGNC Symbol;Acc:VGNC:27619]
ENSBTAG00000002215	11.2413	GFPT2	glutamine-fructose-6-phosphate transaminase 2 [Source:VGNC Symbol;Acc:VGNC:29331]
ENSBTAG00000002233	2.81837	CPNE2	copine 2 [Source:VGNC Symbol;Acc:VGNC:27659]
ENSBTAG00000002245	4.14324	MRGPRX2	mas-related G-protein coupled receptor member X2 [Source:RefSeq peptide;Acc:NP_001179379]
ENSBTAG00000002249	1.1216	NAALADL1	N-acetylated alpha-linked acidic dipeptidase like 1 [Source:VGNC Symbol;Acc:VGNC:31856]
ENSBTAG00000002253	64.5925	FKBP6	FK506 binding protein 6 [Source:VGNC Symbol;Acc:VGNC:29025]
ENSBTAG00000002255	5.49087	BHMT	betaine--homocysteine S-methyltransferase [Source:VGNC Symbol;Acc:VGNC:26488]
ENSBTAG00000002266	6.59032	NPL	N-acetylneuraminate pyruvate lyase [Source:VGNC Symbol;Acc:VGNC:32205]
ENSBTAG00000002289	129.229	NLRP14	NLR family pyrin domain containing 14 [Source:VGNC Symbol;Acc:VGNC:32116]
ENSBTAG00000002294	0.866042	SIM1	single-minded family bHLH transcription factor 1 [Source:VGNC Symbol;Acc:VGNC:34623]
ENSBTAG00000002297	0.992704	CACNB4	NA
ENSBTAG00000002326	72.4724	LGALS3	galectin 3 [Source:VGNC Symbol;Acc:VGNC:30852]
ENSBTAG00000002348	5.07653	SLC4A4	solute carrier family 4 member 4 [Source:VGNC Symbol;Acc:VGNC:34894]
ENSBTAG00000002361	1.20749	TMCC2	transmembrane and coiled-coil domain family 2 [Source:VGNC Symbol;Acc:VGNC:35926]
ENSBTAG00000002392	2.27285	NA	NA
ENSBTAG00000002408	2.74631	FHAD1	forkhead associated phosphopeptide binding domain 1 [Source:VGNC Symbol;Acc:VGNC:28996]
ENSBTAG00000002451	1.29916	TTC39A	tetratricopeptide repeat domain 39A [Source:VGNC Symbol;Acc:VGNC:36475]
ENSBTAG00000002471	12.8286	CHL1	cell adhesion molecule L1 like [Source:VGNC Symbol;Acc:VGNC:27296]
ENSBTAG00000002478	23.9256	AGMAT	agmatinase [Source:VGNC Symbol;Acc:VGNC:25730]
ENSBTAG00000002488	306.932	LDHC	lactate dehydrogenase C [Source:HGNC Symbol;Acc:HGNC:6544]
ENSBTAG00000002492	368.65	SYCP3	synaptonemal complex protein 3 [Source:HGNC Symbol;Acc:HGNC:18130]
ENSBTAG00000002497	9.90937	ELOVL2	ELOVL fatty acid elongase 2 [Source:VGNC Symbol;Acc:VGNC:28448]
ENSBTAG00000002505	1.76194	GPR3	G protein-coupled receptor 3 [Source:VGNC Symbol;Acc:VGNC:29581]
ENSBTAG00000002564	0.78747	DLG4	discs large MAGUK scaffold protein 4 [Source:VGNC Symbol;Acc:VGNC:28086]
ENSBTAG00000002624	8.36353	PSTPIP2	proline-serine-threonine phosphatase interacting protein 2 [Source:VGNC Symbol;Acc:VGNC:33487]
ENSBTAG00000002630	2.20825	MKL1	megakaryoblastic leukemia (translocation) 1 [Source:HGNC Symbol;Acc:HGNC:14334]
ENSBTAG00000002640	2.38924	KALRN	kalirin RhoGEF kinase [Source:VGNC Symbol;Acc:VGNC:30389]
ENSBTAG00000002660	14.4094	CFAP53	cilia and flagella associated protein 53 [Source:VGNC Symbol;Acc:VGNC:27246]
ENSBTAG00000002675	1.80376	CCDC7	coiled-coil domain containing 7 [Source:HGNC Symbol;Acc:HGNC:26533]
ENSBTAG00000002695	1.38717	MYO1H	myosin IH [Source:VGNC Symbol;Acc:VGNC:31823]
ENSBTAG00000002717	6.13493	INA	internexin neuronal intermediate filament protein alpha [Source:VGNC Symbol;Acc:VGNC:30191]
ENSBTAG00000002724	2.07561	HORMAD1	HORMA domain-containing protein 1 [Source:UniProtKB/Swiss-Prot;Acc:Q2KIY6]
ENSBTAG00000002733	12.7705	DBX1	developing brain homeobox 1 [Source:VGNC Symbol;Acc:VGNC:27897]
ENSBTAG00000002739	1.67461	PDE1C	phosphodiesterase 1C [Source:VGNC Symbol;Acc:VGNC:32673]
ENSBTAG00000002763	1.37266	KMT2B	lysine methyltransferase 2B [Source:VGNC Symbol;Acc:VGNC:30691]
ENSBTAG00000002821	0.899001	CILP	cartilage intermediate layer protein [Source:HGNC Symbol;Acc:HGNC:1980]
ENSBTAG00000002822	53.4418	CNBD2	cyclic nucleotide binding domain containing 2 [Source:HGNC Symbol;Acc:HGNC:16145]
ENSBTAG00000002842	5.70379	HEATR4	Bos taurus HEAT repeat containing 4 (HEATR4), mRNA. [Source:RefSeq mRNA;Acc:NM_001302935]
ENSBTAG00000002849	54.4662	IRF6	interferon regulatory factor 6 [Source:VGNC Symbol;Acc:VGNC:30277]
ENSBTAG00000002858	2.97405	ACBD7	Bos taurus acyl-CoA binding domain containing 7 (ACBD7), mRNA. [Source:RefSeq mRNA;Acc:NM_001113297]
ENSBTAG00000002888	14.5666	TMTC2	transmembrane and tetratricopeptide repeat containing 2 [Source:HGNC Symbol;Acc:HGNC:25440]
ENSBTAG00000002891	1.13521	HTR5A	5-hydroxytryptamine receptor 5A [Source:VGNC Symbol;Acc:VGNC:30001]
ENSBTAG00000002902	5.69262	ANO6	anoctamin 6 [Source:VGNC Symbol;Acc:VGNC:25955]
ENSBTAG00000002908	7.3798	GNG4	G protein subunit gamma 4 [Source:VGNC Symbol;Acc:VGNC:29467]
ENSBTAG00000002924	1.51017	DUPD1	dual specificity phosphatase and pro isomerase domain containing 1 [Source:VGNC Symbol;Acc:VGNC:28245]
ENSBTAG00000002943	1.33155	NA	NA
ENSBTAG00000002952	1.62642	TBX19	T-box 19 [Source:VGNC Symbol;Acc:VGNC:35665]
ENSBTAG00000002963	3.76339	SAA4	Serum amyloid A-4 protein [Source:UniProtKB/Swiss-Prot;Acc:Q32L76]
ENSBTAG00000002964	0.705591	TXLNB	taxilin beta [Source:VGNC Symbol;Acc:VGNC:36531]
ENSBTAG00000002978	6.27149	PRKG2	protein kinase, cGMP-dependent, type II [Source:VGNC Symbol;Acc:VGNC:33341]
ENSBTAG00000002985	0.784214	KCNMB1	potassium calcium-activated channel subfamily M regulatory beta subunit 1 [Source:VGNC Symbol;Acc:VGNC:30480]
ENSBTAG00000002997	1.22612	ADAMTSL1	ADAMTS like 1 [Source:HGNC Symbol;Acc:HGNC:14632]
ENSBTAG00000003036	2.41438	PPFIA2	PTPRF interacting protein alpha 2 [Source:HGNC Symbol;Acc:HGNC:9246]
ENSBTAG00000003043	44.8647	GNG2	G protein subunit gamma 2 [Source:VGNC Symbol;Acc:VGNC:29465]
ENSBTAG00000003069	0.86418	MAN1C1	mannosidase alpha class 1C member 1 [Source:VGNC Symbol;Acc:VGNC:31163]
ENSBTAG00000003088	1.23909	LANCL3	LanC like 3 [Source:VGNC Symbol;Acc:VGNC:30785]
ENSBTAG00000003089	0.825287	RHPN2	rhophilin Rho GTPase binding protein 2 [Source:HGNC Symbol;Acc:HGNC:19974]
ENSBTAG00000003101	12.0773	SALL4	spalt like transcription factor 4 [Source:VGNC Symbol;Acc:VGNC:34265]
ENSBTAG00000003102	2.32783	GCC1	GRIP and coiled-coil domain containing 1 [Source:VGNC Symbol;Acc:VGNC:29280]
ENSBTAG00000003103	116.697	EIF4E1B	eukaryotic translation initiation factor 4E family member 1B [Source:VGNC Symbol;Acc:VGNC:28409]
ENSBTAG00000003110	7.71888	NA	protein FAM19A4 precursor [Source:RefSeq peptide;Acc:NP_001069903]
ENSBTAG00000003113	1.40883	RNF125	ring finger protein 125 [Source:VGNC Symbol;Acc:VGNC:34017]
ENSBTAG00000003185	2.57263	ASAP1	ArfGAP with SH3 domain, ankyrin repeat and PH domain 1 [Source:VGNC Symbol;Acc:VGNC:26184]
ENSBTAG00000003217	1.46211	CADM3	cell adhesion molecule 3 [Source:VGNC Symbol;Acc:VGNC:26696]
ENSBTAG00000003276	17.3753	PRKCH	protein kinase C eta [Source:VGNC Symbol;Acc:VGNC:33332]
ENSBTAG00000003301	0.907115	NCAM2	neural cell adhesion molecule 2 [Source:VGNC Symbol;Acc:VGNC:31899]
ENSBTAG00000003305	1.05654	NCF1	Neutrophil cytosol factor 1 [Source:UniProtKB/Swiss-Prot;Acc:O77774]
ENSBTAG00000003325	6.91024	SNRK	SNF related kinase [Source:HGNC Symbol;Acc:HGNC:30598]
ENSBTAG00000003335	1.48422	VSX1	visual system homeobox 1 [Source:VGNC Symbol;Acc:VGNC:36845]
ENSBTAG00000003367	6.70645	NA	NA
ENSBTAG00000003392	2.53096	GABRA5	gamma-aminobutyric acid type A receptor alpha5 subunit [Source:VGNC Symbol;Acc:VGNC:29194]
ENSBTAG00000003404	3.28217	PFN4	profilin family member 4 [Source:VGNC Symbol;Acc:VGNC:32778]
ENSBTAG00000003405	11.1438	TP53I3	tumor protein p53 inducible protein 3 [Source:VGNC Symbol;Acc:VGNC:36235]
ENSBTAG00000003409	6.23204	FKBP1B	FK506 binding protein 1B [Source:VGNC Symbol;Acc:VGNC:29021]
ENSBTAG00000003414	1.12369	SAXO2	stabilizer of axonemal microtubules 2 [Source:VGNC Symbol;Acc:VGNC:34302]
ENSBTAG00000003434	9.80036	CERS4	ceramide synthase 4 [Source:VGNC Symbol;Acc:VGNC:27226]
ENSBTAG00000003440	4.42517	NA	ferric-chelate reductase 1 precursor [Source:RefSeq peptide;Acc:NP_001077164]
ENSBTAG00000003454	1.01529	RGS20	regulator of G protein signaling 20 [Source:VGNC Symbol;Acc:VGNC:33919]
ENSBTAG00000003472	0.715533	ABCA12	ATP binding cassette subfamily A member 12 [Source:VGNC Symbol;Acc:VGNC:25456]
ENSBTAG00000003502	2.37404	SPOCK1	SPARC/osteonectin, cwcv and kazal like domains proteoglycan 1 [Source:HGNC Symbol;Acc:HGNC:11251]
ENSBTAG00000003512	1.82234	MYH7B	myosin heavy chain 7B [Source:HGNC Symbol;Acc:HGNC:15906]
ENSBTAG00000003529	3.1406	NA	NA
ENSBTAG00000003531	1.17959	ABCA13	ATP binding cassette subfamily A member 13 [Source:HGNC Symbol;Acc:HGNC:14638]
ENSBTAG00000003565	0.926262	TRIM3	tripartite motif containing 3 [Source:VGNC Symbol;Acc:VGNC:36326]
ENSBTAG00000003568	422.399	CLDN10	claudin 10 [Source:VGNC Symbol;Acc:VGNC:27403]
ENSBTAG00000003594	1.13941	RIBC2	RIB43A domain with coiled-coils 2 [Source:VGNC Symbol;Acc:VGNC:33958]
ENSBTAG00000003608	6.02275	SYCP2	synaptonemal complex protein 2 [Source:VGNC Symbol;Acc:VGNC:35509]
ENSBTAG00000003625	1.26707	VSTM2A	V-set and transmembrane domain containing 2A [Source:VGNC Symbol;Acc:VGNC:36842]
ENSBTAG00000003626	0.716268	MYO3B	myosin IIIB [Source:VGNC Symbol;Acc:VGNC:31825]
ENSBTAG00000003656	2.49581	NA	NA
ENSBTAG00000003658	1.38479	RELN	reelin precursor [Source:RefSeq peptide;Acc:NP_001193387]
ENSBTAG00000003667	4.03471	TLN2	talin 2 [Source:VGNC Symbol;Acc:VGNC:35898]
ENSBTAG00000003668	0.723988	CXorf57	chromosome X open reading frame 57 [Source:HGNC Symbol;Acc:HGNC:25486]
ENSBTAG00000003684	1.4431	LRFN5	leucine rich repeat and fibronectin type III domain containing 5 [Source:VGNC Symbol;Acc:VGNC:30979]
ENSBTAG00000003696	1.41866	BICDL1	BICD family like cargo adaptor 1 [Source:HGNC Symbol;Acc:HGNC:28095]
ENSBTAG00000003724	1.86126	BRDT	NA
ENSBTAG00000003737	30.6923	SLC51B	solute carrier family 51 beta subunit [Source:VGNC Symbol;Acc:VGNC:34901]
ENSBTAG00000003751	14.5824	MACC1	MACC1, MET transcriptional regulator [Source:HGNC Symbol;Acc:HGNC:30215]
ENSBTAG00000003763	2.67127	MYO5C	myosin VC [Source:VGNC Symbol;Acc:VGNC:31828]
ENSBTAG00000003775	6.45669	C8B	complement C8 beta chain [Source:VGNC Symbol;Acc:VGNC:26645]
ENSBTAG00000003791	2.40037	LPAR3	lysophosphatidic acid receptor 3 [Source:VGNC Symbol;Acc:VGNC:30957]
ENSBTAG00000003794	1.39622	GNAO1	guanine nucleotide-binding protein G(o) subunit alpha [Source:RefSeq peptide;Acc:NP_776750]
ENSBTAG00000003797	8.22917	SLC17A3	solute carrier family 17 member 3 [Source:VGNC Symbol;Acc:VGNC:34698]
ENSBTAG00000003802	1.12554	TEKT3	tektin 3 [Source:VGNC Symbol;Acc:VGNC:35738]
ENSBTAG00000003808	2.17996	HDAC9	histone deacetylase 9 [Source:HGNC Symbol;Acc:HGNC:14065]
ENSBTAG00000003833	9.1044	SLC35G2	solute carrier family 35 member G2 [Source:VGNC Symbol;Acc:VGNC:34837]
ENSBTAG00000003835	6.03526	BMP4	bone morphogenetic protein 4 [Source:VGNC Symbol;Acc:VGNC:26519]
ENSBTAG00000003836	3.92935	ADAM19	ADAM metallopeptidase domain 19 [Source:VGNC Symbol;Acc:VGNC:25608]
ENSBTAG00000003837	0.922675	RSPO1	R-spondin 1 [Source:VGNC Symbol;Acc:VGNC:34188]
ENSBTAG00000003865	30.5647	CASR	calcium sensing receptor [Source:VGNC Symbol;Acc:VGNC:26788]
ENSBTAG00000003886	4.59899	BSP3	Seminal plasma protein A3 [Source:UniProtKB/Swiss-Prot;Acc:P04557]
ENSBTAG00000003889	0.940096	PER1	period circadian regulator 1 [Source:VGNC Symbol;Acc:VGNC:32748]
ENSBTAG00000003892	2.08878	NA	NA
ENSBTAG00000003894	2.82297	NDRG4	NDRG family member 4 [Source:VGNC Symbol;Acc:VGNC:31941]
ENSBTAG00000003901	2.41189	DNMT3B	Bos taurus DNA (cytosine-5-)-methyltransferase 3 beta (DNMT3B), mRNA. [Source:RefSeq mRNA;Acc:NM_181813]
ENSBTAG00000003959	2.79397	ARHGAP24	Rho GTPase activating protein 24 [Source:VGNC Symbol;Acc:VGNC:26082]
ENSBTAG00000003992	2.05155	LHX4	LIM homeobox 4 [Source:VGNC Symbol;Acc:VGNC:30874]
ENSBTAG00000004007	18.0804	MCF2	MCF.2 cell line derived transforming sequence [Source:VGNC Symbol;Acc:VGNC:31301]
ENSBTAG00000004008	1.16282	FAM199X	family with sequence similarity 199, X-linked [Source:HGNC Symbol;Acc:HGNC:25195]
ENSBTAG00000004022	0.968023	PLAG1	PLAG1 zinc finger [Source:VGNC Symbol;Acc:VGNC:32971]
ENSBTAG00000004023	9.52331	KIAA1324L	KIAA1324 like [Source:VGNC Symbol;Acc:VGNC:30568]
ENSBTAG00000004081	0.872451	FAT3	FAT atypical cadherin 3 [Source:VGNC Symbol;Acc:VGNC:28876]
ENSBTAG00000004088	1.33461	CRYBB2	crystallin beta B2 [Source:VGNC Symbol;Acc:VGNC:27737]
ENSBTAG00000004139	1.29756	BACH1	BTB domain and CNC homolog 1 [Source:VGNC Symbol;Acc:VGNC:26402]
ENSBTAG00000004150	2.59919	NRG1	neuregulin 1 [Source:VGNC Symbol;Acc:VGNC:32261]
ENSBTAG00000004155	1.27685	SPATA20	spermatogenesis associated 20 [Source:VGNC Symbol;Acc:VGNC:35179]
ENSBTAG00000004197	5.27528	B3GNT4	UDP-GlcNAc:betaGal beta-1,3-N-acetylglucosaminyltransferase 4 [Source:VGNC Symbol;Acc:VGNC:26380]
ENSBTAG00000004219	2.84618	NA	NA
ENSBTAG00000004224	1.62689	C19orf38	chromosome 19 open reading frame 38 [Source:HGNC Symbol;Acc:HGNC:34073]
ENSBTAG00000004257	0.888293	TAF4B	TATA-box binding protein associated factor 4b [Source:VGNC Symbol;Acc:VGNC:35575]
ENSBTAG00000004263	1.93754	ATP6V0A4	ATPase H+ transporting V0 subunit a4 [Source:VGNC Symbol;Acc:VGNC:26309]
ENSBTAG00000004267	3.69361	NA	NA
ENSBTAG00000004297	1.19051	ACOXL	acyl-CoA oxidase like [Source:VGNC Symbol;Acc:VGNC:25555]
ENSBTAG00000004305	78.9949	RGS16	regulator of G protein signaling 16 [Source:VGNC Symbol;Acc:VGNC:33915]
ENSBTAG00000004330	2.17123	ENO4	enolase family member 4 [Source:VGNC Symbol;Acc:VGNC:28499]
ENSBTAG00000004337	1.40048	PDE1B	phosphodiesterase 1B [Source:VGNC Symbol;Acc:VGNC:32672]
ENSBTAG00000004342	1.75483	CCDC87	coiled-coil domain containing 87 [Source:VGNC Symbol;Acc:VGNC:26926]
ENSBTAG00000004354	5.47212	NA	NA
ENSBTAG00000004362	0.644858	SERPINC1	serpin family C member 1 [Source:VGNC Symbol;Acc:VGNC:34474]
ENSBTAG00000004381	2.68155	TACSTD2	tumor associated calcium signal transducer 2 [Source:VGNC Symbol;Acc:VGNC:35563]
ENSBTAG00000004394	2.08489	PKIB	cAMP-dependent protein kinase inhibitor beta [Source:VGNC Symbol;Acc:VGNC:32941]
ENSBTAG00000004415	3.39544	NA	NA
ENSBTAG00000004457	5.9639	ORAI1	ORAI calcium release-activated calcium modulator 1 [Source:VGNC Symbol;Acc:VGNC:32443]
ENSBTAG00000004476	22.92	ADHFE1	alcohol dehydrogenase, iron containing 1 [Source:VGNC Symbol;Acc:VGNC:25674]
ENSBTAG00000004488	1.42689	MEI1	meiotic double-stranded break formation protein 1 [Source:VGNC Symbol;Acc:VGNC:31378]
ENSBTAG00000004503	2.636	NPY	neuropeptide Y [Source:VGNC Symbol;Acc:VGNC:32222]
ENSBTAG00000004539	5.63565	C6orf15	chromosome 6 open reading frame 15 [Source:HGNC Symbol;Acc:HGNC:13927]
ENSBTAG00000004555	5.73394	LRP2	LDL receptor related protein 2 [Source:VGNC Symbol;Acc:VGNC:30990]
ENSBTAG00000004560	2.61256	CLEC4F	C-type lectin domain family 4 member F [Source:VGNC Symbol;Acc:VGNC:27433]
ENSBTAG00000004561	1.0944	PAX6	paired box 6 [Source:VGNC Symbol;Acc:VGNC:32598]
ENSBTAG00000004563	7.90943	NA	uncharacterized protein LOC618701 [Source:RefSeq peptide;Acc:NP_001093193]
ENSBTAG00000004569	4.95945	GLIPR1L1	GLI pathogenesis related 1 like 1 [Source:VGNC Symbol;Acc:VGNC:29403]
ENSBTAG00000004574	4.02037	UGT8	UDP glycosyltransferase 8 [Source:VGNC Symbol;Acc:VGNC:36652]
ENSBTAG00000004588	11.5878	KCNN4	potassium calcium-activated channel subfamily N member 4 [Source:VGNC Symbol;Acc:VGNC:30486]
ENSBTAG00000004595	14.251	GML	glycosylphosphatidylinositol anchored molecule like [Source:VGNC Symbol;Acc:VGNC:29437]
ENSBTAG00000004599	1.09515	TAGLN3	transgelin 3 [Source:VGNC Symbol;Acc:VGNC:35587]
ENSBTAG00000004612	1.81073	SORCS3	VPS10 domain-containing receptor SorCS3 precursor [Source:RefSeq peptide;Acc:NP_001192915]
ENSBTAG00000004657	1.59776	FBLL1	fibrillarin like 1 [Source:HGNC Symbol;Acc:HGNC:35458]
ENSBTAG00000004658	151.872	WEE2	WEE1 homolog 2 [Source:VGNC Symbol;Acc:VGNC:36931]
ENSBTAG00000004662	1.90366	SLC16A12	solute carrier family 16 member 12 [Source:VGNC Symbol;Acc:VGNC:34686]
ENSBTAG00000004693	2.71747	CCDC60	coiled-coil domain containing 60 [Source:VGNC Symbol;Acc:VGNC:26905]
ENSBTAG00000004694	129.193	RPGRIP1	RPGR interacting protein 1 [Source:VGNC Symbol;Acc:VGNC:34104]
ENSBTAG00000004705	54.7839	ILDR1	immunoglobulin like domain containing receptor 1 [Source:VGNC Symbol;Acc:VGNC:30173]
ENSBTAG00000004710	23.9482	HNF1B	HNF1 homeobox B [Source:VGNC Symbol;Acc:VGNC:29890]
ENSBTAG00000004725	187.271	NLRP9	NLR family pyrin domain containing 9 [Source:VGNC Symbol;Acc:VGNC:32121]
ENSBTAG00000004780	51.4553	CDKL1	cyclin dependent kinase like 1 [Source:VGNC Symbol;Acc:VGNC:27138]
ENSBTAG00000004787	6.91821	METRNL	meteorin like, glial cell differentiation regulator [Source:VGNC Symbol;Acc:VGNC:31399]
ENSBTAG00000004795	72.8771	RIPPLY2	ripply transcriptional repressor 2 [Source:HGNC Symbol;Acc:HGNC:21390]
ENSBTAG00000004814	1.29413	INPP4A	inositol polyphosphate-4-phosphatase type I A [Source:VGNC Symbol;Acc:VGNC:30209]
ENSBTAG00000004835	1.37435	HOXD3	homeobox D3 [Source:VGNC Symbol;Acc:VGNC:29933]
ENSBTAG00000004836	2.18418	NA	nik-related protein kinase [Source:RefSeq peptide;Acc:NP_001178094]
ENSBTAG00000004860	2.73598	SLC27A6	solute carrier family 27 member 6 [Source:VGNC Symbol;Acc:VGNC:34790]
ENSBTAG00000004878	2.63062	CAMKV	CaM kinase like vesicle associated [Source:VGNC Symbol;Acc:VGNC:26728]
ENSBTAG00000004885	1.16736	DDR2	discoidin domain receptor tyrosine kinase 2 [Source:VGNC Symbol;Acc:VGNC:27953]
ENSBTAG00000004886	82.8124	ZAR1	zygote arrest 1 [Source:VGNC Symbol;Acc:VGNC:37051]
ENSBTAG00000004896	6.28085	ABLIM3	actin binding LIM protein family member 3 [Source:VGNC Symbol;Acc:VGNC:25509]
ENSBTAG00000004905	27.9278	KRT19	keratin 19 [Source:VGNC Symbol;Acc:VGNC:30720]
ENSBTAG00000004936	1.55781	TMIGD2	transmembrane and immunoglobulin domain containing 2 [Source:VGNC Symbol;Acc:VGNC:36133]
ENSBTAG00000004951	1.07896	MGC134087	UPF0686 protein C11orf1 homolog [Source:UniProtKB/Swiss-Prot;Acc:Q2T9Q3]
ENSBTAG00000004952	0.667765	MFSD4A	major facilitator superfamily domain containing 4A [Source:VGNC Symbol;Acc:VGNC:31438]
ENSBTAG00000004955	1.73649	SYTL5	synaptotagmin like 5 [Source:VGNC Symbol;Acc:VGNC:35549]
ENSBTAG00000004982	1.81625	GPLD1	glycosylphosphatidylinositol specific phospholipase D1 [Source:VGNC Symbol;Acc:VGNC:29536]
ENSBTAG00000005045	1.22065	GIP	gastric inhibitory polypeptide [Source:VGNC Symbol;Acc:VGNC:29364]
ENSBTAG00000005090	2.58688	TMEM2	transmembrane protein 2 [Source:VGNC Symbol;Acc:VGNC:36021]
ENSBTAG00000005091	0.955223	DGKG	diacylglycerol kinase gamma [Source:VGNC Symbol;Acc:VGNC:28028]
ENSBTAG00000005104	1.03256	MGAT5B	mannosyl (alpha-1,6-)-glycoprotein beta-1,6-N-acetyl-glucosaminyltransferase, isozyme B [Source:HGNC Symbol;Acc:HGNC:24140]
ENSBTAG00000005122	10.8178	KNG1	kininogen 1 [Source:HGNC Symbol;Acc:HGNC:6383]
ENSBTAG00000005141	2.44631	PELI2	pellino E3 ubiquitin protein ligase family member 2 [Source:VGNC Symbol;Acc:VGNC:32741]
ENSBTAG00000005169	0.608026	RGS7BP	regulator of G protein signaling 7 binding protein [Source:VGNC Symbol;Acc:VGNC:33924]
ENSBTAG00000005218	1.25105	PDE3B	phosphodiesterase 3B [Source:VGNC Symbol;Acc:VGNC:32675]
ENSBTAG00000005219	1.8279	KLHL4	kelch like family member 4 [Source:VGNC Symbol;Acc:VGNC:30664]
ENSBTAG00000005230	3.17587	SHOX2	short stature homeobox 2 [Source:VGNC Symbol;Acc:VGNC:34606]
ENSBTAG00000005238	1.96573	NCKAP5	NCK associated protein 5 [Source:HGNC Symbol;Acc:HGNC:29847]
ENSBTAG00000005259	3.26288	UCP3	uncoupling protein 3 [Source:VGNC Symbol;Acc:VGNC:36642]
ENSBTAG00000005260	13.221	SPP1	secreted phosphoprotein 1 [Source:VGNC Symbol;Acc:VGNC:35232]
ENSBTAG00000005273	2.79071	IL1R1	interleukin 1 receptor type 1 [Source:VGNC Symbol;Acc:VGNC:30131]
ENSBTAG00000005280	14.3572	ADA	adenosine deaminase [Source:VGNC Symbol;Acc:VGNC:25600]
ENSBTAG00000005284	1.16659	SERPINE3	serpin family E member 3 [Source:VGNC Symbol;Acc:VGNC:34477]
ENSBTAG00000005301	26.4881	KLHL32	kelch like family member 32 [Source:HGNC Symbol;Acc:HGNC:21221]
ENSBTAG00000005305	1.4367	NTS	neurotensin [Source:VGNC Symbol;Acc:VGNC:32311]
ENSBTAG00000005321	2.64085	CADPS	calcium dependent secretion activator [Source:VGNC Symbol;Acc:VGNC:26698]
ENSBTAG00000005337	0.700732	RAB3B	RAB3B, member RAS oncogene family [Source:VGNC Symbol;Acc:VGNC:33650]
ENSBTAG00000005351	3.24806	RFXAP	regulatory factor X associated protein [Source:VGNC Symbol;Acc:VGNC:33901]
ENSBTAG00000005359	0.704336	TGFB2	transforming growth factor beta 2 [Source:VGNC Symbol;Acc:VGNC:35802]
ENSBTAG00000005362	1.90628	RAB23	RAB23, member RAS oncogene family [Source:VGNC Symbol;Acc:VGNC:33630]
ENSBTAG00000005365	5.0624	OVCH1	ovochymase 1 [Source:HGNC Symbol;Acc:HGNC:23080]
ENSBTAG00000005377	118.642	SOSTDC1	sclerostin domain containing 1 [Source:VGNC Symbol;Acc:VGNC:35136]
ENSBTAG00000005378	22.2304	XKRX	XK-related protein 2 [Source:RefSeq peptide;Acc:NP_001192843]
ENSBTAG00000005390	3.08131	GMFG	glia maturation factor gamma [Source:VGNC Symbol;Acc:VGNC:29435]
ENSBTAG00000005412	19.9256	NEDD4L	neural precursor cell expressed, developmentally down-regulated 4-like, E3 ubiquitin protein ligase [Source:VGNC Symbol;Acc:VGNC:31983]
ENSBTAG00000005431	0.796783	LMCD1	LIM and cysteine rich domains 1 [Source:VGNC Symbol;Acc:VGNC:30926]
ENSBTAG00000005432	12.0656	CAPG	capping actin protein, gelsolin like [Source:VGNC Symbol;Acc:VGNC:26739]
ENSBTAG00000005439	0.694599	FAM102B	family with sequence similarity 102 member B [Source:HGNC Symbol;Acc:HGNC:27637]
ENSBTAG00000005445	38.3588	SLC35D1	solute carrier family 35 member D1 [Source:VGNC Symbol;Acc:VGNC:34828]
ENSBTAG00000005450	4.05227	CYP3A5	NA
ENSBTAG00000005466	0.733143	NA	NA
ENSBTAG00000005499	3.76752	ZPBP	zona pellucida binding protein [Source:VGNC Symbol;Acc:VGNC:37368]
ENSBTAG00000005501	17.6073	NA	NA
ENSBTAG00000005530	4.07617	GNMT	glycine N-methyltransferase [Source:VGNC Symbol;Acc:VGNC:29475]
ENSBTAG00000005546	2.46141	HOXB7	homeobox B7 [Source:VGNC Symbol;Acc:VGNC:29921]
ENSBTAG00000005596	5.6229	IGFBP2	insulin like growth factor binding protein 2 [Source:VGNC Symbol;Acc:VGNC:30084]
ENSBTAG00000005628	107.833	CD52	CD52 molecule [Source:VGNC Symbol;Acc:VGNC:27038]
ENSBTAG00000005629	1.50411	CRYBG2	crystallin beta-gamma domain containing 2 [Source:VGNC Symbol;Acc:VGNC:27740]
ENSBTAG00000005675	1.02004	SLC44A4	solute carrier family 44 member 4 [Source:VGNC Symbol;Acc:VGNC:34878]
ENSBTAG00000005685	14.5743	HSD11B2	hydroxysteroid 11-beta dehydrogenase 2 [Source:VGNC Symbol;Acc:VGNC:29967]
ENSBTAG00000005696	0.967487	DBF4B	DBF4 zinc finger B [Source:HGNC Symbol;Acc:HGNC:17883]
ENSBTAG00000005699	2.88776	SCML4	Scm polycomb group protein like 4 [Source:VGNC Symbol;Acc:VGNC:34342]
ENSBTAG00000005711	3.11598	NSG1	neuronal vesicle trafficking associated 1 [Source:VGNC Symbol;Acc:VGNC:32276]
ENSBTAG00000005717	1.12959	GJB5	gap junction protein beta 5 [Source:VGNC Symbol;Acc:VGNC:29380]
ENSBTAG00000005719	29.9624	GJB4	gap junction protein beta 4 [Source:VGNC Symbol;Acc:VGNC:29379]
ENSBTAG00000005738	4.63202	ATP8B1	ATPase phospholipid transporting 8B1 [Source:VGNC Symbol;Acc:VGNC:26330]
ENSBTAG00000005750	2.38943	TCF15	transcription factor 15 [Source:VGNC Symbol;Acc:VGNC:35687]
ENSBTAG00000005772	21.5614	SPDYC	speedy/RINGO cell cycle regulator family member C [Source:VGNC Symbol;Acc:VGNC:35199]
ENSBTAG00000005782	8.4798	CTBS	chitobiase [Source:VGNC Symbol;Acc:VGNC:27786]
ENSBTAG00000005798	2.50726	TRIM50	NA
ENSBTAG00000005810	2.05811	PDZK1	Na(+)/H(+) exchange regulatory cofactor NHE-RF3 [Source:UniProtKB/Swiss-Prot;Acc:Q3T0X8]
ENSBTAG00000005848	0.714076	PRTG	protogenin [Source:HGNC Symbol;Acc:HGNC:26373]
ENSBTAG00000005871	6.44849	MECOM	MDS1 and EVI1 complex locus [Source:VGNC Symbol;Acc:VGNC:31343]
ENSBTAG00000005892	2.83921	ZAP70	zeta chain of T-cell receptor associated protein kinase 70 [Source:VGNC Symbol;Acc:VGNC:37050]
ENSBTAG00000005923	0.869579	ABTB2	ankyrin repeat and BTB domain containing 2 [Source:VGNC Symbol;Acc:VGNC:25516]
ENSBTAG00000005932	2.42471	FAM184B	family with sequence similarity 184 member B [Source:VGNC Symbol;Acc:VGNC:28766]
ENSBTAG00000005938	1.09415	BARHL2	BarH like homeobox 2 [Source:VGNC Symbol;Acc:VGNC:26422]
ENSBTAG00000005974	6.75465	APOBEC2	apolipoprotein B mRNA editing enzyme catalytic subunit 2 [Source:VGNC Symbol;Acc:VGNC:26028]
ENSBTAG00000005994	34.8734	SPESP1	sperm equatorial segment protein 1 [Source:VGNC Symbol;Acc:VGNC:35206]
ENSBTAG00000005997	21.1307	NA	NA
ENSBTAG00000006001	16.7227	STAP2	signal transducing adaptor family member 2 [Source:VGNC Symbol;Acc:VGNC:35359]
ENSBTAG00000006010	0.854573	STAB2	stabilin 2 [Source:VGNC Symbol;Acc:VGNC:35349]
ENSBTAG00000006031	0.656641	ADGRV1	adhesion G protein-coupled receptor V1 [Source:VGNC Symbol;Acc:VGNC:25673]
ENSBTAG00000006110	12.9859	NA	NA
ENSBTAG00000006128	1.30212	TCTEX1D4	Tctex1 domain containing 4 [Source:VGNC Symbol;Acc:VGNC:35707]
ENSBTAG00000006141	0.743288	WDR93	WD repeat domain 93 [Source:HGNC Symbol;Acc:HGNC:26924]
ENSBTAG00000006159	1.76332	KCNJ3	potassium voltage-gated channel subfamily J member 3 [Source:VGNC Symbol;Acc:VGNC:30461]
ENSBTAG00000006188	6.5906	USH2A	usherin [Source:VGNC Symbol;Acc:VGNC:36706]
ENSBTAG00000006208	0.945927	ADCY7	adenylate cyclase 7 [Source:VGNC Symbol;Acc:VGNC:25648]
ENSBTAG00000006253	1.08275	FLNC	filamin C [Source:VGNC Symbol;Acc:VGNC:29035]
ENSBTAG00000006256	1.01875	PTPRO	protein tyrosine phosphatase, receptor type O [Source:VGNC Symbol;Acc:VGNC:33555]
ENSBTAG00000006273	4.09971	SULT4A1	sulfotransferase family 4A member 1 [Source:VGNC Symbol;Acc:VGNC:35469]
ENSBTAG00000006293	14.5516	PLAC1	placenta specific 1 [Source:VGNC Symbol;Acc:VGNC:32968]
ENSBTAG00000006338	3.26499	MYCL	MYCL proto-oncogene, bHLH transcription factor [Source:VGNC Symbol;Acc:VGNC:31787]
ENSBTAG00000006341	7.41655	SLC35F4	solute carrier family 35 member F4 [Source:VGNC Symbol;Acc:VGNC:34834]
ENSBTAG00000006343	11.9053	IL1R2	interleukin 1 receptor type 2 [Source:VGNC Symbol;Acc:VGNC:30132]
ENSBTAG00000006359	0.717822	EPHA1	EPH receptor A1 [Source:VGNC Symbol;Acc:VGNC:28532]
ENSBTAG00000006409	5.31973	LRRC34	leucine rich repeat containing 34 [Source:VGNC Symbol;Acc:VGNC:31010]
ENSBTAG00000006415	33.4153	LRRIQ4	leucine rich repeats and IQ motif containing 4 [Source:VGNC Symbol;Acc:VGNC:31036]
ENSBTAG00000006451	1.16652	GAP43	growth associated protein 43 [Source:VGNC Symbol;Acc:VGNC:29247]
ENSBTAG00000006453	19.6441	CD3G	CD3g molecule [Source:VGNC Symbol;Acc:VGNC:27031]
ENSBTAG00000006468	1.61978	PIWIL1	piwi like RNA-mediated gene silencing 1 [Source:VGNC Symbol;Acc:VGNC:32927]
ENSBTAG00000006474	66.3612	EPCAM	epithelial cell adhesion molecule [Source:VGNC Symbol;Acc:VGNC:28529]
ENSBTAG00000006538	0.951785	PTHLH	parathyroid hormone like hormone [Source:VGNC Symbol;Acc:VGNC:33517]
ENSBTAG00000006549	1.89578	CALHM6	calcium homeostasis modulator family member 6 [Source:VGNC Symbol;Acc:VGNC:26712]
ENSBTAG00000006552	3.81197	LAMP3	lysosomal associated membrane protein 3 [Source:VGNC Symbol;Acc:VGNC:30777]
ENSBTAG00000006557	26.06	RHEBL1	RHEB like 1 [Source:VGNC Symbol;Acc:VGNC:33940]
ENSBTAG00000006558	2.86984	NA	NA
ENSBTAG00000006579	19.3154	P4HA3	prolyl 4-hydroxylase subunit alpha 3 [Source:VGNC Symbol;Acc:VGNC:32537]
ENSBTAG00000006589	5.25708	CFTR	cystic fibrosis transmembrane conductance regulator [Source:HGNC Symbol;Acc:HGNC:1884]
ENSBTAG00000006608	1.91523	GGT5	gamma-glutamyltransferase 5 [Source:VGNC Symbol;Acc:VGNC:29344]
ENSBTAG00000006635	4.54357	DBX2	developing brain homeobox 2 [Source:VGNC Symbol;Acc:VGNC:27898]
ENSBTAG00000006648	2.19813	NA	NA
ENSBTAG00000006659	2.73158	TMEM116	transmembrane protein 116 [Source:VGNC Symbol;Acc:VGNC:35953]
ENSBTAG00000006662	1.78593	NA	NA
ENSBTAG00000006685	1.62917	IL10	interleukin-10 precursor [Source:RefSeq peptide;Acc:NP_776513]
ENSBTAG00000006689	59.661	TECTB	tectorin beta [Source:VGNC Symbol;Acc:VGNC:35733]
ENSBTAG00000006691	5.3859	GABRA3	gamma-aminobutyric acid type A receptor alpha3 subunit [Source:VGNC Symbol;Acc:VGNC:29192]
ENSBTAG00000006707	8.71508	ACSL5	acyl-CoA synthetase long chain family member 5 [Source:VGNC Symbol;Acc:VGNC:25567]
ENSBTAG00000006716	1.9487	PTGS1	prostaglandin-endoperoxide synthase 1 [Source:VGNC Symbol;Acc:VGNC:33511]
ENSBTAG00000006719	1.19828	ZFAND4	zinc finger AN1-type containing 4 [Source:VGNC Symbol;Acc:VGNC:37152]
ENSBTAG00000006722	8.74208	FGF16	fibroblast growth factor 16 [Source:VGNC Symbol;Acc:VGNC:28973]
ENSBTAG00000006727	6.11317	NA	NA
ENSBTAG00000006761	9.41634	CSH2	NA
ENSBTAG00000006771	1.87997	FRY	FRY microtubule binding protein [Source:VGNC Symbol;Acc:VGNC:29122]
ENSBTAG00000006780	2.00776	NAPSA	napsin A aspartic peptidase [Source:VGNC Symbol;Acc:VGNC:31886]
ENSBTAG00000006797	0.644348	2018-03-03	membrane associated ring-CH-type finger 3 [Source:VGNC Symbol;Acc:VGNC:31239]
ENSBTAG00000006823	3.59451	CMYA5	Bos taurus cardiomyopathy associated 5 (CMYA5), mRNA. [Source:RefSeq mRNA;Acc:NM_001281903]
ENSBTAG00000006844	9.54332	LEF1	lymphoid enhancer binding factor 1 [Source:VGNC Symbol;Acc:VGNC:30833]
ENSBTAG00000006855	12.3466	TDRD1	tudor domain containing 1 [Source:VGNC Symbol;Acc:VGNC:35715]
ENSBTAG00000006870	63.0859	RASGEF1A	RasGEF domain family member 1A [Source:VGNC Symbol;Acc:VGNC:33743]
ENSBTAG00000006882	2.07972	IQGAP3	IQ motif containing GTPase activating protein 3 [Source:VGNC Symbol;Acc:VGNC:30260]
ENSBTAG00000006886	8.22128	FAM117A	family with sequence similarity 117 member A [Source:VGNC Symbol;Acc:VGNC:28719]
ENSBTAG00000006907	4.49951	NEB	nebulin [Source:VGNC Symbol;Acc:VGNC:31977]
ENSBTAG00000006924	5.49871	NXPH1	neurexophilin-1 precursor [Source:RefSeq peptide;Acc:NP_001029934]
ENSBTAG00000006947	1.24142	ROPN1	NA
ENSBTAG00000006949	2.34121	SPAG4	sperm associated antigen 4 [Source:VGNC Symbol;Acc:VGNC:35166]
ENSBTAG00000006961	3.6634	NA	NA
ENSBTAG00000006965	38.9799	NLRP8	NLR family pyrin domain containing 8 [Source:VGNC Symbol;Acc:VGNC:32120]
ENSBTAG00000006987	6.57601	CERS3	ceramide synthase 3 [Source:VGNC Symbol;Acc:VGNC:27225]
ENSBTAG00000007063	3.48329	GPHA2	glycoprotein hormone alpha 2 [Source:VGNC Symbol;Acc:VGNC:29533]
ENSBTAG00000007073	11.0683	CPB2	carboxypeptidase B2 [Source:VGNC Symbol;Acc:VGNC:27646]
ENSBTAG00000007079	2.99711	LCP1	lymphocyte cytosolic protein 1 [Source:VGNC Symbol;Acc:VGNC:30817]
ENSBTAG00000007090	2.76568	MYH2	NA
ENSBTAG00000007111	1.11034	STEAP3	STEAP3 metalloreductase [Source:VGNC Symbol;Acc:VGNC:35380]
ENSBTAG00000007118	7.71649	SMURF1	SMAD specific E3 ubiquitin protein ligase 1 [Source:VGNC Symbol;Acc:VGNC:35040]
ENSBTAG00000007129	3.85697	MRVI1	murine retrovirus integration site 1 homolog [Source:HGNC Symbol;Acc:HGNC:7237]
ENSBTAG00000007169	10.5524	P2RX1	purinergic receptor P2X 1 [Source:VGNC Symbol;Acc:VGNC:32517]
ENSBTAG00000007181	3.98413	KIFC3	kinesin family member C3 [Source:VGNC Symbol;Acc:VGNC:30613]
ENSBTAG00000007195	3.58954	GUCA2A	guanylate cyclase activator 2A [Source:VGNC Symbol;Acc:VGNC:29716]
ENSBTAG00000007200	4.11707	COX6B2	cytochrome c oxidase subunit 6B2 [Source:VGNC Symbol;Acc:VGNC:27638]
ENSBTAG00000007206	1.94273	STRIP2	striatin interacting protein 2 [Source:VGNC Symbol;Acc:VGNC:35423]
ENSBTAG00000007210	1.51184	RBFOX1	RNA binding fox-1 homolog 1 [Source:VGNC Symbol;Acc:VGNC:33777]
ENSBTAG00000007216	0.956183	DPF1	double PHD fingers 1 [Source:VGNC Symbol;Acc:VGNC:28175]
ENSBTAG00000007243	5.20202	CFAP58	cilia and flagella associated protein 58 [Source:VGNC Symbol;Acc:VGNC:27247]
ENSBTAG00000007253	4.10078	TSPAN33	tetraspanin 33 [Source:VGNC Symbol;Acc:VGNC:36438]
ENSBTAG00000007258	8.31108	GAD1	glutamate decarboxylase 1 [Source:VGNC Symbol;Acc:VGNC:29204]
ENSBTAG00000007273	1.39867	TF	transferrin [Source:HGNC Symbol;Acc:HGNC:11740]
ENSBTAG00000007286	10.5168	NA	NA
ENSBTAG00000007298	3.93807	TEX29	testis expressed 29 [Source:VGNC Symbol;Acc:VGNC:35766]
ENSBTAG00000007306	197.169	RAB3C	Bos taurus RAB3C, member RAS oncogene family (RAB3C), mRNA. [Source:RefSeq mRNA;Acc:NM_001046606]
ENSBTAG00000007333	1.6397	NA	NA
ENSBTAG00000007347	1.18768	ST8SIA3	ST8 alpha-N-acetyl-neuraminide alpha-2,8-sialyltransferase 3 [Source:VGNC Symbol;Acc:VGNC:35345]
ENSBTAG00000007353	3.07776	DLX4	distal-less homeobox 4 [Source:VGNC Symbol;Acc:VGNC:28100]
ENSBTAG00000007369	13.6403	PDLIM2	PDZ and LIM domain 2 [Source:VGNC Symbol;Acc:VGNC:32708]
ENSBTAG00000007378	3.23083	CLIP4	CAP-Gly domain containing linker protein family member 4 [Source:VGNC Symbol;Acc:VGNC:27447]
ENSBTAG00000007384	3.86595	CYTH3	cytohesin 3 [Source:HGNC Symbol;Acc:HGNC:9504]
ENSBTAG00000007393	0.879251	RND2	Rho family GTPase 2 [Source:VGNC Symbol;Acc:VGNC:34005]
ENSBTAG00000007403	168.301	SLC7A3	solute carrier family 7 member 3 [Source:VGNC Symbol;Acc:VGNC:34929]
ENSBTAG00000007409	3.878	MILR1	mast cell immunoglobulin like receptor 1 [Source:VGNC Symbol;Acc:VGNC:31476]
ENSBTAG00000007428	2.15647	CDKL5	cyclin dependent kinase like 5 [Source:HGNC Symbol;Acc:HGNC:11411]
ENSBTAG00000007429	0.816943	SPNS2	protein spinster homolog 2 [Source:RefSeq peptide;Acc:NP_001193083]
ENSBTAG00000007436	1.89027	GGT6	gamma-glutamyltransferase 6 [Source:VGNC Symbol;Acc:VGNC:29345]
ENSBTAG00000007437	3.99416	TEKT1	tektin 1 [Source:VGNC Symbol;Acc:VGNC:35736]
ENSBTAG00000007444	11.0393	MAP3K7CL	MAP3K7 C-terminal like [Source:VGNC Symbol;Acc:VGNC:31201]
ENSBTAG00000007477	1.06022	NA	NA
ENSBTAG00000007502	64.7408	CKMT1	Creatine kinase U-type, mitochondrial [Source:UniProtKB/Swiss-Prot;Acc:Q9TTK8]
ENSBTAG00000007546	1.88279	NA	NA
ENSBTAG00000007553	1.29263	KCNA5	potassium voltage-gated channel subfamily A member 5 [Source:VGNC Symbol;Acc:VGNC:30425]
ENSBTAG00000007581	15.5556	ADORA2B	adenosine A2b receptor [Source:VGNC Symbol;Acc:VGNC:25688]
ENSBTAG00000007589	0.741555	SMAD9	SMAD family member 9 [Source:VGNC Symbol;Acc:VGNC:34981]
ENSBTAG00000007616	1.7749	TMED6	Transmembrane emp24 domain-containing protein 6 [Source:UniProtKB/Swiss-Prot;Acc:Q0VCA9]
ENSBTAG00000007618	5.32308	NA	butyrophilin-like protein 1 precursor [Source:RefSeq peptide;Acc:NP_001029379]
ENSBTAG00000007624	7.4372	FRMD4B	FERM domain containing 4B [Source:VGNC Symbol;Acc:VGNC:29115]
ENSBTAG00000007633	0.746075	ANKRD34B	ankyrin repeat domain 34B [Source:VGNC Symbol;Acc:VGNC:25925]
ENSBTAG00000007650	14.9522	SLC38A11	solute carrier family 38 member 11 [Source:VGNC Symbol;Acc:VGNC:34848]
ENSBTAG00000007652	2.15041	RFTN2	raftlin family member 2 [Source:VGNC Symbol;Acc:VGNC:33892]
ENSBTAG00000007659	0.934618	CORO2A	coronin 2A [Source:VGNC Symbol;Acc:VGNC:27623]
ENSBTAG00000007666	1.62503	IGF2BP2	insulin like growth factor 2 mRNA binding protein 2 [Source:VGNC Symbol;Acc:VGNC:30080]
ENSBTAG00000007690	2.65671	AGXT2	alanine--glyoxylate aminotransferase 2 [Source:HGNC Symbol;Acc:HGNC:14412]
ENSBTAG00000007704	3.19644	ELOVL7	ELOVL fatty acid elongase 7 [Source:VGNC Symbol;Acc:VGNC:28453]
ENSBTAG00000007705	4.09349	COLEC12	collectin subfamily member 12 [Source:VGNC Symbol;Acc:VGNC:27579]
ENSBTAG00000007732	24.1747	ARPP21	cAMP-regulated phosphoprotein 21 [Source:UniProtKB/Swiss-Prot;Acc:Q7M2N1]
ENSBTAG00000007767	4.11205	TBX15	T-box transcription factor TBX15 [Source:RefSeq peptide;Acc:NP_001073243]
ENSBTAG00000007772	2.19405	SLC29A4	solute carrier family 29 member 4 [Source:VGNC Symbol;Acc:VGNC:34795]
ENSBTAG00000007778	1.8011	TRPM3	transient receptor potential cation channel subfamily M member 3 [Source:HGNC Symbol;Acc:HGNC:17992]
ENSBTAG00000007820	2.04562	NA	NA
ENSBTAG00000007841	1.64406	WTIP	Wilms tumor protein 1-interacting protein [Source:RefSeq peptide;Acc:NP_001192491]
ENSBTAG00000007859	4.45564	VSIG1	V-set and immunoglobulin domain containing 1 [Source:HGNC Symbol;Acc:HGNC:28675]
ENSBTAG00000007883	1.82477	NA	NA
ENSBTAG00000007888	1.31248	EFR3B	EFR3 homolog B [Source:VGNC Symbol;Acc:VGNC:28362]
ENSBTAG00000007898	12.2938	CYBRD1	cytochrome b reductase 1 [Source:HGNC Symbol;Acc:HGNC:20797]
ENSBTAG00000007948	1.36512	SORCS1	sortilin related VPS10 domain containing receptor 1 [Source:VGNC Symbol;Acc:VGNC:35130]
ENSBTAG00000007962	1.25073	ATP9A	ATPase phospholipid transporting 9A (putative) [Source:HGNC Symbol;Acc:HGNC:13540]
ENSBTAG00000007975	1.69407	ALDH8A1	aldehyde dehydrogenase 8 family member A1 [Source:VGNC Symbol;Acc:VGNC:25819]
ENSBTAG00000008004	18.3182	NCF2	neutrophil cytosolic factor 2 [Source:VGNC Symbol;Acc:VGNC:31912]
ENSBTAG00000008005	51.6964	DRC7	dynein regulatory complex subunit 7 [Source:VGNC Symbol;Acc:VGNC:28206]
ENSBTAG00000008008	2.92526	TLR2	toll like receptor 2 [Source:HGNC Symbol;Acc:HGNC:11848]
ENSBTAG00000008009	25.8118	PLD6	phospholipase D family member 6 [Source:VGNC Symbol;Acc:VGNC:33000]
ENSBTAG00000008023	4.10283	RHBDL2	rhomboid like 2 [Source:VGNC Symbol;Acc:VGNC:33936]
ENSBTAG00000008057	6.90891	PARVG	parvin gamma [Source:VGNC Symbol;Acc:VGNC:32591]
ENSBTAG00000008062	8.36383	DMRT2	doublesex and mab-3 related transcription factor 2 [Source:VGNC Symbol;Acc:VGNC:28111]
ENSBTAG00000008091	66.2073	SELENBP1	selenium binding protein 1 [Source:VGNC Symbol;Acc:VGNC:34422]
ENSBTAG00000008092	1.10592	RAB37	RAB37, member RAS oncogene family [Source:VGNC Symbol;Acc:VGNC:33645]
ENSBTAG00000008098	1.89539	DCLK2	doublecortin like kinase 2 [Source:VGNC Symbol;Acc:VGNC:27915]
ENSBTAG00000008100	20.9704	GOLGA7B	golgin A7 family member B [Source:VGNC Symbol;Acc:VGNC:29488]
ENSBTAG00000008101	1.17453	PCSK5	proprotein convertase subtilisin/kexin type 5 [Source:HGNC Symbol;Acc:HGNC:8747]
ENSBTAG00000008103	23.8119	ALDH1A1	aldehyde dehydrogenase 1 family member A1 [Source:VGNC Symbol;Acc:VGNC:25808]
ENSBTAG00000008105	2.90373	RBM38	RNA binding motif protein 38 [Source:VGNC Symbol;Acc:VGNC:33798]
ENSBTAG00000008111	2.37959	ESYT3	extended synaptotagmin 3 [Source:VGNC Symbol;Acc:VGNC:28615]
ENSBTAG00000008121	6.28744	RSPO3	R-spondin 3 [Source:HGNC Symbol;Acc:HGNC:20866]
ENSBTAG00000008132	0.697259	SOX13	SRY-box 13 [Source:VGNC Symbol;Acc:VGNC:35142]
ENSBTAG00000008134	14.845	BDNF	brain derived neurotrophic factor [Source:VGNC Symbol;Acc:VGNC:26461]
ENSBTAG00000008139	2.33215	HOXA3	homeobox A3 [Source:VGNC Symbol;Acc:VGNC:29911]
ENSBTAG00000008144	1.47651	PPIL6	peptidylprolyl isomerase like 6 [Source:VGNC Symbol;Acc:VGNC:33205]
ENSBTAG00000008147	8.18825	MICAL1	microtubule associated monooxygenase, calponin and LIM domain containing 1 [Source:VGNC Symbol;Acc:VGNC:31457]
ENSBTAG00000008155	0.786146	SUN3	Sad1 and UNC84 domain containing 3 [Source:VGNC Symbol;Acc:VGNC:35475]
ENSBTAG00000008159	2.71254	ZC2HC1B	zinc finger C2HC-type containing 1B [Source:VGNC Symbol;Acc:VGNC:37094]
ENSBTAG00000008176	0.681152	KCNRG	potassium channel regulator [Source:VGNC Symbol;Acc:VGNC:30490]
ENSBTAG00000008192	1.21227	PLPPR2	phospholipid phosphatase related 2 [Source:HGNC Symbol;Acc:HGNC:29566]
ENSBTAG00000008193	1.57687	MICALCL	MICAL C-terminal like [Source:HGNC Symbol;Acc:HGNC:25933]
ENSBTAG00000008197	0.980293	EPOR	erythropoietin receptor [Source:VGNC Symbol;Acc:VGNC:28551]
ENSBTAG00000008201	0.855606	CCDC151	coiled-coil domain containing 151 [Source:VGNC Symbol;Acc:VGNC:26856]
ENSBTAG00000008204	1.5881	CARNMT1	carnosine N-methyltransferase 1 [Source:VGNC Symbol;Acc:VGNC:26771]
ENSBTAG00000008253	0.728933	EXPH5	exophilin 5 [Source:VGNC Symbol;Acc:VGNC:28664]
ENSBTAG00000008272	1.19697	EBF3	early B-cell factor 3 [Source:HGNC Symbol;Acc:HGNC:19087]
ENSBTAG00000008291	2.61858	PROCR	protein C receptor [Source:VGNC Symbol;Acc:VGNC:33359]
ENSBTAG00000008300	1.50982	FN1	fibronectin 1 [Source:VGNC Symbol;Acc:VGNC:29056]
ENSBTAG00000008307	5.37251	PLCH1	phospholipase C eta 1 [Source:VGNC Symbol;Acc:VGNC:32990]
ENSBTAG00000008322	0.748818	KCNA10	potassium voltage-gated channel subfamily A member 10 [Source:VGNC Symbol;Acc:VGNC:30421]
ENSBTAG00000008351	8.4606	C12orf60	chromosome 12 open reading frame 60 [Source:HGNC Symbol;Acc:HGNC:28726]
ENSBTAG00000008363	7.81598	EXD1	exonuclease 3'-5' domain containing 1 [Source:VGNC Symbol;Acc:VGNC:28639]
ENSBTAG00000008420	2.29381	BRINP3	BMP/retinoic acid inducible neural specific 3 [Source:VGNC Symbol;Acc:VGNC:26568]
ENSBTAG00000008431	42.2122	MOGAT1	monoacylglycerol O-acyltransferase 1 [Source:VGNC Symbol;Acc:VGNC:31550]
ENSBTAG00000008448	1.06582	MEIS1	Meis homeobox 1 [Source:VGNC Symbol;Acc:VGNC:31381]
ENSBTAG00000008466	9.86887	CCNB1IP1	cyclin B1 interacting protein 1 [Source:VGNC Symbol;Acc:VGNC:26959]
ENSBTAG00000008479	1.9674	CXCL13	C-X-C motif chemokine ligand 13 [Source:VGNC Symbol;Acc:VGNC:27849]
ENSBTAG00000008493	0.915418	AQP3	Aquaporin-3 [Source:UniProtKB/Swiss-Prot;Acc:Q08DE6]
ENSBTAG00000008494	7.25332	TMEM171	transmembrane protein 171 [Source:VGNC Symbol;Acc:VGNC:35996]
ENSBTAG00000008497	0.574266	RGS14	regulator of G protein signaling 14 [Source:VGNC Symbol;Acc:VGNC:33914]
ENSBTAG00000008505	0.990682	APOB	apolipoprotein B [Source:VGNC Symbol;Acc:VGNC:26026]
ENSBTAG00000008517	4.80534	NA	NA
ENSBTAG00000008530	1.73753	SLC36A4	solute carrier family 36 member 4 [Source:VGNC Symbol;Acc:VGNC:34841]
ENSBTAG00000008538	1.0519	DNAI1	dynein axonemal intermediate chain 1 [Source:VGNC Symbol;Acc:VGNC:28129]
ENSBTAG00000008539	3.18657	ENHO	energy homeostasis associated [Source:VGNC Symbol;Acc:VGNC:28494]
ENSBTAG00000008571	9.65487	CUX2	cut like homeobox 2 [Source:VGNC Symbol;Acc:VGNC:27840]
ENSBTAG00000008575	2.08882	CGNL1	cingulin like 1 [Source:VGNC Symbol;Acc:VGNC:27259]
ENSBTAG00000008596	76.1931	PRICKLE1	prickle planar cell polarity protein 1 [Source:VGNC Symbol;Acc:VGNC:33315]
ENSBTAG00000008597	2.61979	SLC45A4	solute carrier family 45 member 4 [Source:VGNC Symbol;Acc:VGNC:34883]
ENSBTAG00000008600	5.15707	TRAF3IP2	TRAF3 interacting protein 2 [Source:VGNC Symbol;Acc:VGNC:36274]
ENSBTAG00000008661	30.624	C11orf52	chromosome 11 open reading frame 52 [Source:HGNC Symbol;Acc:HGNC:30531]
ENSBTAG00000008673	14.5319	ICA1L	islet cell autoantigen 1 like [Source:VGNC Symbol;Acc:VGNC:30024]
ENSBTAG00000008708	3.04329	GPC5	glypican 5 [Source:VGNC Symbol;Acc:VGNC:29527]
ENSBTAG00000008710	3.25964	KCNH1	potassium voltage-gated channel subfamily H member 1 [Source:RefSeq peptide;Acc:NP_776797]
ENSBTAG00000008719	0.688115	PRKCD	protein kinase C delta [Source:VGNC Symbol;Acc:VGNC:33329]
ENSBTAG00000008723	1.63516	CCBE1	collagen and calcium binding EGF domains 1 [Source:VGNC Symbol;Acc:VGNC:26828]
ENSBTAG00000008732	2.19638	ZC3H12C	zinc finger CCCH-type containing 12C [Source:VGNC Symbol;Acc:VGNC:37099]
ENSBTAG00000008756	7.81242	ELF3	E74 like ETS transcription factor 3 [Source:VGNC Symbol;Acc:VGNC:28428]
ENSBTAG00000008779	0.849601	ALOX15B	arachidonate 15-lipoxygenase B [Source:RefSeq peptide;Acc:NP_001192632]
ENSBTAG00000008797	2.21676	NA	NA
ENSBTAG00000008819	1.12152	BTBD16	BTB domain containing 16 [Source:VGNC Symbol;Acc:VGNC:26586]
ENSBTAG00000008832	25.5575	CCL1	C-C motif chemokine ligand 1 [Source:VGNC Symbol;Acc:VGNC:26943]
ENSBTAG00000008842	12.3168	JPH1	junctophilin 1 [Source:VGNC Symbol;Acc:VGNC:30380]
ENSBTAG00000008871	15.395	DDX4	DEAD-box helicase 4 [Source:VGNC Symbol;Acc:VGNC:27966]
ENSBTAG00000008877	2.51475	APBA1	amyloid beta precursor protein binding family A member 1 [Source:VGNC Symbol;Acc:VGNC:26000]
ENSBTAG00000008897	14.6063	BIN2	bridging integrator 2 [Source:VGNC Symbol;Acc:VGNC:26498]
ENSBTAG00000008898	0.96423	GBX2	gastrulation brain homeobox 2 [Source:VGNC Symbol;Acc:VGNC:29276]
ENSBTAG00000008905	158.585	FIGLA	folliculogenesis specific bHLH transcription factor [Source:VGNC Symbol;Acc:VGNC:29009]
ENSBTAG00000008921	11.8969	NEXN	nexilin F-actin binding protein [Source:VGNC Symbol;Acc:VGNC:32025]
ENSBTAG00000008936	8.30277	ABCC2	ATP binding cassette subfamily C member 2 [Source:VGNC Symbol;Acc:VGNC:25472]
ENSBTAG00000008937	3.55514	CELF2	CUGBP Elav-like family member 2 [Source:HGNC Symbol;Acc:HGNC:2550]
ENSBTAG00000008945	3.4868	SDSL	serine dehydratase like [Source:VGNC Symbol;Acc:VGNC:34400]
ENSBTAG00000008946	2.39715	CAPN13	calpain 13 [Source:VGNC Symbol;Acc:VGNC:26744]
ENSBTAG00000008952	1.1098	RAP1GAP	RAP1 GTPase activating protein [Source:VGNC Symbol;Acc:VGNC:33716]
ENSBTAG00000008981	1.25435	USP49	ubiquitin specific peptidase 49 [Source:VGNC Symbol;Acc:VGNC:36734]
ENSBTAG00000009057	0.62046	CFAP221	cilia and flagella associated protein 221 [Source:VGNC Symbol;Acc:VGNC:27241]
ENSBTAG00000009073	17.8545	NA	NA
ENSBTAG00000009101	2.53905	SH2B3	SH2B adaptor protein 3 [Source:VGNC Symbol;Acc:VGNC:34556]
ENSBTAG00000009126	33.6368	YBX2	Y-box binding protein 2 [Source:VGNC Symbol;Acc:VGNC:37017]
ENSBTAG00000009138	27.2763	UBXN2B	UBX domain protein 2B [Source:VGNC Symbol;Acc:VGNC:36626]
ENSBTAG00000009148	0.650359	GPA33	glycoprotein A33 [Source:HGNC Symbol;Acc:HGNC:4445]
ENSBTAG00000009151	2.13068	PYGO1	pygopus family PHD finger 1 [Source:VGNC Symbol;Acc:VGNC:33590]
ENSBTAG00000009152	2.71947	ZNF391	zinc finger protein 391 [Source:VGNC Symbol;Acc:VGNC:37265]
ENSBTAG00000009180	3.7392	NRSN1	neurensin 1 [Source:VGNC Symbol;Acc:VGNC:32268]
ENSBTAG00000009186	3.85229	PAX9	paired box 9 [Source:VGNC Symbol;Acc:VGNC:32600]
ENSBTAG00000009212	2.37457	APOA2	apolipoprotein A2 [Source:VGNC Symbol;Acc:VGNC:26023]
ENSBTAG00000009216	9.74701	HVCN1	hydrogen voltage gated channel 1 [Source:VGNC Symbol;Acc:VGNC:30010]
ENSBTAG00000009223	1.56668	SFN	stratifin [Source:VGNC Symbol;Acc:VGNC:34517]
ENSBTAG00000009239	0.812047	SLC16A10	solute carrier family 16 member 10 [Source:VGNC Symbol;Acc:VGNC:34684]
ENSBTAG00000009257	11.1921	CERKL	ceramide kinase like [Source:VGNC Symbol;Acc:VGNC:27223]
ENSBTAG00000009258	0.614583	NEK11	NIMA related kinase 11 [Source:HGNC Symbol;Acc:HGNC:18593]
ENSBTAG00000009260	1.52419	GPM6B	glycoprotein M6B [Source:VGNC Symbol;Acc:VGNC:29537]
ENSBTAG00000009284	20.8641	GLS2	glutaminase 2 [Source:VGNC Symbol;Acc:VGNC:29420]
ENSBTAG00000009292	7.95448	TMEM100	transmembrane protein 100 [Source:VGNC Symbol;Acc:VGNC:35941]
ENSBTAG00000009314	13.2123	FYB2	FYN binding protein 2 [Source:VGNC Symbol;Acc:VGNC:29161]
ENSBTAG00000009315	0.629126	CDON	cell adhesion associated, oncogene regulated [Source:VGNC Symbol;Acc:VGNC:27151]
ENSBTAG00000009341	23.6883	CCDC146	coiled-coil domain containing 146 [Source:VGNC Symbol;Acc:VGNC:26854]
ENSBTAG00000009348	1.94122	OIT3	oncoprotein induced transcript 3 [Source:HGNC Symbol;Acc:HGNC:29953]
ENSBTAG00000009350	9.64391	PLA2G12B	phospholipase A2 group XIIB [Source:VGNC Symbol;Acc:VGNC:32955]
ENSBTAG00000009365	0.912534	FSCN3	fascin actin-bundling protein 3 [Source:VGNC Symbol;Acc:VGNC:29128]
ENSBTAG00000009371	1.37349	CCDC36	coiled-coil domain containing 36 [Source:VGNC Symbol;Acc:VGNC:26893]
ENSBTAG00000009381	3.77654	LCP2	lymphocyte cytosolic protein 2 [Source:VGNC Symbol;Acc:VGNC:30818]
ENSBTAG00000009392	1.36573	PLA1A	phospholipase A1 member A [Source:VGNC Symbol;Acc:VGNC:32953]
ENSBTAG00000009440	2.55247	NA	NA
ENSBTAG00000009443	5.59634	GCNT3	Beta-1,3-galactosyl-O-glycosyl-glycoprotein beta-1,6-N-acetylglucosaminyltransferase 3 [Source:UniProtKB/Swiss-Prot;Acc:Q7YQE1]
ENSBTAG00000009476	3.0942	VEGFD	vascular endothelial growth factor D [Source:VGNC Symbol;Acc:VGNC:36786]
ENSBTAG00000009478	459.441	GDF9	growth differentiation factor 9 [Source:VGNC Symbol;Acc:VGNC:29306]
ENSBTAG00000009493	1.23056	BCL3	B-cell CLL/lymphoma 3 [Source:HGNC Symbol;Acc:HGNC:998]
ENSBTAG00000009512	2.19198	EPS8L1	EPS8 like 1 [Source:VGNC Symbol;Acc:VGNC:28556]
ENSBTAG00000009515	12.9418	CA6	carbonic anhydrase 6 [Source:VGNC Symbol;Acc:VGNC:26656]
ENSBTAG00000009554	0.875275	EHBP1L1	EH domain binding protein 1 like 1 [Source:VGNC Symbol;Acc:VGNC:28371]
ENSBTAG00000009570	9.56709	ANGPTL8	angiopoietin like 8 [Source:VGNC Symbol;Acc:VGNC:25896]
ENSBTAG00000009587	1.54026	NA	NA
ENSBTAG00000009624	0.701192	SGSM3	small G protein signaling modulator 3 [Source:VGNC Symbol;Acc:VGNC:34552]
ENSBTAG00000009653	104.475	NA	NA
ENSBTAG00000009657	17.624	MTMR1	myotubularin related protein 1 [Source:VGNC Symbol;Acc:VGNC:31736]
ENSBTAG00000009696	0.806185	ACTN2	actinin alpha 2 [Source:VGNC Symbol;Acc:VGNC:25582]
ENSBTAG00000009702	1.45631	MYH8	myosin heavy chain 8 [Source:VGNC Symbol;Acc:VGNC:31797]
ENSBTAG00000009704	3.56684	CECR2	CECR2, histone acetyl-lysine reader [Source:HGNC Symbol;Acc:HGNC:1840]
ENSBTAG00000009705	1.93858	SERPINF1	serpin family F member 1 [Source:VGNC Symbol;Acc:VGNC:34478]
ENSBTAG00000009735	2.04964	A1BG	alpha-1-B glycoprotein [Source:VGNC Symbol;Acc:VGNC:25433]
ENSBTAG00000009744	3.03021	FAM193A	family with sequence similarity 193 member A [Source:VGNC Symbol;Acc:VGNC:28773]
ENSBTAG00000009755	1.13962	GOLGA3	golgin A3 [Source:VGNC Symbol;Acc:VGNC:29484]
ENSBTAG00000009760	27.2701	NA	NA
ENSBTAG00000009768	6.9834	IFIT3	interferon induced protein with tetratricopeptide repeats 3 [Source:VGNC Symbol;Acc:VGNC:30050]
ENSBTAG00000009772	5.56069	LIX1	limb and CNS expressed 1 [Source:VGNC Symbol;Acc:VGNC:30912]
ENSBTAG00000009800	1.11156	MSI1	musashi RNA binding protein 1 [Source:VGNC Symbol;Acc:VGNC:31697]
ENSBTAG00000009832	11.1074	NOBOX	NOBOX oogenesis homeobox [Source:VGNC Symbol;Acc:VGNC:32145]
ENSBTAG00000009833	0.849391	DTHD1	death domain containing 1 [Source:VGNC Symbol;Acc:VGNC:28229]
ENSBTAG00000009834	0.540686	CNGA3	cyclic nucleotide gated channel alpha 3 [Source:VGNC Symbol;Acc:VGNC:27499]
ENSBTAG00000009837	2.29073	ANKS4B	ankyrin repeat and sterile alpha motif domain containing 4B [Source:VGNC Symbol;Acc:VGNC:25946]
ENSBTAG00000009842	1.75007	CRYM	crystallin mu [Source:VGNC Symbol;Acc:VGNC:27745]
ENSBTAG00000009852	3.20838	NAV3	neuron navigator 3 [Source:VGNC Symbol;Acc:VGNC:31892]
ENSBTAG00000009861	1.0657	FRS3	fibroblast growth factor receptor substrate 3 [Source:VGNC Symbol;Acc:VGNC:29121]
ENSBTAG00000009873	1.39286	NRN1	neuritin 1 [Source:VGNC Symbol;Acc:VGNC:32265]
ENSBTAG00000009891	5.58538	PPP4R4	protein phosphatase 4 regulatory subunit 4 [Source:HGNC Symbol;Acc:HGNC:23788]
ENSBTAG00000009895	0.959489	ZNF599	zinc finger protein 599 [Source:HGNC Symbol;Acc:HGNC:26408]
ENSBTAG00000009900	56.1788	NA	NA
ENSBTAG00000009917	8.02582	PIP5K1B	phosphatidylinositol-4-phosphate 5-kinase type 1 beta [Source:VGNC Symbol;Acc:VGNC:32911]
ENSBTAG00000009918	2.05739	GSE1	Gse1 coiled-coil protein [Source:HGNC Symbol;Acc:HGNC:28979]
ENSBTAG00000009950	8.65732	PAX3	paired box 3 [Source:VGNC Symbol;Acc:VGNC:32597]
ENSBTAG00000010008	3.87319	TTC12	tetratricopeptide repeat domain 12 [Source:VGNC Symbol;Acc:VGNC:36454]
ENSBTAG00000010023	16.8983	FAM107B	NA
ENSBTAG00000010026	0.810023	CACNA1D	calcium voltage-gated channel subunit alpha1 D [Source:VGNC Symbol;Acc:VGNC:26674]
ENSBTAG00000010030	2.20948	EPHA4	ephrin type-A receptor 4 precursor [Source:RefSeq peptide;Acc:NP_001076910]
ENSBTAG00000010033	4.59624	NA	NA
ENSBTAG00000010047	5.1565	TIAM2	T-cell lymphoma invasion and metastasis 2 [Source:HGNC Symbol;Acc:HGNC:11806]
ENSBTAG00000010062	4.01825	SLC26A4	solute carrier family 26 member 4 [Source:VGNC Symbol;Acc:VGNC:34779]
ENSBTAG00000010065	2.21119	TRPC5	transient receptor potential cation channel subfamily C member 5 [Source:VGNC Symbol;Acc:VGNC:36385]
ENSBTAG00000010085	1.96743	SLC7A2	solute carrier family 7 member 2 [Source:VGNC Symbol;Acc:VGNC:34928]
ENSBTAG00000010103	1.50401	TRIM9	tripartite motif containing 9 [Source:VGNC Symbol;Acc:VGNC:36353]
ENSBTAG00000010111	0.82535	NA	NA
ENSBTAG00000010119	2.25485	ALDH1A2	aldehyde dehydrogenase 1 family member A2 [Source:VGNC Symbol;Acc:VGNC:25809]
ENSBTAG00000010125	0.989335	STAT5B	signal transducer and activator of transcription 5B [Source:VGNC Symbol;Acc:VGNC:35373]
ENSBTAG00000010127	6.28331	MIP	major intrinsic protein of lens fiber [Source:VGNC Symbol;Acc:VGNC:31482]
ENSBTAG00000010145	1.61155	SLC12A1	solute carrier family 12 member 1 [Source:VGNC Symbol;Acc:VGNC:34664]
ENSBTAG00000010152	6.30338	MID1	midline 1 [Source:VGNC Symbol;Acc:VGNC:31464]
ENSBTAG00000010167	2.37185	TEX14	testis expressed 14, intercellular bridge forming factor [Source:VGNC Symbol;Acc:VGNC:35762]
ENSBTAG00000010192	15.949	NA	lysM and putative peptidoglycan-binding domain-containing protein 4 [Source:RefSeq peptide;Acc:NP_001074997]
ENSBTAG00000010229	0.642627	LAMA2	laminin subunit alpha 2 [Source:HGNC Symbol;Acc:HGNC:6482]
ENSBTAG00000010241	5.08458	UNC5D	unc-5 netrin receptor D [Source:VGNC Symbol;Acc:VGNC:36674]
ENSBTAG00000010246	2.34618	GRTP1	growth hormone regulated TBC protein 1 [Source:VGNC Symbol;Acc:VGNC:29668]
ENSBTAG00000010251	4.16833	GABRG2	gamma-aminobutyric acid type A receptor gamma2 subunit [Source:VGNC Symbol;Acc:VGNC:29200]
ENSBTAG00000010277	1.27323	NKX2-2	NK2 homeobox 2 [Source:VGNC Symbol;Acc:VGNC:32099]
ENSBTAG00000010299	5.9786	NOL4	nucleolar protein 4 [Source:VGNC Symbol;Acc:VGNC:32157]
ENSBTAG00000010312	1.26489	MAPK1	mitogen-activated protein kinase 1 [Source:VGNC Symbol;Acc:VGNC:31212]
ENSBTAG00000010314	10.6168	NA	NA
ENSBTAG00000010334	4.88825	SYTL3	synaptotagmin like 3 [Source:VGNC Symbol;Acc:VGNC:35547]
ENSBTAG00000010379	2.30539	CRTC1	CREB regulated transcription coactivator 1 [Source:VGNC Symbol;Acc:VGNC:27728]
ENSBTAG00000010388	48.8386	MGAT4A	mannosyl (alpha-1,3-)-glycoprotein beta-1,4-N-acetylglucosaminyltransferase, isozyme A [Source:HGNC Symbol;Acc:HGNC:7047]
ENSBTAG00000010392	9.00646	ESRRG	estrogen related receptor gamma [Source:VGNC Symbol;Acc:VGNC:28610]
ENSBTAG00000010399	3.32086	TXNDC16	thioredoxin domain containing 16 [Source:VGNC Symbol;Acc:VGNC:36537]
ENSBTAG00000010413	3.38683	TMEM169	transmembrane protein 169 [Source:VGNC Symbol;Acc:VGNC:35994]
ENSBTAG00000010419	2.93479	CYP2R1	cytochrome P450 family 2 subfamily R member 1 [Source:HGNC Symbol;Acc:HGNC:20580]
ENSBTAG00000010452	1.24042	NA	NA
ENSBTAG00000010477	0.877783	TTC21A	tetratricopeptide repeat domain 21A [Source:VGNC Symbol;Acc:VGNC:36459]
ENSBTAG00000010483	4.83375	DLL3	delta like canonical Notch ligand 3 [Source:VGNC Symbol;Acc:VGNC:28095]
ENSBTAG00000010496	3.71997	STAG3	cohesin subunit SA-3 [Source:RefSeq peptide;Acc:NP_001179340]
ENSBTAG00000010555	0.70743	LSMEM1	leucine rich single-pass membrane protein 1 [Source:VGNC Symbol;Acc:VGNC:31061]
ENSBTAG00000010581	3.45239	MAGI1	membrane associated guanylate kinase, WW and PDZ domain containing 1 [Source:VGNC Symbol;Acc:VGNC:31147]
ENSBTAG00000010609	41.1373	STK31	serine/threonine kinase 31 [Source:HGNC Symbol;Acc:HGNC:11407]
ENSBTAG00000010641	3.71592	APH1B	aph-1 homolog B, gamma-secretase subunit [Source:VGNC Symbol;Acc:VGNC:26014]
ENSBTAG00000010661	0.716316	DPYSL3	dihydropyrimidinase like 3 [Source:VGNC Symbol;Acc:VGNC:28196]
ENSBTAG00000010664	2.97706	PRKCQ	protein kinase C theta [Source:VGNC Symbol;Acc:VGNC:33334]
ENSBTAG00000010676	9.53628	RBM44	RNA-binding protein 44 [Source:UniProtKB/Swiss-Prot;Acc:E1BC15]
ENSBTAG00000010677	5.70774	LIMCH1	LIM and calponin homology domains 1 [Source:VGNC Symbol;Acc:VGNC:30887]
ENSBTAG00000010679	0.905462	LRRC31	leucine rich repeat containing 31 [Source:VGNC Symbol;Acc:VGNC:31009]
ENSBTAG00000010688	3.89905	CSTA	cystatin A [Source:VGNC Symbol;Acc:VGNC:27779]
ENSBTAG00000010689	1.18417	NRG2	neuregulin 2 [Source:HGNC Symbol;Acc:HGNC:7998]
ENSBTAG00000010693	10.3266	LMO7	LIM domain 7 [Source:VGNC Symbol;Acc:VGNC:30937]
ENSBTAG00000010694	3.62007	BICC1	BicC family RNA binding protein 1 [Source:VGNC Symbol;Acc:VGNC:26490]
ENSBTAG00000010741	2.71837	KLHL41	kelch like family member 41 [Source:VGNC Symbol;Acc:VGNC:30666]
ENSBTAG00000010763	0.568884	DUSP16	dual specificity phosphatase 16 [Source:VGNC Symbol;Acc:VGNC:28253]
ENSBTAG00000010769	3.35727	GPR12	G protein-coupled receptor 12 [Source:VGNC Symbol;Acc:VGNC:29547]
ENSBTAG00000010788	3.03034	PPM1E	protein phosphatase, Mg2+/Mn2+ dependent 1E [Source:VGNC Symbol;Acc:VGNC:33211]
ENSBTAG00000010798	0.937974	SLC23A1	solute carrier family 23 member 1 [Source:VGNC Symbol;Acc:VGNC:34733]
ENSBTAG00000010802	3.16304	KCNK7	potassium two pore domain channel subfamily K member 7 [Source:VGNC Symbol;Acc:VGNC:30477]
ENSBTAG00000010822	1.11367	PLCXD3	phosphatidylinositol specific phospholipase C X domain containing 3 [Source:VGNC Symbol;Acc:VGNC:32994]
ENSBTAG00000010829	2.09894	NA	NA
ENSBTAG00000010841	0.915372	FMO5	flavin containing monooxygenase 5 [Source:VGNC Symbol;Acc:VGNC:29053]
ENSBTAG00000010856	0.658171	SLC8A2	solute carrier family 8 member A2 [Source:VGNC Symbol;Acc:VGNC:34936]
ENSBTAG00000010875	67.8826	MSX1	msh homeobox 1 [Source:VGNC Symbol;Acc:VGNC:31711]
ENSBTAG00000010916	1.31103	LHFPL4	LHFPL tetraspan subfamily member 4 [Source:VGNC Symbol;Acc:VGNC:30867]
ENSBTAG00000010938	2.18719	SRARP	steroid receptor associated and regulated protein [Source:VGNC Symbol;Acc:VGNC:35267]
ENSBTAG00000010947	121.841	PHYHIPL	phytanoyl-CoA 2-hydroxylase interacting protein like [Source:VGNC Symbol;Acc:VGNC:32851]
ENSBTAG00000010954	50.1066	ART3	ADP-ribosyltransferase 3 [Source:VGNC Symbol;Acc:VGNC:26180]
ENSBTAG00000010986	2.79564	NA	NA
ENSBTAG00000010991	2.61904	TTR	transthyretin [Source:VGNC Symbol;Acc:VGNC:36499]
ENSBTAG00000011002	0.631472	CCDC136	coiled-coil domain containing 136 [Source:VGNC Symbol;Acc:VGNC:26848]
ENSBTAG00000011011	4.69429	SSH2	slingshot protein phosphatase 2 [Source:VGNC Symbol;Acc:VGNC:35313]
ENSBTAG00000011037	4.42671	RBPMS2	RNA binding protein with multiple splicing 2 [Source:HGNC Symbol;Acc:HGNC:19098]
ENSBTAG00000011051	1.82465	NA	NA
ENSBTAG00000011102	13.7408	TPCN1	two pore segment channel 1 [Source:VGNC Symbol;Acc:VGNC:36243]
ENSBTAG00000011144	4.25872	NA	NA
ENSBTAG00000011149	1.18928	SIGIRR	single Ig and TIR domain containing [Source:VGNC Symbol;Acc:VGNC:34616]
ENSBTAG00000011178	24.5009	IL17RB	interleukin 17 receptor B [Source:HGNC Symbol;Acc:HGNC:18015]
ENSBTAG00000011227	0.813962	TRPC6	transient receptor potential cation channel subfamily C member 6 [Source:VGNC Symbol;Acc:VGNC:36386]
ENSBTAG00000011236	3.35733	STX11	syntaxin 11 [Source:VGNC Symbol;Acc:VGNC:35431]
ENSBTAG00000011245	2.00686	PLXNC1	plexin C1 [Source:VGNC Symbol;Acc:VGNC:33064]
ENSBTAG00000011266	6.20171	ZBTB16	zinc finger and BTB domain containing 16 [Source:VGNC Symbol;Acc:VGNC:37062]
ENSBTAG00000011298	13.8654	EYA1	EYA transcriptional coactivator and phosphatase 1 [Source:VGNC Symbol;Acc:VGNC:28670]
ENSBTAG00000011336	0.838527	OTOGL	otogelin like [Source:VGNC Symbol;Acc:VGNC:32486]
ENSBTAG00000011352	0.532547	TBC1D30	TBC1 domain family member 30 [Source:VGNC Symbol;Acc:VGNC:35641]
ENSBTAG00000011379	5.94785	KCNH5	potassium voltage-gated channel subfamily H member 5 [Source:VGNC Symbol;Acc:VGNC:30447]
ENSBTAG00000011439	1.49852	EPB42	erythrocyte membrane protein band 4.2 [Source:VGNC Symbol;Acc:VGNC:28526]
ENSBTAG00000011451	4.95115	RTN1	reticulon 1 [Source:VGNC Symbol;Acc:VGNC:34203]
ENSBTAG00000011476	1.49073	HOXA9	homeobox protein Hox-A9 [Source:RefSeq peptide;Acc:NP_001099087]
ENSBTAG00000011490	1.67221	TLCD2	TLC domain containing 2 [Source:VGNC Symbol;Acc:VGNC:35888]
ENSBTAG00000011511	6.37503	NA	NA
ENSBTAG00000011518	29.0054	RARB	retinoic acid receptor beta [Source:HGNC Symbol;Acc:HGNC:9865]
ENSBTAG00000011530	0.976897	CDH15	cadherin 15 [Source:VGNC Symbol;Acc:VGNC:27094]
ENSBTAG00000011545	11.0612	GDA	guanine deaminase [Source:VGNC Symbol;Acc:VGNC:29294]
ENSBTAG00000011551	2.33551	CPNE9	copine family member 9 [Source:VGNC Symbol;Acc:VGNC:27665]
ENSBTAG00000011558	1.63869	GPAT2	glycerol-3-phosphate acyltransferase 2, mitochondrial [Source:VGNC Symbol;Acc:VGNC:29512]
ENSBTAG00000011578	2.67189	CD44	CD44 molecule (Indian blood group) [Source:HGNC Symbol;Acc:HGNC:1681]
ENSBTAG00000011587	7.79395	C10orf90	chromosome 10 open reading frame 90 [Source:HGNC Symbol;Acc:HGNC:26563]
ENSBTAG00000011598	3.60713	SOX2	SRY-box 2 [Source:VGNC Symbol;Acc:VGNC:35146]
ENSBTAG00000011650	2.42596	NA	NA
ENSBTAG00000011651	1.0172	HECTD2	HECT domain E3 ubiquitin protein ligase 2 [Source:VGNC Symbol;Acc:VGNC:29801]
ENSBTAG00000011654	11.4884	NA	NA
ENSBTAG00000011660	5.475	MSMB	microseminoprotein beta [Source:VGNC Symbol;Acc:VGNC:31700]
ENSBTAG00000011664	1.8923	NA	zinc finger imprinted 2 [Source:RefSeq peptide;Acc:NP_001002888]
ENSBTAG00000011671	6.49764	NA	NA
ENSBTAG00000011733	57.7189	GIPC2	GIPC PDZ domain containing family member 2 [Source:VGNC Symbol;Acc:VGNC:29366]
ENSBTAG00000011782	2.61523	CHGB	chromogranin B [Source:VGNC Symbol;Acc:VGNC:27290]
ENSBTAG00000011783	5.94713	MPC1L	NA
ENSBTAG00000011784	4.92689	FGR	FGR proto-oncogene, Src family tyrosine kinase [Source:VGNC Symbol;Acc:VGNC:28994]
ENSBTAG00000011828	3.20611	ARID3B	AT-rich interaction domain 3B [Source:VGNC Symbol;Acc:VGNC:26127]
ENSBTAG00000011857	5.77094	PPM1H	protein phosphatase, Mg2+/Mn2+ dependent 1H [Source:VGNC Symbol;Acc:VGNC:33214]
ENSBTAG00000011881	17.9682	TDRD10	tudor domain containing 10 [Source:VGNC Symbol;Acc:VGNC:35716]
ENSBTAG00000011932	18.7425	PRG4	proteoglycan 4 [Source:VGNC Symbol;Acc:VGNC:33314]
ENSBTAG00000011933	2.12046	FAM110B	family with sequence similarity 110 member B [Source:VGNC Symbol;Acc:VGNC:28717]
ENSBTAG00000011936	3.10348	ATP8B4	ATPase phospholipid transporting 8B4 (putative) [Source:HGNC Symbol;Acc:HGNC:13536]
ENSBTAG00000012014	88.4604	NA	NA
ENSBTAG00000012015	1.92346	FSIP1	fibrous sheath interacting protein 1 [Source:VGNC Symbol;Acc:VGNC:29133]
ENSBTAG00000012025	1.48296	LMX1A	LIM homeobox transcription factor 1 alpha [Source:VGNC Symbol;Acc:VGNC:30943]
ENSBTAG00000012026	7.83451	NA	NA
ENSBTAG00000012032	0.942962	PDE4A	cAMP-specific 3',5'-cyclic phosphodiesterase 4A [Source:RefSeq peptide;Acc:NP_001094551]
ENSBTAG00000012034	1.14962	KRT4	keratin 4 [Source:VGNC Symbol;Acc:VGNC:30732]
ENSBTAG00000012035	10.389	EXOC3L1	exocyst complex component 3 like 1 [Source:VGNC Symbol;Acc:VGNC:28646]
ENSBTAG00000012074	1.28304	MYB	MYB proto-oncogene, transcription factor [Source:VGNC Symbol;Acc:VGNC:31776]
ENSBTAG00000012139	10.4458	SIX1	SIX homeobox 1 [Source:HGNC Symbol;Acc:HGNC:10887]
ENSBTAG00000012140	0.842862	ADGRG7	adhesion G protein-coupled receptor G7 [Source:VGNC Symbol;Acc:VGNC:25670]
ENSBTAG00000012171	94.295	NA	NA
ENSBTAG00000012178	1.25489	NR1D1	nuclear receptor subfamily 1 group D member 1 [Source:VGNC Symbol;Acc:VGNC:32228]
ENSBTAG00000012189	1.67301	TMEM86B	transmembrane protein 86B [Source:VGNC Symbol;Acc:VGNC:36117]
ENSBTAG00000012205	0.936669	CPT1C	carnitine palmitoyltransferase 1C [Source:VGNC Symbol;Acc:VGNC:27678]
ENSBTAG00000012210	2.97847	C5	complement C5a anaphylatoxin precursor [Source:RefSeq peptide;Acc:NP_001160088]
ENSBTAG00000012216	4.52028	MLKL	mixed lineage kinase domain like pseudokinase [Source:VGNC Symbol;Acc:VGNC:31500]
ENSBTAG00000012222	1.28505	FA2H	fatty acid 2-hydroxylase [Source:VGNC Symbol;Acc:VGNC:28692]
ENSBTAG00000012228	4.19842	SEMA4A	semaphorin 4A [Source:VGNC Symbol;Acc:VGNC:34433]
ENSBTAG00000012265	3.64797	VWF	von Willebrand factor [Source:VGNC Symbol;Acc:VGNC:36860]
ENSBTAG00000012266	0.818273	NA	NA
ENSBTAG00000012296	11.6152	GABRG1	gamma-aminobutyric acid receptor subunit gamma-1 precursor [Source:RefSeq peptide;Acc:NP_001094720]
ENSBTAG00000012322	1.23052	FAM212A	family with sequence similarity 212 member A [Source:VGNC Symbol;Acc:VGNC:28790]
ENSBTAG00000012347	1.72728	SLC51A	solute carrier family 51 alpha subunit [Source:VGNC Symbol;Acc:VGNC:34900]
ENSBTAG00000012348	0.609431	LRRC71	leucine rich repeat containing 71 [Source:VGNC Symbol;Acc:VGNC:31025]
ENSBTAG00000012368	3.3788	IL21	interleukin 21 [Source:VGNC Symbol;Acc:VGNC:30141]
ENSBTAG00000012394	1.10706	CCDC85A	coiled-coil domain containing 85A [Source:VGNC Symbol;Acc:VGNC:26923]
ENSBTAG00000012419	4.75169	BCL2L15	BCL2 like 15 [Source:VGNC Symbol;Acc:VGNC:26449]
ENSBTAG00000012434	13.4269	ENOX1	ecto-NOX disulfide-thiol exchanger 1 [Source:VGNC Symbol;Acc:VGNC:28502]
ENSBTAG00000012436	2.23623	HES7	hes family bHLH transcription factor 7 [Source:VGNC Symbol;Acc:VGNC:29824]
ENSBTAG00000012444	0.878621	ADAM12	ADAM metallopeptidase domain 12 [Source:VGNC Symbol;Acc:VGNC:25605]
ENSBTAG00000012460	2.01331	ELF5	E74 like ETS transcription factor 5 [Source:VGNC Symbol;Acc:VGNC:28430]
ENSBTAG00000012461	1.3759	PRSS16	protease, serine 16 [Source:VGNC Symbol;Acc:VGNC:33414]
ENSBTAG00000012489	3.94147	TMEM266	transmembrane protein 266 [Source:VGNC Symbol;Acc:VGNC:36071]
ENSBTAG00000012502	5.52832	NA	NA
ENSBTAG00000012526	4.55367	APBB1IP	amyloid beta precursor protein binding family B member 1 interacting protein [Source:VGNC Symbol;Acc:VGNC:26004]
ENSBTAG00000012558	2.33496	ADAMTS12	ADAM metallopeptidase with thrombospondin type 1 motif 12 [Source:VGNC Symbol;Acc:VGNC:25616]
ENSBTAG00000012606	0.793858	ZNF541	zinc finger protein 541 [Source:VGNC Symbol;Acc:VGNC:37300]
ENSBTAG00000012608	4.98896	GDAP1	ganglioside induced differentiation associated protein 1 [Source:VGNC Symbol;Acc:VGNC:29295]
ENSBTAG00000012628	1.31532	SLC1A2	solute carrier family 1 member 2 [Source:VGNC Symbol;Acc:VGNC:34712]
ENSBTAG00000012630	3.74799	PAMR1	peptidase domain containing associated with muscle regeneration 1 [Source:VGNC Symbol;Acc:VGNC:32562]
ENSBTAG00000012638	4.63158	S100A12	Protein S100-A12 [Source:UniProtKB/Swiss-Prot;Acc:P79105]
ENSBTAG00000012656	7.95336	OVOL1	ovo like transcriptional repressor 1 [Source:VGNC Symbol;Acc:VGNC:32505]
ENSBTAG00000012692	5.94966	NA	NA
ENSBTAG00000012706	2.02157	RTP1	receptor transporter protein 1 [Source:VGNC Symbol;Acc:VGNC:34209]
ENSBTAG00000012708	6.61836	SERPINI1	serpin family I member 1 [Source:VGNC Symbol;Acc:VGNC:34481]
ENSBTAG00000012721	6.19725	HOGA1	4-hydroxy-2-oxoglutarate aldolase 1 [Source:VGNC Symbol;Acc:VGNC:29900]
ENSBTAG00000012757	5.07574	GCNT1	glucosaminyl (N-acetyl) transferase 1, core 2 [Source:HGNC Symbol;Acc:HGNC:4203]
ENSBTAG00000012771	6.44521	CSF1R	colony stimulating factor 1 receptor [Source:VGNC Symbol;Acc:VGNC:27754]
ENSBTAG00000012774	7.03229	RAB7B	RAB7B, member RAS oncogene family [Source:VGNC Symbol;Acc:VGNC:33661]
ENSBTAG00000012798	10.4726	KCNH8	potassium voltage-gated channel subfamily H member 8 [Source:HGNC Symbol;Acc:HGNC:18864]
ENSBTAG00000012801	5.23722	UPP2	uridine phosphorylase 2 [Source:VGNC Symbol;Acc:VGNC:36689]
ENSBTAG00000012809	1.44473	PHF24	PHD finger protein 24 [Source:VGNC Symbol;Acc:VGNC:32824]
ENSBTAG00000012817	47.4559	JAG1	jagged 1 [Source:VGNC Symbol;Acc:VGNC:30361]
ENSBTAG00000012818	5.37685	PDLIM5	PDZ and LIM domain 5 [Source:VGNC Symbol;Acc:VGNC:32711]
ENSBTAG00000012826	65.2258	SLC25A31	solute carrier family 25 member 31 [Source:VGNC Symbol;Acc:VGNC:34757]
ENSBTAG00000012833	0.86905	ATG2B	autophagy related 2B [Source:VGNC Symbol;Acc:VGNC:26255]
ENSBTAG00000012835	4.34724	NA	NA
ENSBTAG00000012837	0.576826	COL6A6	collagen type VI alpha 6 chain [Source:HGNC Symbol;Acc:HGNC:27023]
ENSBTAG00000012838	50.8951	RDH12	retinol dehydrogenase 12 (all-trans/9-cis/11-cis) [Source:HGNC Symbol;Acc:HGNC:19977]
ENSBTAG00000012851	5.22844	SLC5A1	solute carrier family 5 member 1 [Source:HGNC Symbol;Acc:HGNC:11036]
ENSBTAG00000012854	3.91782	GSDMB	gasdermin B [Source:VGNC Symbol;Acc:VGNC:29673]
ENSBTAG00000012857	143.379	CNNM2	cyclin and CBS domain divalent metal cation transport mediator 2 [Source:VGNC Symbol;Acc:VGNC:27511]
ENSBTAG00000012866	4.50939	THBS4	thrombospondin 4 [Source:VGNC Symbol;Acc:VGNC:35831]
ENSBTAG00000012888	7.63971	C2H2orf80	chromosome 2 open reading frame 80 [Source:HGNC Symbol;Acc:HGNC:34352]
ENSBTAG00000012889	10.3657	NETO1	neuropilin and tolloid like 1 [Source:VGNC Symbol;Acc:VGNC:32011]
ENSBTAG00000012915	1.70361	ZNF404	zinc finger protein 404 [Source:VGNC Symbol;Acc:VGNC:37268]
ENSBTAG00000012945	1.65324	PDE6A	phosphodiesterase 6A [Source:VGNC Symbol;Acc:VGNC:32679]
ENSBTAG00000012969	2.23897	DKK2	dickkopf WNT signaling pathway inhibitor 2 [Source:VGNC Symbol;Acc:VGNC:28080]
ENSBTAG00000012991	2.86733	PRUNE2	prune homolog 2 [Source:VGNC Symbol;Acc:VGNC:33429]
ENSBTAG00000013008	1.89114	PMCH	pro-melanin concentrating hormone [Source:VGNC Symbol;Acc:VGNC:33068]
ENSBTAG00000013020	4.99797	NA	NA
ENSBTAG00000013027	2.38022	CCK	cholecystokinin [Source:VGNC Symbol;Acc:VGNC:26940]
ENSBTAG00000013029	21.424	ARNTL	aryl hydrocarbon receptor nuclear translocator like [Source:HGNC Symbol;Acc:HGNC:701]
ENSBTAG00000013047	6.09344	GRM7	glutamate metabotropic receptor 7 [Source:VGNC Symbol;Acc:VGNC:29662]
ENSBTAG00000013070	7.99244	EAF2	ELL associated factor 2 [Source:VGNC Symbol;Acc:VGNC:28295]
ENSBTAG00000013078	9.23124	DNAH11	dynein axonemal heavy chain 11 [Source:HGNC Symbol;Acc:HGNC:2942]
ENSBTAG00000013079	0.843012	BORIS	CCCTC-binding factor like [Source:HGNC Symbol;Acc:HGNC:16234]
ENSBTAG00000013090	1.26218	NODAL	nodal growth differentiation factor [Source:VGNC Symbol;Acc:VGNC:32152]
ENSBTAG00000013095	1.49651	FOXN1	forkhead box N1 [Source:VGNC Symbol;Acc:VGNC:29095]
ENSBTAG00000013125	53.3545	PLAUR	plasminogen activator, urokinase receptor [Source:VGNC Symbol;Acc:VGNC:32976]
ENSBTAG00000013147	1.40438	NEFH	neurofilament heavy [Source:VGNC Symbol;Acc:VGNC:31985]
ENSBTAG00000013148	7.08176	CLDN1	claudin 1 [Source:VGNC Symbol;Acc:VGNC:27402]
ENSBTAG00000013155	1.40889	COL2A1	collagen type II alpha 1 chain [Source:VGNC Symbol;Acc:VGNC:27564]
ENSBTAG00000013160	1.22948	GFRA4	GDNF family receptor alpha 4 [Source:HGNC Symbol;Acc:HGNC:13821]
ENSBTAG00000013165	4.70163	ENPP2	ectonucleotide pyrophosphatase/phosphodiesterase 2 [Source:VGNC Symbol;Acc:VGNC:28505]
ENSBTAG00000013173	2.42788	2018-09-03	septin 3 [Source:VGNC Symbol;Acc:VGNC:34455]
ENSBTAG00000013185	7.13357	TIMD4	NA
ENSBTAG00000013222	5.17776	CD109	CD109 molecule [Source:VGNC Symbol;Acc:VGNC:27002]
ENSBTAG00000013234	1.63701	NA	NA
ENSBTAG00000013247	29.3729	NLRP5	NLR family pyrin domain containing 5 [Source:VGNC Symbol;Acc:VGNC:32118]
ENSBTAG00000013263	1.22432	HOXA1	homeobox A1 [Source:VGNC Symbol;Acc:VGNC:29908]
ENSBTAG00000013300	1.0875	KCNMA1	potassium calcium-activated channel subfamily M alpha 1 [Source:VGNC Symbol;Acc:VGNC:30479]
ENSBTAG00000013316	1.95666	BRPF3	bromodomain and PHD finger containing 3 [Source:VGNC Symbol;Acc:VGNC:26573]
ENSBTAG00000013321	117.116	NA	NA
ENSBTAG00000013336	1.50292	EYA2	EYA transcriptional coactivator and phosphatase 2 [Source:VGNC Symbol;Acc:VGNC:28671]
ENSBTAG00000013338	12.1207	SLC7A9	solute carrier family 7 member 9 [Source:VGNC Symbol;Acc:VGNC:34934]
ENSBTAG00000013347	0.935967	DMPK	DM1 protein kinase [Source:VGNC Symbol;Acc:VGNC:28109]
ENSBTAG00000013366	31.9644	NRIP3	nuclear receptor interacting protein 3 [Source:VGNC Symbol;Acc:VGNC:32264]
ENSBTAG00000013371	2.03993	RUBCNL	RUN and cysteine rich domain containing beclin 1 interacting protein like [Source:VGNC Symbol;Acc:VGNC:34213]
ENSBTAG00000013378	1.37139	NA	NA
ENSBTAG00000013429	15.1096	CLEC4G	C-type lectin domain family 4 member G [Source:VGNC Symbol;Acc:VGNC:27434]
ENSBTAG00000013439	8.37065	ARHGEF26	Rho guanine nucleotide exchange factor 26 [Source:VGNC Symbol;Acc:VGNC:26113]
ENSBTAG00000013472	1.15579	COL1A2	collagen type I alpha 2 chain [Source:VGNC Symbol;Acc:VGNC:27561]
ENSBTAG00000013476	4.03474	CPA5	carboxypeptidase A5 [Source:HGNC Symbol;Acc:HGNC:15722]
ENSBTAG00000013486	9.05172	C5H12orf66	chromosome 12 open reading frame 66 [Source:HGNC Symbol;Acc:HGNC:26517]
ENSBTAG00000013495	1.02375	WDFY3	WD repeat and FYVE domain containing 3 [Source:VGNC Symbol;Acc:VGNC:36877]
ENSBTAG00000013499	1.17608	LHX9	LIM homeobox 9 [Source:VGNC Symbol;Acc:VGNC:30878]
ENSBTAG00000013507	17.5226	SPRR3	small proline rich protein 3 [Source:HGNC Symbol;Acc:HGNC:11268]
ENSBTAG00000013525	55.0521	MPIG6B	megakaryocyte and platelet inhibitory receptor G6b [Source:VGNC Symbol;Acc:VGNC:31577]
ENSBTAG00000013529	1.76208	NA	NA
ENSBTAG00000013541	153.241	LMO3	LIM domain only 3 [Source:VGNC Symbol;Acc:VGNC:30935]
ENSBTAG00000013596	5.19933	NR1H4	nuclear receptor subfamily 1 group H member 4 [Source:VGNC Symbol;Acc:VGNC:32232]
ENSBTAG00000013598	88.8579	RSPO2	R-spondin 2 [Source:VGNC Symbol;Acc:VGNC:34189]
ENSBTAG00000013657	0.887879	CHRNA5	cholinergic receptor nicotinic alpha 5 subunit [Source:VGNC Symbol;Acc:VGNC:27327]
ENSBTAG00000013664	1.17914	FILIP1L	filamin A interacting protein 1 like [Source:VGNC Symbol;Acc:VGNC:29013]
ENSBTAG00000013670	0.809182	SLC46A2	solute carrier family 46 member 2 [Source:VGNC Symbol;Acc:VGNC:34885]
ENSBTAG00000013689	5.95387	MCTP2	multiple C2 and transmembrane domain containing 2 [Source:VGNC Symbol;Acc:VGNC:31324]
ENSBTAG00000013706	0.672818	MEGF9	multiple EGF like domains 9 [Source:VGNC Symbol;Acc:VGNC:31377]
ENSBTAG00000013715	4.20105	BRINP2	BMP/retinoic acid inducible neural specific 2 [Source:HGNC Symbol;Acc:HGNC:13746]
ENSBTAG00000013716	13.874	NR2C2	nuclear receptor subfamily 2 group C member 2 [Source:VGNC Symbol;Acc:VGNC:32236]
ENSBTAG00000013732	1.37254	GPR37	G protein-coupled receptor 37 [Source:VGNC Symbol;Acc:VGNC:29585]
ENSBTAG00000013768	3.48615	NPSR1	neuropeptide S receptor 1 [Source:VGNC Symbol;Acc:VGNC:32216]
ENSBTAG00000013793	2.05242	NEDD4	neural precursor cell expressed, developmentally down-regulated 4, E3 ubiquitin protein ligase [Source:HGNC Symbol;Acc:HGNC:7727]
ENSBTAG00000013825	18.6622	BCAT1	branched chain amino acid transaminase 1 [Source:VGNC Symbol;Acc:VGNC:26439]
ENSBTAG00000013838	2.74606	ALLC	allantoicase [Source:VGNC Symbol;Acc:VGNC:25840]
ENSBTAG00000013861	41.5113	SLC8A1	solute carrier family 8 member A1 [Source:VGNC Symbol;Acc:VGNC:34935]
ENSBTAG00000013873	5.44136	MSX2	msh homeobox 2 [Source:VGNC Symbol;Acc:VGNC:31712]
ENSBTAG00000013877	1.96428	HORMAD2	HORMA domain containing 2 [Source:HGNC Symbol;Acc:HGNC:28383]
ENSBTAG00000013879	2.99154	DGKH	diacylglycerol kinase eta [Source:VGNC Symbol;Acc:VGNC:28029]
ENSBTAG00000013884	1.48027	SIPA1	signal-induced proliferation-associated 1 [Source:VGNC Symbol;Acc:VGNC:34627]
ENSBTAG00000013920	14.6591	NA	NA
ENSBTAG00000013923	22.9387	QPCT	glutaminyl-peptide cyclotransferase [Source:VGNC Symbol;Acc:VGNC:33598]
ENSBTAG00000013994	3.32985	BSX	brain specific homeobox [Source:VGNC Symbol;Acc:VGNC:26582]
ENSBTAG00000013995	8.46188	NA	NA
ENSBTAG00000014027	4.35767	TRIM36	tripartite motif containing 36 [Source:VGNC Symbol;Acc:VGNC:36331]
ENSBTAG00000014030	27.3293	FGD6	FYVE, RhoGEF and PH domain containing 6 [Source:VGNC Symbol;Acc:VGNC:28969]
ENSBTAG00000014034	0.774075	PXYLP1	2-phosphoxylose phosphatase 1 [Source:HGNC Symbol;Acc:HGNC:26303]
ENSBTAG00000014038	32.1587	CDKL2	cyclin dependent kinase like 2 [Source:VGNC Symbol;Acc:VGNC:27139]
ENSBTAG00000014051	1.12115	ANGPT1	angiopoietin 1 [Source:HGNC Symbol;Acc:HGNC:484]
ENSBTAG00000014053	1.19346	MAK	male germ cell associated kinase [Source:VGNC Symbol;Acc:VGNC:31152]
ENSBTAG00000014059	1.28871	ATP2B4	ATPase plasma membrane Ca2+ transporting 4 [Source:HGNC Symbol;Acc:HGNC:817]
ENSBTAG00000014064	2.2131	FGFR2	fibroblast growth factor receptor 2 [Source:VGNC Symbol;Acc:VGNC:28987]
ENSBTAG00000014078	0.833925	IGFBPL1	insulin like growth factor binding protein like 1 [Source:VGNC Symbol;Acc:VGNC:30090]
ENSBTAG00000014088	4.3779	MBNL3	muscleblind like splicing regulator 3 [Source:VGNC Symbol;Acc:VGNC:31285]
ENSBTAG00000014090	1.89613	ARID5A	AT-rich interaction domain 5A [Source:VGNC Symbol;Acc:VGNC:26131]
ENSBTAG00000014091	14.5837	ARHGEF3	Rho guanine nucleotide exchange factor 3 [Source:VGNC Symbol;Acc:VGNC:26115]
ENSBTAG00000014103	18.6315	SH3GL2	SH3 domain containing GRB2 like 2, endophilin A1 [Source:VGNC Symbol;Acc:VGNC:34573]
ENSBTAG00000014104	4.47405	NA	NA
ENSBTAG00000014111	1.65337	INPP4B	inositol polyphosphate-4-phosphatase type II B [Source:HGNC Symbol;Acc:HGNC:6075]
ENSBTAG00000014119	1.21562	PRKCZ	protein kinase C zeta [Source:VGNC Symbol;Acc:VGNC:33336]
ENSBTAG00000014135	3.27048	WDR17	WD repeat domain 17 [Source:VGNC Symbol;Acc:VGNC:36884]
ENSBTAG00000014145	0.874764	SKOR1	SKI family transcriptional corepressor 1 [Source:HGNC Symbol;Acc:HGNC:21326]
ENSBTAG00000014169	1.22205	PCDH19	protocadherin 19 [Source:VGNC Symbol;Acc:VGNC:32620]
ENSBTAG00000014172	1.13318	FGD2	FYVE, RhoGEF and PH domain containing 2 [Source:VGNC Symbol;Acc:VGNC:28965]
ENSBTAG00000014179	3.0634	SLC12A5	solute carrier family 12 member 5 [Source:VGNC Symbol;Acc:VGNC:34668]
ENSBTAG00000014187	21.0409	MGC148938	protein phosphatase, Mg2+/Mn2+ dependent 1N (putative) [Source:HGNC Symbol;Acc:HGNC:26845]
ENSBTAG00000014192	3.33792	LRRTM2	leucine rich repeat transmembrane neuronal 2 [Source:VGNC Symbol;Acc:VGNC:31043]
ENSBTAG00000014217	54.3349	HHEX	hematopoietically expressed homeobox [Source:VGNC Symbol;Acc:VGNC:29839]
ENSBTAG00000014218	14.9685	DKK1	dickkopf WNT signaling pathway inhibitor 1 [Source:VGNC Symbol;Acc:VGNC:28079]
ENSBTAG00000014234	3.76014	NA	Uncharacterized protein C14orf53 homolog [Source:UniProtKB/Swiss-Prot;Acc:Q2YDE5]
ENSBTAG00000014236	1.64834	NR2E3	nuclear receptor subfamily 2 group E member 3 [Source:VGNC Symbol;Acc:VGNC:32239]
ENSBTAG00000014252	1.62006	SPTLC3	serine palmitoyltransferase long chain base subunit 3 [Source:VGNC Symbol;Acc:VGNC:35258]
ENSBTAG00000014267	0.910195	ZCCHC14	zinc finger CCHC-type containing 14 [Source:VGNC Symbol;Acc:VGNC:37118]
ENSBTAG00000014288	4.86244	GPRC5D	G protein-coupled receptor class C group 5 member D [Source:VGNC Symbol;Acc:VGNC:29608]
ENSBTAG00000014300	3.34487	SLC6A5	solute carrier family 6 member 5 [Source:HGNC Symbol;Acc:HGNC:11051]
ENSBTAG00000014306	1.99853	DOPEY2	dopey family member 2 [Source:VGNC Symbol;Acc:VGNC:28173]
ENSBTAG00000014312	3.6771	ATL1	atlastin GTPase 1 [Source:VGNC Symbol;Acc:VGNC:26265]
ENSBTAG00000014315	9.16633	PBLD	phenazine biosynthesis like protein domain containing [Source:VGNC Symbol;Acc:VGNC:32605]
ENSBTAG00000014319	7.53336	DNM3	dynamin-3 [Source:RefSeq peptide;Acc:NP_001230213]
ENSBTAG00000014334	0.6927	ZFYVE26	zinc finger FYVE-type containing 26 [Source:VGNC Symbol;Acc:VGNC:37176]
ENSBTAG00000014359	1.24336	DRAXIN	dorsal inhibitory axon guidance protein [Source:VGNC Symbol;Acc:VGNC:28204]
ENSBTAG00000014367	1.02111	PRKX	protein kinase, X-linked [Source:HGNC Symbol;Acc:HGNC:9441]
ENSBTAG00000014370	3.60085	NETO2	neuropilin and tolloid like 2 [Source:VGNC Symbol;Acc:VGNC:32012]
ENSBTAG00000014375	104.868	TMCC3	transmembrane and coiled-coil domain family 3 [Source:VGNC Symbol;Acc:VGNC:35927]
ENSBTAG00000014395	3.68841	GLRA1	glycine receptor alpha 1 [Source:VGNC Symbol;Acc:VGNC:29412]
ENSBTAG00000014397	1.66776	NA	NA
ENSBTAG00000014406	2.58415	LATS2	large tumor suppressor kinase 2 [Source:VGNC Symbol;Acc:VGNC:30801]
ENSBTAG00000014443	15.8513	ODF4	NA
ENSBTAG00000014467	1.51045	NA	NA
ENSBTAG00000014486	4.76729	ATP12A	ATPase H+/K+ transporting non-gastric alpha2 subunit [Source:VGNC Symbol;Acc:VGNC:26276]
ENSBTAG00000014488	5.6977	CDH7	cadherin 7 [Source:VGNC Symbol;Acc:VGNC:27106]
ENSBTAG00000014514	0.980294	SEC1	NA
ENSBTAG00000014517	0.866048	KLB	klotho beta [Source:VGNC Symbol;Acc:VGNC:30622]
ENSBTAG00000014523	48.2604	DIRAS2	DIRAS family GTPase 2 [Source:VGNC Symbol;Acc:VGNC:28070]
ENSBTAG00000014554	1.99489	SNAI1	snail family transcriptional repressor 1 [Source:VGNC Symbol;Acc:VGNC:35047]
ENSBTAG00000014556	6.97708	AGRP	agouti related neuropeptide [Source:VGNC Symbol;Acc:VGNC:25743]
ENSBTAG00000014574	1.69294	CFAP43	cilia and flagella associated protein 43 [Source:VGNC Symbol;Acc:VGNC:27243]
ENSBTAG00000014581	2.35483	MLIP	muscular LMNA interacting protein [Source:VGNC Symbol;Acc:VGNC:31499]
ENSBTAG00000014589	1.6209	CLDN18	claudin 18 [Source:VGNC Symbol;Acc:VGNC:27408]
ENSBTAG00000014606	124.508	FOXR1	forkhead box R1 [Source:VGNC Symbol;Acc:VGNC:29104]
ENSBTAG00000014612	2.87696	DOCK2	dedicator of cytokinesis 2 [Source:VGNC Symbol;Acc:VGNC:28157]
ENSBTAG00000014619	1.31166	WASF3	WAS protein family member 3 [Source:VGNC Symbol;Acc:VGNC:36867]
ENSBTAG00000014620	1.01217	FOXI1	forkhead box I1 [Source:VGNC Symbol;Acc:VGNC:29087]
ENSBTAG00000014638	1.5736	TRPC7	transient receptor potential cation channel subfamily C member 7 [Source:VGNC Symbol;Acc:VGNC:36387]
ENSBTAG00000014652	0.882846	TRPM8	transient receptor potential cation channel subfamily M member 8 [Source:VGNC Symbol;Acc:VGNC:36394]
ENSBTAG00000014657	6.25735	C14orf39	chromosome 14 open reading frame 39 [Source:HGNC Symbol;Acc:HGNC:19849]
ENSBTAG00000014661	4.65655	CHSY3	chondroitin sulfate synthase 3 [Source:VGNC Symbol;Acc:VGNC:27351]
ENSBTAG00000014699	20.892	FAM81A	family with sequence similarity 81 member A [Source:VGNC Symbol;Acc:VGNC:28830]
ENSBTAG00000014713	71.4932	RARRES1	retinoic acid receptor responder 1 [Source:VGNC Symbol;Acc:VGNC:33731]
ENSBTAG00000014725	1.23527	CD27	CD27 molecule [Source:VGNC Symbol;Acc:VGNC:27018]
ENSBTAG00000014741	1.33099	OTX2	orthodenticle homeobox 2 [Source:VGNC Symbol;Acc:VGNC:32503]
ENSBTAG00000014758	34.1742	WIF1	WNT inhibitory factor 1 [Source:VGNC Symbol;Acc:VGNC:36938]
ENSBTAG00000014765	2.26082	NA	NA
ENSBTAG00000014810	3.15769	TMEM270	transmembrane protein 270 [Source:HGNC Symbol;Acc:HGNC:23018]
ENSBTAG00000014818	1.21249	MYLK3	myosin light chain kinase 3 [Source:VGNC Symbol;Acc:VGNC:31807]
ENSBTAG00000014829	0.800289	MYRFL	myelin regulatory factor-like [Source:VGNC Symbol;Acc:VGNC:31845]
ENSBTAG00000014832	1.42529	TMEFF2	transmembrane protein with EGF like and two follistatin like domains 2 [Source:VGNC Symbol;Acc:VGNC:35940]
ENSBTAG00000014855	5.53736	MICAL2	microtubule associated monooxygenase, calponin and LIM domain containing 2 [Source:VGNC Symbol;Acc:VGNC:31458]
ENSBTAG00000014915	8.51256	ETV5	ETS variant 5 [Source:VGNC Symbol;Acc:VGNC:28631]
ENSBTAG00000014920	2.24422	SEMA3E	semaphorin 3E [Source:VGNC Symbol;Acc:VGNC:34430]
ENSBTAG00000014977	96.5795	ALX1	ALX homeobox 1 [Source:VGNC Symbol;Acc:VGNC:25853]
ENSBTAG00000014981	2.4711	OTUB2	OTU deubiquitinase, ubiquitin aldehyde binding 2 [Source:VGNC Symbol;Acc:VGNC:32492]
ENSBTAG00000015001	1.20933	OVOL3	ovo like zinc finger 3 [Source:HGNC Symbol;Acc:HGNC:14186]
ENSBTAG00000015046	1.20089	MST1R	macrophage stimulating 1 receptor [Source:VGNC Symbol;Acc:VGNC:31708]
ENSBTAG00000015080	91.6682	PHACTR3	phosphatase and actin regulator 3 [Source:HGNC Symbol;Acc:HGNC:15833]
ENSBTAG00000015084	14.471	MT4	metallothionein 4 [Source:VGNC Symbol;Acc:VGNC:31713]
ENSBTAG00000015087	2.58901	KLHL35	kelch like family member 35 [Source:VGNC Symbol;Acc:VGNC:30661]
ENSBTAG00000015130	1.0239	HDGFL1	HDGF like 1 [Source:VGNC Symbol;Acc:VGNC:29788]
ENSBTAG00000015132	1.46972	RXFP2	relaxin receptor 2 precursor [Source:RefSeq peptide;Acc:NP_001291206]
ENSBTAG00000015157	4.06172	GRAP2	GRB2-related adaptor protein 2 [Source:VGNC Symbol;Acc:VGNC:29627]
ENSBTAG00000015166	98.3227	PNLDC1	PARN like, ribonuclease domain containing 1 [Source:VGNC Symbol;Acc:VGNC:33082]
ENSBTAG00000015214	3.01363	CA3	carbonic anhydrase 3 [Source:VGNC Symbol;Acc:VGNC:26653]
ENSBTAG00000015258	1.166	NA	NA
ENSBTAG00000015273	0.963958	CAND2	cullin-associated NEDD8-dissociated protein 2 [Source:RefSeq peptide;Acc:NP_001193472]
ENSBTAG00000015296	1.3909	PTPRB	protein tyrosine phosphatase, receptor type B [Source:VGNC Symbol;Acc:VGNC:33545]
ENSBTAG00000015313	3.02776	CEACAM19	carcinoembryonic antigen related cell adhesion molecule 19 [Source:HGNC Symbol;Acc:HGNC:31951]
ENSBTAG00000015315	22.3305	NA	NA
ENSBTAG00000015330	5.94277	NA	NA
ENSBTAG00000015335	0.908043	ADGRB3	adhesion G protein-coupled receptor B3 [Source:HGNC Symbol;Acc:HGNC:945]
ENSBTAG00000015341	4.28327	DEPTOR	DEP domain containing MTOR interacting protein [Source:VGNC Symbol;Acc:VGNC:28008]
ENSBTAG00000015345	5.31203	BNIPL	BCL2 interacting protein like [Source:VGNC Symbol;Acc:VGNC:26535]
ENSBTAG00000015356	1.86828	TAC1	tachykinin precursor 1 [Source:VGNC Symbol;Acc:VGNC:35555]
ENSBTAG00000015375	1.01837	SH2D3C	SH2 domain containing 3C [Source:VGNC Symbol;Acc:VGNC:34559]
ENSBTAG00000015386	8.22077	REL	REL proto-oncogene, NF-kB subunit [Source:VGNC Symbol;Acc:VGNC:33857]
ENSBTAG00000015387	0.926847	RAB40B	NA
ENSBTAG00000015412	6.23782	TGM7	transglutaminase 7 [Source:VGNC Symbol;Acc:VGNC:35814]
ENSBTAG00000015415	0.7737	UNC80	unc-80 homolog, NALCN channel complex subunit [Source:VGNC Symbol;Acc:VGNC:36676]
ENSBTAG00000015419	5.70189	ARHGEF37	Rho guanine nucleotide exchange factor 37 [Source:VGNC Symbol;Acc:VGNC:26116]
ENSBTAG00000015444	5.20444	LETM2	leucine zipper and EF-hand containing transmembrane protein 2 [Source:HGNC Symbol;Acc:HGNC:14648]
ENSBTAG00000015449	7.37058	PPEF2	serine/threonine-protein phosphatase with EF-hands 2 [Source:RefSeq peptide;Acc:NP_001192906]
ENSBTAG00000015450	3.99909	CPEB3	cytoplasmic polyadenylation element binding protein 3 [Source:VGNC Symbol;Acc:VGNC:27649]
ENSBTAG00000015460	2.78266	TP63	tumor protein p63 [Source:VGNC Symbol;Acc:VGNC:36240]
ENSBTAG00000015475	4.95769	MORC1	MORC family CW-type zinc finger 1 [Source:VGNC Symbol;Acc:VGNC:31554]
ENSBTAG00000015483	20.2586	CCR8	C-C motif chemokine receptor 8 [Source:VGNC Symbol;Acc:VGNC:26988]
ENSBTAG00000015485	2.97355	MGC134132	chromosome 6 open reading frame 118 [Source:HGNC Symbol;Acc:HGNC:21233]
ENSBTAG00000015493	0.998147	NA	NA
ENSBTAG00000015498	105.557	ELOVL4	ELOVL fatty acid elongase 4 [Source:VGNC Symbol;Acc:VGNC:28450]
ENSBTAG00000015511	4.40766	FADS3	fatty acid desaturase 3 [Source:VGNC Symbol;Acc:VGNC:28703]
ENSBTAG00000015525	22.0355	SLC39A12	solute carrier family 39 member 12 [Source:VGNC Symbol;Acc:VGNC:34860]
ENSBTAG00000015526	8.26359	PIWIL3	piwi like RNA-mediated gene silencing 3 [Source:VGNC Symbol;Acc:VGNC:32929]
ENSBTAG00000015532	15.782	NR0B1	nuclear receptor subfamily 0 group B member 1 [Source:VGNC Symbol;Acc:VGNC:32226]
ENSBTAG00000015533	0.962914	DISP3	dispatched RND transporter family member 3 [Source:VGNC Symbol;Acc:VGNC:28076]
ENSBTAG00000015539	1.04654	RAPGEF5	Rap guanine nucleotide exchange factor 5 [Source:VGNC Symbol;Acc:VGNC:33726]
ENSBTAG00000015550	46.8078	MLN	motilin [Source:VGNC Symbol;Acc:VGNC:31505]
ENSBTAG00000015574	14.2815	RBP7	retinol binding protein 7 [Source:VGNC Symbol;Acc:VGNC:33817]
ENSBTAG00000015592	26.0169	GPR84	G protein-coupled receptor 84 [Source:VGNC Symbol;Acc:VGNC:29601]
ENSBTAG00000015606	0.648213	KAZN	kazrin, periplakin interacting protein [Source:VGNC Symbol;Acc:VGNC:30411]
ENSBTAG00000015609	1.36829	PREX1	phosphatidylinositol-3,4,5-trisphosphate dependent Rac exchange factor 1 [Source:HGNC Symbol;Acc:HGNC:32594]
ENSBTAG00000015635	0.903822	TNFRSF4	TNF receptor superfamily member 4 [Source:VGNC Symbol;Acc:VGNC:36168]
ENSBTAG00000015646	2.97501	RASSF3	Ras association domain family member 3 [Source:VGNC Symbol;Acc:VGNC:33759]
ENSBTAG00000015666	1.32949	NA	NA
ENSBTAG00000015670	2.21285	PAK3	serine/threonine-protein kinase PAK 3 [Source:RefSeq peptide;Acc:NP_001192465]
ENSBTAG00000015700	6.3665	ELOVL3	ELOVL fatty acid elongase 3 [Source:VGNC Symbol;Acc:VGNC:28449]
ENSBTAG00000015710	5.30384	CD3E	CD3e molecule [Source:VGNC Symbol;Acc:VGNC:27029]
ENSBTAG00000015737	373.484	KPNA7	karyopherin subunit alpha 7 [Source:VGNC Symbol;Acc:VGNC:30706]
ENSBTAG00000015763	488.718	SPATA22	spermatogenesis associated 22 [Source:VGNC Symbol;Acc:VGNC:35180]
ENSBTAG00000015775	4.72996	NA	NA
ENSBTAG00000015801	1.36132	EFNB1	ephrin B1 [Source:VGNC Symbol;Acc:VGNC:28359]
ENSBTAG00000015834	0.821895	ARHGEF4	rho guanine nucleotide exchange factor 4 [Source:RefSeq peptide;Acc:NP_001179002]
ENSBTAG00000015835	2.09291	PIWIL2	piwi like RNA-mediated gene silencing 2 [Source:VGNC Symbol;Acc:VGNC:32928]
ENSBTAG00000015865	1.92288	CAPN14	calpain 14 [Source:VGNC Symbol;Acc:VGNC:26745]
ENSBTAG00000015895	1.44033	HGD	homogentisate 1,2-dioxygenase [Source:VGNC Symbol;Acc:VGNC:29833]
ENSBTAG00000015952	1.70826	ADAP1	ArfGAP with dual PH domains 1 [Source:VGNC Symbol;Acc:VGNC:25633]
ENSBTAG00000015969	0.596789	STK40	serine/threonine kinase 40 [Source:VGNC Symbol;Acc:VGNC:35402]
ENSBTAG00000015979	4.65251	SEZ6	seizure related 6 homolog [Source:VGNC Symbol;Acc:VGNC:34502]
ENSBTAG00000015981	6.21316	ETV1	ETS variant 1 [Source:VGNC Symbol;Acc:VGNC:28628]
ENSBTAG00000016012	2.18627	WNT3	proto-oncogene Wnt-3 precursor [Source:RefSeq peptide;Acc:NP_001192953]
ENSBTAG00000016017	3.68909	CCDC40	coiled-coil domain containing 40 [Source:VGNC Symbol;Acc:VGNC:26895]
ENSBTAG00000016032	1.47178	NA	NA
ENSBTAG00000016033	0.896457	HOXD9	homeobox D9 [Source:VGNC Symbol;Acc:VGNC:29934]
ENSBTAG00000016071	28.1333	HHIP	hedgehog interacting protein [Source:VGNC Symbol;Acc:VGNC:29840]
ENSBTAG00000016091	1.61333	KLHL25	kelch like family member 25 [Source:VGNC Symbol;Acc:VGNC:30653]
ENSBTAG00000016094	0.57893	SLC36A1	solute carrier family 36 member 1 [Source:VGNC Symbol;Acc:VGNC:34838]
ENSBTAG00000016107	1.02522	PCYT1B	phosphate cytidylyltransferase 1, choline, beta [Source:VGNC Symbol;Acc:VGNC:32653]
ENSBTAG00000016138	2.33737	CGA	glycoprotein hormones, alpha polypeptide [Source:VGNC Symbol;Acc:VGNC:27257]
ENSBTAG00000016152	3.90506	DAB2	DAB2, clathrin adaptor protein [Source:VGNC Symbol;Acc:VGNC:27865]
ENSBTAG00000016165	0.73305	KRT7	keratin 7 [Source:VGNC Symbol;Acc:VGNC:30734]
ENSBTAG00000016179	1.76852	CIB3	calcium and integrin binding family member 3 [Source:VGNC Symbol;Acc:VGNC:27361]
ENSBTAG00000016202	1.51542	TREH	trehalase [Source:VGNC Symbol;Acc:VGNC:36297]
ENSBTAG00000016209	2.20227	SLURP1	secreted LY6/PLAUR domain containing 1 [Source:VGNC Symbol;Acc:VGNC:34972]
ENSBTAG00000016221	1.11287	AMOT	angiomotin [Source:VGNC Symbol;Acc:VGNC:25870]
ENSBTAG00000016272	4.08511	TEX11	testis expressed 11 [Source:VGNC Symbol;Acc:VGNC:35760]
ENSBTAG00000016274	1.04719	CCDC38	coiled-coil domain containing 38 [Source:VGNC Symbol;Acc:VGNC:26894]
ENSBTAG00000016276	39.0539	HAL	histidine ammonia-lyase [Source:VGNC Symbol;Acc:VGNC:29744]
ENSBTAG00000016287	1.26607	UNK	unkempt family zinc finger [Source:VGNC Symbol;Acc:VGNC:36678]
ENSBTAG00000016293	152.034	RNF18	tripartite motif containing 77 [Source:HGNC Symbol;Acc:HGNC:34228]
ENSBTAG00000016294	1.42524	ZNF438	zinc finger protein 438 [Source:VGNC Symbol;Acc:VGNC:37276]
ENSBTAG00000016297	6.94816	CCNYL1	cyclin Y like 1 [Source:HGNC Symbol;Acc:HGNC:26868]
ENSBTAG00000016320	30.6883	LMO1	LIM domain only 1 [Source:VGNC Symbol;Acc:VGNC:30933]
ENSBTAG00000016324	4.04331	FBXL13	F-box and leucine rich repeat protein 13 [Source:HGNC Symbol;Acc:HGNC:21658]
ENSBTAG00000016334	0.982421	SATB2	SATB homeobox 2 [Source:VGNC Symbol;Acc:VGNC:34299]
ENSBTAG00000016359	8.4619	SLCO4C1	solute carrier organic anion transporter family member 4C1 [Source:VGNC Symbol;Acc:VGNC:34955]
ENSBTAG00000016360	59.0756	TVP23A	trans-golgi network vesicle protein 23 homolog A [Source:VGNC Symbol;Acc:VGNC:36523]
ENSBTAG00000016365	13.6633	ABCG5	ATP binding cassette subfamily G member 5 [Source:VGNC Symbol;Acc:VGNC:25485]
ENSBTAG00000016366	11.6612	ABCG8	ATP binding cassette subfamily G member 8 [Source:VGNC Symbol;Acc:VGNC:25486]
ENSBTAG00000016381	2.55612	REM2	RRAD and GEM like GTPase 2 [Source:VGNC Symbol;Acc:VGNC:33864]
ENSBTAG00000016411	1.54999	RNF122	ring finger protein 122 [Source:VGNC Symbol;Acc:VGNC:34015]
ENSBTAG00000016412	1.73838	CDKN2B	cyclin dependent kinase inhibitor 2B [Source:HGNC Symbol;Acc:HGNC:1788]
ENSBTAG00000016433	1.06025	FANCB	Fanconi anemia complementation group B [Source:VGNC Symbol;Acc:VGNC:28853]
ENSBTAG00000016438	50.3341	TERB1	telomere repeat binding bouquet formation protein 1 [Source:VGNC Symbol;Acc:VGNC:35748]
ENSBTAG00000016462	11.1373	TCF4	transcription factor 4 [Source:VGNC Symbol;Acc:VGNC:35694]
ENSBTAG00000016497	1.00306	FAM168A	family with sequence similarity 168 member A [Source:VGNC Symbol;Acc:VGNC:28752]
ENSBTAG00000016514	5.3762	CPE	carboxypeptidase E [Source:VGNC Symbol;Acc:VGNC:27648]
ENSBTAG00000016519	8.97409	MBOAT1	membrane bound O-acyltransferase domain containing 1 [Source:VGNC Symbol;Acc:VGNC:31286]
ENSBTAG00000016544	4.32025	SLC47A1	solute carrier family 47 member 1 [Source:VGNC Symbol;Acc:VGNC:34887]
ENSBTAG00000016548	57.561	TEX12	testis expressed 12 [Source:VGNC Symbol;Acc:VGNC:35761]
ENSBTAG00000016550	195.61	MAEL	maelstrom spermatogenic transposon silencer [Source:VGNC Symbol;Acc:VGNC:31136]
ENSBTAG00000016551	21.9096	NA	NA
ENSBTAG00000016566	1.24605	ITGA9	integrin subunit alpha 9 [Source:VGNC Symbol;Acc:VGNC:30320]
ENSBTAG00000016593	7.85912	FMNL3	formin like 3 [Source:VGNC Symbol;Acc:VGNC:29048]
ENSBTAG00000016603	3.3189	MGC152337	NA
ENSBTAG00000016645	4.71932	GABRA4	gamma-aminobutyric acid type A receptor alpha4 subunit [Source:VGNC Symbol;Acc:VGNC:29193]
ENSBTAG00000016651	2.5383	ISL2	ISL LIM homeobox 2 [Source:VGNC Symbol;Acc:VGNC:30297]
ENSBTAG00000016662	3.01174	CPS1	carbamoyl-phosphate synthase 1 [Source:VGNC Symbol;Acc:VGNC:27669]
ENSBTAG00000016677	0.814889	C1QL3	complement C1q like 3 [Source:HGNC Symbol;Acc:HGNC:19359]
ENSBTAG00000016723	100.215	GFI1	growth factor independent 1 transcriptional repressor [Source:VGNC Symbol;Acc:VGNC:29325]
ENSBTAG00000016738	1.45787	DTX1	deltex E3 ubiquitin ligase 1 [Source:VGNC Symbol;Acc:VGNC:28236]
ENSBTAG00000016765	1.30404	C25H7orf61	chromosome 7 open reading frame 61 [Source:HGNC Symbol;Acc:HGNC:22135]
ENSBTAG00000016804	0.941703	LYST	lysosomal trafficking regulator [Source:VGNC Symbol;Acc:VGNC:31115]
ENSBTAG00000016821	11.7837	SNX22	sorting nexin 22 [Source:VGNC Symbol;Acc:VGNC:35102]
ENSBTAG00000016833	3.17132	CLPS	Colipase [Source:UniProtKB/Swiss-Prot;Acc:A0JNQ7]
ENSBTAG00000016841	1.13233	ATP10B	ATPase phospholipid transporting 10B (putative) [Source:HGNC Symbol;Acc:HGNC:13543]
ENSBTAG00000016847	1.93265	ARL4D	ADP ribosylation factor like GTPase 4D [Source:VGNC Symbol;Acc:VGNC:26146]
ENSBTAG00000016849	8.02778	PABPC1L	poly(A) binding protein cytoplasmic 1 like [Source:HGNC Symbol;Acc:HGNC:15797]
ENSBTAG00000016879	3.54447	KIAA1147	KIAA1147 [Source:VGNC Symbol;Acc:VGNC:30564]
ENSBTAG00000016885	1.19331	LRRTM3	leucine rich repeat transmembrane neuronal 3 [Source:VGNC Symbol;Acc:VGNC:31044]
ENSBTAG00000016886	270.235	MT3	Metallothionein-3 [Source:UniProtKB/Swiss-Prot;Acc:P37359]
ENSBTAG00000016890	0.638679	ANKS1A	ankyrin repeat and sterile alpha motif domain containing 1A [Source:VGNC Symbol;Acc:VGNC:25944]
ENSBTAG00000016906	1.645	CYP27B1	cytochrome P450 family 27 subfamily B member 1 [Source:HGNC Symbol;Acc:HGNC:2606]
ENSBTAG00000016913	0.654835	AVIL	advillin [Source:VGNC Symbol;Acc:VGNC:26354]
ENSBTAG00000016915	6.98809	FLT1	fms related tyrosine kinase 1 [Source:VGNC Symbol;Acc:VGNC:29041]
ENSBTAG00000016937	10.8299	C19orf67	chromosome 19 open reading frame 67 [Source:HGNC Symbol;Acc:HGNC:34354]
ENSBTAG00000016943	2.1854	NEK7	NIMA related kinase 7 [Source:VGNC Symbol;Acc:VGNC:31998]
ENSBTAG00000016968	7.74341	CHST4	carbohydrate sulfotransferase 4 [Source:VGNC Symbol;Acc:VGNC:27346]
ENSBTAG00000016972	2.44108	RAB11FIP4	RAB11 family interacting protein 4 [Source:VGNC Symbol;Acc:VGNC:33619]
ENSBTAG00000016991	0.844821	EFNB2	ephrin B2 [Source:VGNC Symbol;Acc:VGNC:28360]
ENSBTAG00000016997	0.861547	NA	NA
ENSBTAG00000017011	6.04826	CCDC125	coiled-coil domain containing 125 [Source:VGNC Symbol;Acc:VGNC:26841]
ENSBTAG00000017012	1.51177	NA	NA
ENSBTAG00000017024	9.99985	PPARGC1A	PPARG coactivator 1 alpha [Source:VGNC Symbol;Acc:VGNC:33184]
ENSBTAG00000017031	1.76168	NA	NA
ENSBTAG00000017039	1.92363	ARHGEF33	Rho guanine nucleotide exchange factor 33 [Source:HGNC Symbol;Acc:HGNC:37252]
ENSBTAG00000017043	8.13318	GPR1	G protein-coupled receptor 1 [Source:VGNC Symbol;Acc:VGNC:29542]
ENSBTAG00000017056	0.834934	PKLR	pyruvate kinase L/R [Source:VGNC Symbol;Acc:VGNC:32943]
ENSBTAG00000017063	19.8142	EPB41L4B	erythrocyte membrane protein band 4.1 like 4B [Source:VGNC Symbol;Acc:VGNC:28524]
ENSBTAG00000017086	2.50338	GRB10	growth factor receptor bound protein 10 [Source:VGNC Symbol;Acc:VGNC:29629]
ENSBTAG00000017094	1.18673	SHMT1	serine hydroxymethyltransferase 1 [Source:VGNC Symbol;Acc:VGNC:34603]
ENSBTAG00000017116	4.77918	RASD2	RASD family member 2 [Source:VGNC Symbol;Acc:VGNC:33741]
ENSBTAG00000017136	1.13365	SSTR2	somatostatin receptor 2 [Source:VGNC Symbol;Acc:VGNC:35326]
ENSBTAG00000017167	2.61362	LRAT	lecithin retinol acyltransferase [Source:HGNC Symbol;Acc:HGNC:6685]
ENSBTAG00000017205	7.34228	WISP3	WNT1 inducible signaling pathway protein 3 [Source:VGNC Symbol;Acc:VGNC:36946]
ENSBTAG00000017216	5.32754	FRMD5	FERM domain containing 5 [Source:VGNC Symbol;Acc:VGNC:29116]
ENSBTAG00000017221	1.22243	NA	NA
ENSBTAG00000017243	4.63385	GATA3	GATA binding protein 3 [Source:VGNC Symbol;Acc:VGNC:29267]
ENSBTAG00000017260	3.94448	PDE3A	phosphodiesterase 3A [Source:HGNC Symbol;Acc:HGNC:8778]
ENSBTAG00000017285	3.9382	FGF19	fibroblast growth factor 19 [Source:VGNC Symbol;Acc:VGNC:28975]
ENSBTAG00000017338	1.03229	FAM205C	Protein FAM205C [Source:UniProtKB/Swiss-Prot;Acc:Q32LN6]
ENSBTAG00000017348	1.78162	FGF5	fibroblast growth factor 5 [Source:VGNC Symbol;Acc:VGNC:28980]
ENSBTAG00000017350	1.01	PCLO	piccolo presynaptic cytomatrix protein [Source:VGNC Symbol;Acc:VGNC:32633]
ENSBTAG00000017357	0.765906	CLCA4	chloride channel accessory 4 [Source:HGNC Symbol;Acc:HGNC:2018]
ENSBTAG00000017366	0.825546	GRB7	growth factor receptor bound protein 7 [Source:VGNC Symbol;Acc:VGNC:29632]
ENSBTAG00000017369	4.57044	MAMDC2	MAM domain containing 2 [Source:VGNC Symbol;Acc:VGNC:31157]
ENSBTAG00000017370	1.72272	ARFGEF3	ARFGEF family member 3 [Source:VGNC Symbol;Acc:VGNC:26066]
ENSBTAG00000017375	1.2325	FAM241A	family with sequence similarity 241 member A [Source:VGNC Symbol;Acc:VGNC:28806]
ENSBTAG00000017391	4.10366	HS3ST2	heparan sulfate-glucosamine 3-sulfotransferase 2 [Source:VGNC Symbol;Acc:VGNC:29959]
ENSBTAG00000017425	1.56831	GJB2	gap junction protein beta 2 [Source:VGNC Symbol;Acc:VGNC:29377]
ENSBTAG00000017448	10.7359	EFEMP1	EGF containing fibulin like extracellular matrix protein 1 [Source:VGNC Symbol;Acc:VGNC:28348]
ENSBTAG00000017457	1.26684	STK10	serine/threonine kinase 10 [Source:VGNC Symbol;Acc:VGNC:35384]
ENSBTAG00000017458	1.75366	CALCR	calcitonin receptor [Source:VGNC Symbol;Acc:VGNC:26704]
ENSBTAG00000017478	20.8297	GSDMC	gasdermin C [Source:VGNC Symbol;Acc:VGNC:29674]
ENSBTAG00000017507	0.804136	SV2C	synaptic vesicle glycoprotein 2C [Source:VGNC Symbol;Acc:VGNC:35496]
ENSBTAG00000017509	8.83258	MYPN	myopalladin [Source:VGNC Symbol;Acc:VGNC:31843]
ENSBTAG00000017512	17.0773	MAPT	Microtubule-associated protein tau [Source:UniProtKB/Swiss-Prot;Acc:P29172]
ENSBTAG00000017521	5.24347	ATOH7	atonal bHLH transcription factor 7 [Source:VGNC Symbol;Acc:VGNC:26271]
ENSBTAG00000017524	1.80625	CBLN4	cerebellin 4 precursor [Source:VGNC Symbol;Acc:VGNC:26814]
ENSBTAG00000017527	15.8541	CRYBG1	crystallin beta-gamma domain containing 1 [Source:VGNC Symbol;Acc:VGNC:27739]
ENSBTAG00000017536	1.13481	MPP3	membrane palmitoylated protein 3 [Source:HGNC Symbol;Acc:HGNC:7221]
ENSBTAG00000017542	1.4281	PPARD	peroxisome proliferator activated receptor delta [Source:VGNC Symbol;Acc:VGNC:33182]
ENSBTAG00000017644	0.875948	KIF17	kinesin family member 17 [Source:VGNC Symbol;Acc:VGNC:30586]
ENSBTAG00000017663	7.2141	GAST	gastrin [Source:VGNC Symbol;Acc:VGNC:29264]
ENSBTAG00000017677	19.3331	SCG3	secretogranin III [Source:VGNC Symbol;Acc:VGNC:34333]
ENSBTAG00000017683	7.47947	LYSMD2	LysM domain containing 2 [Source:VGNC Symbol;Acc:VGNC:31113]
ENSBTAG00000017691	2.58621	NA	NA
ENSBTAG00000017698	4.75283	PSMA8	proteasome subunit alpha 8 [Source:VGNC Symbol;Acc:VGNC:33443]
ENSBTAG00000017719	1.24486	AKAP6	A-kinase anchoring protein 6 [Source:VGNC Symbol;Acc:VGNC:25787]
ENSBTAG00000017733	50.8298	CA2	carbonic anhydrase 2 [Source:RefSeq peptide;Acc:NP_848667]
ENSBTAG00000017734	1.60227	NA	NA
ENSBTAG00000017735	6.27053	NA	NA
ENSBTAG00000017746	3.29119	SLIT3	slit guidance ligand 3 [Source:VGNC Symbol;Acc:VGNC:34961]
ENSBTAG00000017800	1.27196	DMRT3	doublesex and mab-3 related transcription factor 3 [Source:VGNC Symbol;Acc:VGNC:28112]
ENSBTAG00000017823	0.867205	CFAP52	cilia and flagella associated protein 52 [Source:VGNC Symbol;Acc:VGNC:27245]
ENSBTAG00000017826	3.30604	SCLY	Selenocysteine lyase [Source:UniProtKB/Swiss-Prot;Acc:A2VDS1]
ENSBTAG00000017839	1.45178	TIAM1	T-cell lymphoma invasion and metastasis 1 [Source:HGNC Symbol;Acc:HGNC:11805]
ENSBTAG00000017847	1.9165	PPP1R12C	protein phosphatase 1 regulatory subunit 12C [Source:HGNC Symbol;Acc:HGNC:14947]
ENSBTAG00000017936	1.33437	FRRS1L	ferric chelate reductase 1 like [Source:VGNC Symbol;Acc:VGNC:29119]
ENSBTAG00000018010	1.34671	ABCA4	ATP binding cassette subfamily A member 4 [Source:VGNC Symbol;Acc:VGNC:25458]
ENSBTAG00000018049	1.1503	MKNK2	MAP kinase interacting serine/threonine kinase 2 [Source:VGNC Symbol;Acc:VGNC:31492]
ENSBTAG00000018064	4.3297	MGC134574	family with sequence similarity 221 member A [Source:HGNC Symbol;Acc:HGNC:27977]
ENSBTAG00000018119	1.83162	AOAH	acyloxyacyl hydrolase [Source:VGNC Symbol;Acc:VGNC:25971]
ENSBTAG00000018123	19.5729	FBLN5	fibulin 5 [Source:VGNC Symbol;Acc:VGNC:28883]
ENSBTAG00000018125	10.9615	KIF5C	kinesin family member 5C [Source:VGNC Symbol;Acc:VGNC:30607]
ENSBTAG00000018146	0.972017	VAT1L	vesicle amine transport 1 like [Source:VGNC Symbol;Acc:VGNC:36771]
ENSBTAG00000018156	63.8618	KRTCAP3	keratinocyte associated protein 3 [Source:VGNC Symbol;Acc:VGNC:30752]
ENSBTAG00000018161	2.29564	TBX18	T-box 18 [Source:HGNC Symbol;Acc:HGNC:11595]
ENSBTAG00000018180	1.24827	C5H12orf50	uncharacterized protein C12orf50 homolog [Source:RefSeq peptide;Acc:NP_001033292]
ENSBTAG00000018214	3.0337	SHISA2	shisa family member 2 [Source:VGNC Symbol;Acc:VGNC:34598]
ENSBTAG00000018237	2.56772	MYO16	myosin XVI [Source:HGNC Symbol;Acc:HGNC:29822]
ENSBTAG00000018246	1.9739	RAB39A	Bos taurus RAB39A, member RAS oncogene family (RAB39A), mRNA. [Source:RefSeq mRNA;Acc:NM_001192830]
ENSBTAG00000018249	26.1431	KCNN3	potassium calcium-activated channel subfamily N member 3 [Source:VGNC Symbol;Acc:VGNC:30485]
ENSBTAG00000018253	1.52179	CHRNA1	cholinergic receptor nicotinic alpha 1 subunit [Source:VGNC Symbol;Acc:VGNC:27322]
ENSBTAG00000018270	2.87839	NFATC2	nuclear factor of activated T-cells 2 [Source:VGNC Symbol;Acc:VGNC:32031]
ENSBTAG00000018272	0.752968	RERE	arginine-glutamic acid dipeptide repeats [Source:VGNC Symbol;Acc:VGNC:33872]
ENSBTAG00000018275	3.08576	NA	NA
ENSBTAG00000018277	27.4342	TBPL2	TATA-box binding protein like 2 [Source:VGNC Symbol;Acc:VGNC:35661]
ENSBTAG00000018280	4.95453	SLC28A3	solute carrier family 28 member 3 [Source:VGNC Symbol;Acc:VGNC:34793]
ENSBTAG00000018332	1.27819	PPTC7	PTC7 protein phosphatase homolog [Source:VGNC Symbol;Acc:VGNC:33278]
ENSBTAG00000018349	10.1337	IFI30	IFI30, lysosomal thiol reductase [Source:VGNC Symbol;Acc:VGNC:30043]
ENSBTAG00000018375	1.0693	ATCAY	ATCAY, caytaxin [Source:VGNC Symbol;Acc:VGNC:26237]
ENSBTAG00000018395	1.30414	KIAA1217	KIAA1217 [Source:VGNC Symbol;Acc:VGNC:30566]
ENSBTAG00000018397	3.05612	HHLA2	HERV-H LTR-associating 2 [Source:VGNC Symbol;Acc:VGNC:29843]
ENSBTAG00000018399	10.6058	MYH15	myosin heavy chain 15 [Source:HGNC Symbol;Acc:HGNC:31073]
ENSBTAG00000018404	7.24417	PRKG1	protein kinase, cGMP-dependent, type I [Source:VGNC Symbol;Acc:VGNC:33340]
ENSBTAG00000018413	42.7335	FAM46B	family with sequence similarity 46 member B [Source:VGNC Symbol;Acc:VGNC:28816]
ENSBTAG00000018416	29.391	CCDC42	coiled-coil domain containing 42 [Source:VGNC Symbol;Acc:VGNC:26896]
ENSBTAG00000018431	0.837639	NAV2	neuron navigator 2 [Source:VGNC Symbol;Acc:VGNC:31891]
ENSBTAG00000018433	0.604438	DENND6A	DENN domain containing 6A [Source:VGNC Symbol;Acc:VGNC:28003]
ENSBTAG00000018446	92.9403	GCA	grancalcin [Source:VGNC Symbol;Acc:VGNC:29278]
ENSBTAG00000018448	1.07059	MSH4	mutS homolog 4 [Source:VGNC Symbol;Acc:VGNC:31695]
ENSBTAG00000018487	2.2616	CFAP45	cilia and flagella associated protein 45 [Source:VGNC Symbol;Acc:VGNC:27244]
ENSBTAG00000018493	0.935044	ERICH5	glutamate rich 5 [Source:VGNC Symbol;Acc:VGNC:28585]
ENSBTAG00000018563	2.59265	SFRP2	secreted frizzled related protein 2 [Source:VGNC Symbol;Acc:VGNC:34521]
ENSBTAG00000018570	3.31446	SDR16C5	short chain dehydrogenase/reductase family 16C member 5 [Source:VGNC Symbol;Acc:VGNC:34395]
ENSBTAG00000018575	1.65702	TRHDE	thyrotropin releasing hormone degrading enzyme [Source:VGNC Symbol;Acc:VGNC:36305]
ENSBTAG00000018585	3.45492	GABRB2	gamma-aminobutyric acid receptor subunit beta-2 precursor [Source:RefSeq peptide;Acc:NP_001179689]
ENSBTAG00000018600	2.79993	VGLL4	vestigial like family member 4 [Source:VGNC Symbol;Acc:VGNC:36793]
ENSBTAG00000018634	9.94602	SH3BGRL2	SH3 domain binding glutamate rich protein like 2 [Source:HGNC Symbol;Acc:HGNC:15567]
ENSBTAG00000018644	2.66135	PDZRN3	PDZ domain containing ring finger 3 [Source:VGNC Symbol;Acc:VGNC:32731]
ENSBTAG00000018657	0.571995	ATP13A5	ATPase 13A5 [Source:VGNC Symbol;Acc:VGNC:26281]
ENSBTAG00000018663	9.36388	GPRC5C	G protein-coupled receptor class C group 5 member C [Source:HGNC Symbol;Acc:HGNC:13309]
ENSBTAG00000018669	2.68243	PLB1	phospholipase B1 [Source:VGNC Symbol;Acc:VGNC:32977]
ENSBTAG00000018709	1.50138	CATSPERB	cation channel sperm associated auxiliary subunit beta [Source:VGNC Symbol;Acc:VGNC:26796]
ENSBTAG00000018744	15.5384	MGAT5	mannosyl (alpha-1,6-)-glycoprotein beta-1,6-N-acetyl-glucosaminyltransferase [Source:HGNC Symbol;Acc:HGNC:7049]
ENSBTAG00000018753	131.241	TMEM163	transmembrane protein 163 [Source:VGNC Symbol;Acc:VGNC:35988]
ENSBTAG00000018773	32.5455	RND1	Rho family GTPase 1 [Source:VGNC Symbol;Acc:VGNC:34004]
ENSBTAG00000018808	7.28005	SLC25A35	solute carrier family 25 member 35 [Source:VGNC Symbol;Acc:VGNC:34761]
ENSBTAG00000018817	1.94507	POU4F3	POU class 4 homeobox 3 [Source:VGNC Symbol;Acc:VGNC:33179]
ENSBTAG00000018819	1.9519	TENM1	teneurin transmembrane protein 1 [Source:VGNC Symbol;Acc:VGNC:35741]
ENSBTAG00000018859	1.30673	C18H19orf47	chromosome 19 open reading frame 47 [Source:HGNC Symbol;Acc:HGNC:26723]
ENSBTAG00000018900	2.25861	CARMIL2	capping protein regulator and myosin 1 linker 2 [Source:VGNC Symbol;Acc:VGNC:26769]
ENSBTAG00000018909	5.30813	NA	NA
ENSBTAG00000018914	5.72461	RAB25	RAB25, member RAS oncogene family [Source:VGNC Symbol;Acc:VGNC:33632]
ENSBTAG00000018917	0.83441	NA	NA
ENSBTAG00000018926	38.1274	LEAP2	liver enriched antimicrobial peptide 2 [Source:VGNC Symbol;Acc:VGNC:30831]
ENSBTAG00000018945	1.62061	AMOTL1	angiomotin like 1 [Source:VGNC Symbol;Acc:VGNC:25871]
ENSBTAG00000018946	7.35883	FAM129C	family with sequence similarity 129 member C [Source:HGNC Symbol;Acc:HGNC:24130]
ENSBTAG00000018947	0.970952	SYT16	synaptotagmin 16 [Source:HGNC Symbol;Acc:HGNC:23142]
ENSBTAG00000018955	62.2569	NA	NA
ENSBTAG00000018984	1.05947	PIK3CD	phosphatidylinositol-4,5-bisphosphate 3-kinase catalytic subunit delta [Source:VGNC Symbol;Acc:VGNC:32891]
ENSBTAG00000019009	240.153	NA	NA
ENSBTAG00000019012	1.6717	KCTD16	potassium channel tetramerization domain containing 16 [Source:VGNC Symbol;Acc:VGNC:30505]
ENSBTAG00000019028	7.4689	STOX1	storkhead box 1 [Source:VGNC Symbol;Acc:VGNC:35414]
ENSBTAG00000019041	94.8687	FAM19A1	family with sequence similarity 19 member A1, C-C motif chemokine like [Source:VGNC Symbol;Acc:VGNC:28777]
ENSBTAG00000019060	5.05068	CLDN11	claudin 11 [Source:HGNC Symbol;Acc:HGNC:8514]
ENSBTAG00000019107	7.70351	GAS7	growth arrest specific 7 [Source:VGNC Symbol;Acc:VGNC:29262]
ENSBTAG00000019123	1.35766	MEFV	MEFV, pyrin innate immunity regulator [Source:HGNC Symbol;Acc:HGNC:6998]
ENSBTAG00000019134	1.02009	NEK5	NIMA related kinase 5 [Source:VGNC Symbol;Acc:VGNC:31996]
ENSBTAG00000019140	4.29259	SPINK5	serine peptidase inhibitor, Kazal type 5 [Source:VGNC Symbol;Acc:VGNC:35220]
ENSBTAG00000019145	202.661	MOS	MOS proto-oncogene, serine/threonine kinase [Source:VGNC Symbol;Acc:VGNC:31563]
ENSBTAG00000019172	2.7577	IGSF21	immunoglobin superfamily member 21 [Source:HGNC Symbol;Acc:HGNC:28246]
ENSBTAG00000019174	0.960537	ZNF710	zinc finger protein 710 [Source:HGNC Symbol;Acc:HGNC:25352]
ENSBTAG00000019192	53.6506	LHX8	LIM homeobox 8 [Source:VGNC Symbol;Acc:VGNC:30877]
ENSBTAG00000019202	0.95666	EAF1	ELL associated factor 1 [Source:VGNC Symbol;Acc:VGNC:28294]
ENSBTAG00000019210	1.82206	ADCY2	adenylate cyclase 2 [Source:VGNC Symbol;Acc:VGNC:25643]
ENSBTAG00000019234	1.9565	BMP6	bone morphogenetic protein 6 [Source:VGNC Symbol;Acc:VGNC:26521]
ENSBTAG00000019250	19.9787	BTK	Bruton tyrosine kinase [Source:VGNC Symbol;Acc:VGNC:26601]
ENSBTAG00000019251	1.12995	EPB41L3	erythrocyte membrane protein band 4.1 like 3 [Source:VGNC Symbol;Acc:VGNC:28522]
ENSBTAG00000019252	2.43963	KDF1	keratinocyte differentiation factor 1 [Source:VGNC Symbol;Acc:VGNC:30521]
ENSBTAG00000019272	6.90241	LPCAT2	lysophosphatidylcholine acyltransferase 2 [Source:VGNC Symbol;Acc:VGNC:30962]
ENSBTAG00000019273	4.58711	DMRTC2	DMRT like family C2 [Source:VGNC Symbol;Acc:VGNC:28115]
ENSBTAG00000019287	5.58425	FAM81B	family with sequence similarity 81 member B [Source:VGNC Symbol;Acc:VGNC:28831]
ENSBTAG00000019342	10.4218	OSBPL3	oxysterol binding protein like 3 [Source:VGNC Symbol;Acc:VGNC:32462]
ENSBTAG00000019347	2.08056	PLXDC1	plexin domain containing 1 [Source:VGNC Symbol;Acc:VGNC:33057]
ENSBTAG00000019349	6.1807	SLC6A4	sodium-dependent serotonin transporter [Source:RefSeq peptide;Acc:NP_777034]
ENSBTAG00000019350	2.11454	SLC25A21	solute carrier family 25 member 21 [Source:VGNC Symbol;Acc:VGNC:34749]
ENSBTAG00000019394	1.9378	ANO5	anoctamin 5 [Source:VGNC Symbol;Acc:VGNC:25954]
ENSBTAG00000019399	1.33473	NA	connector enhancer of kinase suppressor of ras 1 [Source:RefSeq peptide;Acc:NP_001180094]
ENSBTAG00000019402	0.970492	CFAP100	cilia and flagella associated protein 100 [Source:VGNC Symbol;Acc:VGNC:27236]
ENSBTAG00000019406	112.559	IGF2BP3	insulin like growth factor 2 mRNA binding protein 3 [Source:VGNC Symbol;Acc:VGNC:30081]
ENSBTAG00000019429	26.3904	C6H4orf17	chromosome 4 open reading frame 17 [Source:HGNC Symbol;Acc:HGNC:25274]
ENSBTAG00000019445	11.2459	C7orf31	chromosome 7 open reading frame 31 [Source:HGNC Symbol;Acc:HGNC:21722]
ENSBTAG00000019455	21.5231	MYO5B	myosin VB [Source:VGNC Symbol;Acc:VGNC:31827]
ENSBTAG00000019456	4.52846	SPRED2	sprouty related EVH1 domain containing 2 [Source:HGNC Symbol;Acc:HGNC:17722]
ENSBTAG00000019467	3.4104	ACTL7B	actin like 7B [Source:VGNC Symbol;Acc:VGNC:25578]
ENSBTAG00000019470	1.01821	NEK6	NIMA related kinase 6 [Source:VGNC Symbol;Acc:VGNC:31997]
ENSBTAG00000019495	1.42634	TEAD3	TEA domain transcription factor 3 [Source:VGNC Symbol;Acc:VGNC:35726]
ENSBTAG00000019497	7.79539	ILDR2	immunoglobulin like domain containing receptor 2 [Source:VGNC Symbol;Acc:VGNC:30174]
ENSBTAG00000019504	1.94684	ADRA1D	adrenoceptor alpha 1D [Source:VGNC Symbol;Acc:VGNC:25695]
ENSBTAG00000019517	3.58286	ELN	elastin [Source:HGNC Symbol;Acc:HGNC:3327]
ENSBTAG00000019553	4.23272	NA	NA
ENSBTAG00000019557	12.2412	NR1I2	nuclear receptor subfamily 1 group I member 2 [Source:VGNC Symbol;Acc:VGNC:32233]
ENSBTAG00000019580	77.3241	TCL1A	T-cell leukemia/lymphoma 1A [Source:HGNC Symbol;Acc:HGNC:11648]
ENSBTAG00000019585	3.07653	MYOM1	myomesin-1 [Source:RefSeq peptide;Acc:NP_001178395]
ENSBTAG00000019602	0.904748	SLCO1C1	solute carrier organic anion transporter family member 1C1 [Source:VGNC Symbol;Acc:VGNC:34950]
ENSBTAG00000019622	2.2774	TPBGL	trophoblast glycoprotein like [Source:HGNC Symbol;Acc:HGNC:44159]
ENSBTAG00000019630	2.41978	RGL1	ral guanine nucleotide dissociation stimulator like 1 [Source:VGNC Symbol;Acc:VGNC:33903]
ENSBTAG00000019633	1.7736	SHROOM3	shroom family member 3 [Source:VGNC Symbol;Acc:VGNC:34609]
ENSBTAG00000019652	0.908992	STK26	serine/threonine kinase 26 [Source:VGNC Symbol;Acc:VGNC:35392]
ENSBTAG00000019679	2.28112	SYNE4	nesprin-4 [Source:RefSeq peptide;Acc:NP_001230216]
ENSBTAG00000019683	13.0394	LYPD6B	LY6/PLAUR domain containing 6B [Source:VGNC Symbol;Acc:VGNC:31104]
ENSBTAG00000019689	12.2031	NA	NA
ENSBTAG00000019707	14.1269	GATA2	GATA binding protein 2 [Source:VGNC Symbol;Acc:VGNC:29266]
ENSBTAG00000019711	19.9487	LRMP	lymphoid restricted membrane protein [Source:HGNC Symbol;Acc:HGNC:6690]
ENSBTAG00000019728	50.5315	CD164L2	CD164 molecule like 2 [Source:VGNC Symbol;Acc:VGNC:27005]
ENSBTAG00000019779	0.696717	RAB39B	RAB39B, member RAS oncogene family [Source:VGNC Symbol;Acc:VGNC:33648]
ENSBTAG00000019791	23.1292	GRHL3	grainyhead like transcription factor 3 [Source:VGNC Symbol;Acc:VGNC:29636]
ENSBTAG00000019793	9.0179	RGS22	regulator of G protein signaling 22 [Source:VGNC Symbol;Acc:VGNC:33921]
ENSBTAG00000019795	21.6639	FBXO43	F-box protein 43 [Source:VGNC Symbol;Acc:VGNC:28914]
ENSBTAG00000019808	16.2303	CCSER1	coiled-coil serine rich protein 1 [Source:VGNC Symbol;Acc:VGNC:26993]
ENSBTAG00000019820	1.79535	RAB9B	RAB9B, member RAS oncogene family [Source:VGNC Symbol;Acc:VGNC:33665]
ENSBTAG00000019823	0.616169	ADAMTS17	ADAM metallopeptidase with thrombospondin type 1 motif 17 [Source:VGNC Symbol;Acc:VGNC:25621]
ENSBTAG00000019824	2.7596	NA	NA
ENSBTAG00000019832	1.17682	TGFBR2	transforming growth factor beta receptor 2 [Source:VGNC Symbol;Acc:VGNC:35805]
ENSBTAG00000019840	3.86314	NA	NA
ENSBTAG00000019841	1.75414	KIF9	kinesin family member 9 [Source:VGNC Symbol;Acc:VGNC:30609]
ENSBTAG00000019844	1.17921	ZNF467	zinc finger protein 467 [Source:VGNC Symbol;Acc:VGNC:37281]
ENSBTAG00000019855	4.68744	MAP3K15	mitogen-activated protein kinase kinase kinase 15 [Source:VGNC Symbol;Acc:VGNC:31193]
ENSBTAG00000019881	2.69743	NA	Zinc finger protein 474 [Source:UniProtKB/Swiss-Prot;Acc:A6QQM4]
ENSBTAG00000019892	15.2621	HAS2	hyaluronan synthase 2 [Source:VGNC Symbol;Acc:VGNC:29755]
ENSBTAG00000019912	1.74473	CNTD1	cyclin N-terminal domain containing 1 [Source:VGNC Symbol;Acc:VGNC:27533]
ENSBTAG00000019920	1.73231	BICDL2	BICD family like cargo adaptor 2 [Source:VGNC Symbol;Acc:VGNC:26493]
ENSBTAG00000019928	1.97297	AQP11	aquaporin 11 [Source:VGNC Symbol;Acc:VGNC:26045]
ENSBTAG00000019946	21.606	USP44	ubiquitin specific peptidase 44 [Source:VGNC Symbol;Acc:VGNC:36731]
ENSBTAG00000019980	6.23216	DGKI	diacylglycerol kinase iota [Source:VGNC Symbol;Acc:VGNC:28030]
ENSBTAG00000020034	0.840211	LYN	LYN proto-oncogene, Src family tyrosine kinase [Source:VGNC Symbol;Acc:VGNC:31098]
ENSBTAG00000020048	6.24991	MAPK10	mitogen-activated protein kinase 10 [Source:VGNC Symbol;Acc:VGNC:31213]
ENSBTAG00000020067	6.29833	LLGL2	LLGL2, scribble cell polarity complex component [Source:VGNC Symbol;Acc:VGNC:30916]
ENSBTAG00000020080	0.815335	MYBPC2	myosin binding protein C, fast type [Source:HGNC Symbol;Acc:HGNC:7550]
ENSBTAG00000020099	0.651454	STMN2	stathmin 2 [Source:VGNC Symbol;Acc:VGNC:35404]
ENSBTAG00000020127	15.1137	TKTL1	transketolase like 1 [Source:VGNC Symbol;Acc:VGNC:35885]
ENSBTAG00000020141	1.40171	FREM1	FRAS1 related extracellular matrix 1 [Source:VGNC Symbol;Acc:VGNC:29110]
ENSBTAG00000020148	9.08295	TEK	TEK receptor tyrosine kinase [Source:VGNC Symbol;Acc:VGNC:35735]
ENSBTAG00000020151	2.59587	NA	NA
ENSBTAG00000020201	34.5634	S100Z	S100 calcium binding protein Z [Source:VGNC Symbol;Acc:VGNC:34251]
ENSBTAG00000020202	14.6242	CRHBP	corticotropin releasing hormone binding protein [Source:VGNC Symbol;Acc:VGNC:27708]
ENSBTAG00000020236	1.12885	NECAB2	N-terminal EF-hand calcium binding protein 2 [Source:VGNC Symbol;Acc:VGNC:31978]
ENSBTAG00000020243	0.813316	SVEP1	sushi, von Willebrand factor type A, EGF and pentraxin domain containing 1 [Source:HGNC Symbol;Acc:HGNC:15985]
ENSBTAG00000020250	11.1108	SLC28A1	solute carrier family 28 member 1 [Source:VGNC Symbol;Acc:VGNC:34791]
ENSBTAG00000020257	1.46002	PTPN5	protein tyrosine phosphatase, non-receptor type 5 [Source:VGNC Symbol;Acc:VGNC:33540]
ENSBTAG00000020266	15.3079	SLC19A2	solute carrier family 19 member 2 [Source:VGNC Symbol;Acc:VGNC:34710]
ENSBTAG00000020281	2.48586	NIN	ninein [Source:VGNC Symbol;Acc:VGNC:32077]
ENSBTAG00000020283	2.88312	DUSP5	dual specificity phosphatase 5 [Source:VGNC Symbol;Acc:VGNC:28261]
ENSBTAG00000020286	0.881086	GAREM1	GRB2 associated regulator of MAPK1 subtype 1 [Source:VGNC Symbol;Acc:VGNC:29252]
ENSBTAG00000020294	0.924073	PTPN6	protein tyrosine phosphatase, non-receptor type 6 [Source:VGNC Symbol;Acc:VGNC:33541]
ENSBTAG00000020297	1.48363	PQLC3	PQ loop repeat containing 3 [Source:VGNC Symbol;Acc:VGNC:33281]
ENSBTAG00000020329	2.72993	FAM161B	family with sequence similarity 161 member B [Source:VGNC Symbol;Acc:VGNC:28743]
ENSBTAG00000020341	1.53695	MOV10L1	Mov10 RISC complex RNA helicase like 1 [Source:VGNC Symbol;Acc:VGNC:31567]
ENSBTAG00000020348	49.4564	ASTL	astacin like metalloendopeptidase [Source:VGNC Symbol;Acc:VGNC:26226]
ENSBTAG00000020352	4.95356	PAQR5	progestin and adipoQ receptor family member 5 [Source:VGNC Symbol;Acc:VGNC:32577]
ENSBTAG00000020353	1.86046	PFN3	profilin 3 [Source:VGNC Symbol;Acc:VGNC:32777]
ENSBTAG00000020359	1.5218	PLEKHM1	pleckstrin homology and RUN domain containing M1 [Source:HGNC Symbol;Acc:HGNC:29017]
ENSBTAG00000020379	0.551137	AREL1	apoptosis resistant E3 ubiquitin protein ligase 1 [Source:VGNC Symbol;Acc:VGNC:26058]
ENSBTAG00000020385	0.945835	ALDH1B1	aldehyde dehydrogenase 1 family member B1 [Source:VGNC Symbol;Acc:VGNC:25810]
ENSBTAG00000020390	31.0729	NA	NA
ENSBTAG00000020402	5.20546	TDRD9	tudor domain containing 9 [Source:VGNC Symbol;Acc:VGNC:35722]
ENSBTAG00000020409	1.00668	SPATC1L	spermatogenesis and centriole associated 1 like [Source:VGNC Symbol;Acc:VGNC:35193]
ENSBTAG00000020425	10.0054	TFAP2D	transcription factor AP-2 delta [Source:VGNC Symbol;Acc:VGNC:35779]
ENSBTAG00000020426	28.7188	TFAP2B	transcription factor AP-2 beta [Source:VGNC Symbol;Acc:VGNC:35777]
ENSBTAG00000020433	3.76438	NLRP1	NLR family pyrin domain containing 1 [Source:VGNC Symbol;Acc:VGNC:32115]
ENSBTAG00000020469	0.892917	TMED8	transmembrane p24 trafficking protein family member 8 [Source:VGNC Symbol;Acc:VGNC:35939]
ENSBTAG00000020471	1.46429	SAMD15	sterile alpha motif domain containing 15 [Source:VGNC Symbol;Acc:VGNC:34270]
ENSBTAG00000020481	1.33812	GXYLT2	glucoside xylosyltransferase 2 [Source:VGNC Symbol;Acc:VGNC:29727]
ENSBTAG00000020491	5.15229	SOX30	SRY-box 30 [Source:VGNC Symbol;Acc:VGNC:35148]
ENSBTAG00000020510	1.01252	EPHA10	EPH receptor A10 [Source:VGNC Symbol;Acc:VGNC:28533]
ENSBTAG00000020542	3.98209	SHE	Src homology 2 domain containing E [Source:VGNC Symbol;Acc:VGNC:34595]
ENSBTAG00000020543	1.39114	UPK1A	uroplakin 1A [Source:VGNC Symbol;Acc:VGNC:36684]
ENSBTAG00000020548	2.07854	AZIN2	antizyme inhibitor 2 [Source:HGNC Symbol;Acc:HGNC:29957]
ENSBTAG00000020559	2.30178	STMND1	stathmin domain containing 1 [Source:VGNC Symbol;Acc:VGNC:35407]
ENSBTAG00000020569	2.27957	CACNA2D1	calcium voltage-gated channel auxiliary subunit alpha2delta 1 [Source:VGNC Symbol;Acc:VGNC:26679]
ENSBTAG00000020573	0.720952	SCUBE2	signal peptide, CUB domain and EGF like domain containing 2 [Source:VGNC Symbol;Acc:VGNC:34372]
ENSBTAG00000020580	4.44361	TCN1	transcobalamin 1 [Source:VGNC Symbol;Acc:VGNC:35698]
ENSBTAG00000020600	7.74987	RHOD	ras homolog family member D [Source:VGNC Symbol;Acc:VGNC:33947]
ENSBTAG00000020616	2.90424	DGKD	diacylglycerol kinase delta [Source:VGNC Symbol;Acc:VGNC:28026]
ENSBTAG00000020636	2.50756	SYN3	synapsin III [Source:VGNC Symbol;Acc:VGNC:35516]
ENSBTAG00000020643	1.56427	BARX2	BARX homeobox 2 [Source:VGNC Symbol;Acc:VGNC:26424]
ENSBTAG00000020650	1.05011	ADCYAP1	adenylate cyclase activating polypeptide 1 [Source:VGNC Symbol;Acc:VGNC:25651]
ENSBTAG00000020658	2.80948	LNX1	ligand of numb-protein X 1 [Source:HGNC Symbol;Acc:HGNC:6657]
ENSBTAG00000020661	0.678704	ABCA1	ATP binding cassette subfamily A member 1 [Source:VGNC Symbol;Acc:VGNC:25455]
ENSBTAG00000020731	2.21443	PRRG4	proline rich and Gla domain 4 [Source:VGNC Symbol;Acc:VGNC:33409]
ENSBTAG00000020736	6.15114	CD40	CD40 molecule [Source:VGNC Symbol;Acc:VGNC:27033]
ENSBTAG00000020760	4.41612	SNAP29	synaptosome associated protein 29 [Source:VGNC Symbol;Acc:VGNC:35052]
ENSBTAG00000020774	0.858267	NA	NA
ENSBTAG00000020791	1.5815	RAPGEF1	Rap guanine nucleotide exchange factor 1 [Source:VGNC Symbol;Acc:VGNC:33722]
ENSBTAG00000020792	2.12467	TPH2	tryptophan hydroxylase 2 [Source:HGNC Symbol;Acc:HGNC:20692]
ENSBTAG00000020800	1.86395	BEND7	BEN domain containing 7 [Source:VGNC Symbol;Acc:VGNC:26470]
ENSBTAG00000020802	0.528835	NA	NA
ENSBTAG00000020836	1.16381	FAM92B	family with sequence similarity 92 member B [Source:VGNC Symbol;Acc:VGNC:28845]
ENSBTAG00000020837	0.951185	ARHGEF16	Rho guanine nucleotide exchange factor 16 [Source:VGNC Symbol;Acc:VGNC:26108]
ENSBTAG00000020843	4.53237	PCSK1	proprotein convertase subtilisin/kexin type 1 [Source:VGNC Symbol;Acc:VGNC:32646]
ENSBTAG00000020854	1.77589	BCL6B	B-cell CLL/lymphoma 6B [Source:HGNC Symbol;Acc:HGNC:1002]
ENSBTAG00000020869	0.865036	DDC	aromatic-L-amino-acid decarboxylase [Source:RefSeq peptide;Acc:NP_776332]
ENSBTAG00000020887	1.26113	CACNA1E	calcium voltage-gated channel subunit alpha1 E [Source:VGNC Symbol;Acc:VGNC:26675]
ENSBTAG00000020892	6.93798	IL2RA	interleukin 2 receptor subunit alpha [Source:HGNC Symbol;Acc:HGNC:6008]
ENSBTAG00000020984	10.5291	RAPGEF4	Rap guanine nucleotide exchange factor 4 [Source:VGNC Symbol;Acc:VGNC:33725]
ENSBTAG00000021046	1.28127	ELAVL4	ELAV like RNA binding protein 4 [Source:HGNC Symbol;Acc:HGNC:3315]
ENSBTAG00000021068	0.835157	SUFU	SUFU negative regulator of hedgehog signaling [Source:VGNC Symbol;Acc:VGNC:35461]
ENSBTAG00000021082	5.66235	TMEM125	transmembrane protein 125 [Source:VGNC Symbol;Acc:VGNC:35958]
ENSBTAG00000021099	4.14855	CLVS2	clavesin 2 [Source:VGNC Symbol;Acc:VGNC:27474]
ENSBTAG00000021111	7.35221	POU5F1	NA
ENSBTAG00000021118	3.89426	CYP26A1	cytochrome P450, family 26, subfamily A, polypeptide 1 isoform 2 [Source:RefSeq peptide;Acc:NP_001162133]
ENSBTAG00000021133	1.44351	TENM3	teneurin transmembrane protein 3 [Source:VGNC Symbol;Acc:VGNC:35743]
ENSBTAG00000021144	18.7473	PSTPIP1	proline-serine-threonine phosphatase interacting protein 1 [Source:VGNC Symbol;Acc:VGNC:33486]
ENSBTAG00000021145	2.51987	MAP4K1	mitogen-activated protein kinase kinase kinase kinase 1 [Source:VGNC Symbol;Acc:VGNC:31204]
ENSBTAG00000021160	13.2478	AP1M2	adaptor related protein complex 1 mu 2 subunit [Source:VGNC Symbol;Acc:VGNC:25980]
ENSBTAG00000021182	2.2807	DOCK4	dedicator of cytokinesis 4 [Source:VGNC Symbol;Acc:VGNC:28158]
ENSBTAG00000021208	5.83154	RRM2B	ribonucleotide reductase regulatory TP53 inducible subunit M2B [Source:VGNC Symbol;Acc:VGNC:34166]
ENSBTAG00000021216	1.04499	HECW1	HECT, C2 and WW domain containing E3 ubiquitin protein ligase 1 [Source:HGNC Symbol;Acc:HGNC:22195]
ENSBTAG00000021218	7.21591	MYLPF	myosin light chain, phosphorylatable, fast skeletal muscle [Source:VGNC Symbol;Acc:VGNC:31809]
ENSBTAG00000021251	6.19393	RIPK4	receptor interacting serine/threonine kinase 4 [Source:VGNC Symbol;Acc:VGNC:33983]
ENSBTAG00000021291	23.2385	STXBP6	syntaxin binding protein 6 [Source:VGNC Symbol;Acc:VGNC:35450]
ENSBTAG00000021313	14.9466	RUNDC3B	RUN domain containing 3B [Source:VGNC Symbol;Acc:VGNC:34219]
ENSBTAG00000021318	0.877881	SCAMP5	secretory carrier membrane protein 5 [Source:VGNC Symbol;Acc:VGNC:34319]
ENSBTAG00000021325	1.23755	SLC19A3	solute carrier family 19 member 3 [Source:HGNC Symbol;Acc:HGNC:16266]
ENSBTAG00000021336	1.14007	KIF5A	kinesin family member 5A [Source:VGNC Symbol;Acc:VGNC:30605]
ENSBTAG00000021339	6.50577	SCN8A	sodium voltage-gated channel alpha subunit 8 [Source:VGNC Symbol;Acc:VGNC:34354]
ENSBTAG00000021340	1.05387	POU2F3	POU class 2 homeobox 3 [Source:VGNC Symbol;Acc:VGNC:33175]
ENSBTAG00000021359	0.884397	NA	NA
ENSBTAG00000021361	0.932499	SAMD3	sterile alpha motif domain containing 3 [Source:VGNC Symbol;Acc:VGNC:34271]
ENSBTAG00000021368	6.07598	NA	NA
ENSBTAG00000021408	1.75091	FMO1	flavin containing monooxygenase 1 [Source:VGNC Symbol;Acc:VGNC:29049]
ENSBTAG00000021417	1.91803	DMWD	DM1 locus, WD repeat containing [Source:HGNC Symbol;Acc:HGNC:2936]
ENSBTAG00000021420	0.871859	EPHA7	EPH receptor A7 [Source:VGNC Symbol;Acc:VGNC:28537]
ENSBTAG00000021428	5.06816	CNDP1	carnosine dipeptidase 1 [Source:VGNC Symbol;Acc:VGNC:27493]
ENSBTAG00000021447	0.894388	SIM2	single-minded family bHLH transcription factor 2 [Source:HGNC Symbol;Acc:HGNC:10883]
ENSBTAG00000021458	29.2154	DLX6	distal-less homeobox 6 [Source:VGNC Symbol;Acc:VGNC:28102]
ENSBTAG00000021469	1.9294	CTTNBP2	cortactin binding protein 2 [Source:VGNC Symbol;Acc:VGNC:27822]
ENSBTAG00000021483	4.28698	OLFML1	olfactomedin like 1 [Source:VGNC Symbol;Acc:VGNC:32421]
ENSBTAG00000021497	1.01464	CDH23	cadherin-23 precursor [Source:RefSeq peptide;Acc:NP_001178135]
ENSBTAG00000021508	6.0937	LMOD3	leiomodin 3 [Source:VGNC Symbol;Acc:VGNC:30940]
ENSBTAG00000021515	1.14694	ZDHHC19	zinc finger DHHC-type containing 19 [Source:VGNC Symbol;Acc:VGNC:37134]
ENSBTAG00000021547	0.666017	CFAP57	cilia and flagella associated protein 57 [Source:HGNC Symbol;Acc:HGNC:26485]
ENSBTAG00000021570	1.87746	PLEKHG4	pleckstrin homology and RhoGEF domain containing G4 [Source:VGNC Symbol;Acc:VGNC:33017]
ENSBTAG00000021652	2.00487	PDZD9	PDZ domain containing 9 [Source:VGNC Symbol;Acc:VGNC:32729]
ENSBTAG00000021681	1.02734	PRR11	proline rich 11 [Source:VGNC Symbol;Acc:VGNC:33388]
ENSBTAG00000021696	1.44844	CCIN	calicin [Source:VGNC Symbol;Acc:VGNC:26939]
ENSBTAG00000021703	1.13988	MED12L	mediator complex subunit 12 like [Source:HGNC Symbol;Acc:HGNC:16050]
ENSBTAG00000021728	5.22881	OGDHL	oxoglutarate dehydrogenase like [Source:VGNC Symbol;Acc:VGNC:32407]
ENSBTAG00000021735	0.944289	GALNT14	polypeptide N-acetylgalactosaminyltransferase 14 [Source:VGNC Symbol;Acc:VGNC:29227]
ENSBTAG00000021747	110.814	NA	NA
ENSBTAG00000021751	0.732564	RASEF	RAS and EF-hand domain containing [Source:VGNC Symbol;Acc:VGNC:33742]
ENSBTAG00000021787	8.83155	PAQR7	progestin and adipoQ receptor family member 7 [Source:VGNC Symbol;Acc:VGNC:32579]
ENSBTAG00000021814	20.4708	DDX43	DEAD-box helicase 43 [Source:HGNC Symbol;Acc:HGNC:18677]
ENSBTAG00000021838	83.3623	ESRP1	epithelial splicing regulatory protein 1 [Source:VGNC Symbol;Acc:VGNC:28606]
ENSBTAG00000021844	37.6423	COCH	cochlin [Source:VGNC Symbol;Acc:VGNC:27545]
ENSBTAG00000021850	0.812184	NCKIPSD	NCK interacting protein with SH3 domain [Source:VGNC Symbol;Acc:VGNC:31918]
ENSBTAG00000021872	2.95345	RASGRP1	RAS guanyl releasing protein 1 [Source:VGNC Symbol;Acc:VGNC:33747]
ENSBTAG00000021876	1.36631	WDR72	WD repeat domain 72 [Source:VGNC Symbol;Acc:VGNC:36916]
ENSBTAG00000021899	6.13323	PDE9A	phosphodiesterase 9A [Source:VGNC Symbol;Acc:VGNC:32688]
ENSBTAG00000021905	4.47701	DGKB	diacylglycerol kinase beta [Source:VGNC Symbol;Acc:VGNC:28025]
ENSBTAG00000021911	22.2493	PTPRG	protein tyrosine phosphatase, receptor type G [Source:VGNC Symbol;Acc:VGNC:33551]
ENSBTAG00000021916	1.35218	MYL4	myosin light chain 4 [Source:VGNC Symbol;Acc:VGNC:31802]
ENSBTAG00000021933	2.14067	ALOX12	arachidonate 12-lipoxygenase, 12S type [Source:VGNC Symbol;Acc:VGNC:25841]
ENSBTAG00000021940	3.3521	CCDC149	coiled-coil domain containing 149 [Source:VGNC Symbol;Acc:VGNC:26855]
ENSBTAG00000021945	16.3321	NID2	nidogen 2 [Source:VGNC Symbol;Acc:VGNC:32074]
ENSBTAG00000021949	32.1305	NEFL	neurofilament light [Source:VGNC Symbol;Acc:VGNC:31986]
ENSBTAG00000021959	1.00777	CDC20B	cell division cycle 20B [Source:VGNC Symbol;Acc:VGNC:27061]
ENSBTAG00000021968	0.949477	MID2	midline 2 [Source:HGNC Symbol;Acc:HGNC:7096]
ENSBTAG00000021971	5.91297	SNCAIP	synuclein alpha interacting protein [Source:VGNC Symbol;Acc:VGNC:35060]
ENSBTAG00000022000	3.67219	CACNB2	calcium voltage-gated channel auxiliary subunit beta 2 [Source:VGNC Symbol;Acc:VGNC:26684]
ENSBTAG00000022120	1.5533	FGB	fibrinogen beta chain [Source:VGNC Symbol;Acc:VGNC:28963]
ENSBTAG00000022161	6.74157	TLR7	Bos taurus toll-like receptor 7 (TLR7), mRNA. [Source:RefSeq mRNA;Acc:NM_001033761]
ENSBTAG00000022460	2.80254	NA	NA
ENSBTAG00000022466	1.57393	C18orf63	chromosome 18 open reading frame 63 [Source:HGNC Symbol;Acc:HGNC:40037]
ENSBTAG00000022564	1.26727	AKR1C4	Dihydrodiol dehydrogenase 3 [Source:UniProtKB/Swiss-Prot;Acc:P52898]
ENSBTAG00000022580	1.96087	FAM212B	PAK4-inhibitor INKA2 [Source:UniProtKB/Swiss-Prot;Acc:A6QP24]
ENSBTAG00000022714	2.847	HSPB3	Heat shock protein beta-3 [Source:UniProtKB/Swiss-Prot;Acc:Q2KHU9]
ENSBTAG00000022741	2.05624	MGC134040	Neuroblastoma breakpoint family member 6-like protein [Source:UniProtKB/Swiss-Prot;Acc:Q32LC2]
ENSBTAG00000022779	33.8935	OLFM4	olfactomedin 4 [Source:VGNC Symbol;Acc:VGNC:32420]
ENSBTAG00000022887	0.960119	ZNF407	zinc finger protein 407 [Source:HGNC Symbol;Acc:HGNC:19904]
ENSBTAG00000022954	1.14032	NA	NA
ENSBTAG00000023007	2.76833	NA	NA
ENSBTAG00000023039	37.1421	DUSP13	NA
ENSBTAG00000023179	22.6893	TRIB1	tribbles pseudokinase 1 [Source:VGNC Symbol;Acc:VGNC:36308]
ENSBTAG00000023187	0.920245	NA	NA
ENSBTAG00000023192	97.4856	NA	NA
ENSBTAG00000023216	3.41374	NA	NA
ENSBTAG00000023283	50.1286	JAML	junction adhesion molecule like [Source:VGNC Symbol;Acc:VGNC:30370]
ENSBTAG00000023398	7.82007	UBASH3A	ubiquitin associated and SH3 domain containing A [Source:VGNC Symbol;Acc:VGNC:36574]
ENSBTAG00000023411	1.08508	NA	NA
ENSBTAG00000023434	240.288	BSP1	Seminal plasma protein PDC-109 [Source:UniProtKB/Swiss-Prot;Acc:P02784]
ENSBTAG00000023600	2.28143	APOD	apolipoprotein D [Source:VGNC Symbol;Acc:VGNC:26031]
ENSBTAG00000023608	5.27791	NA	NA
ENSBTAG00000023617	37.2383	TLE7	transducin like enhancer of split family member 7 [Source:HGNC Symbol;Acc:HGNC:53648]
ENSBTAG00000023752	46.9028	PABPN1L	poly(A) binding protein nuclear 1 like, cytoplasmic [Source:HGNC Symbol;Acc:HGNC:37237]
ENSBTAG00000023765	3.84333	C16orf46	chromosome 16 open reading frame 46 [Source:HGNC Symbol;Acc:HGNC:26525]
ENSBTAG00000023784	5.48846	TMEM88B	transmembrane protein 88B [Source:VGNC Symbol;Acc:VGNC:36121]
ENSBTAG00000023843	0.660846	RALGPS1	Ral GEF with PH domain and SH3 binding motif 1 [Source:VGNC Symbol;Acc:VGNC:33704]
ENSBTAG00000023920	1.21941	GPR158	G protein-coupled receptor 158 [Source:VGNC Symbol;Acc:VGNC:29564]
ENSBTAG00000023939	0.778451	NA	NA
ENSBTAG00000023941	29.091	CPN1	carboxypeptidase N subunit 1 [Source:VGNC Symbol;Acc:VGNC:27656]
ENSBTAG00000023976	41.5128	ARHGAP25	Rho GTPase activating protein 25 [Source:VGNC Symbol;Acc:VGNC:26083]
ENSBTAG00000023999	248.931	GTF2A1L	NA
ENSBTAG00000024021	11.7724	NA	NA
ENSBTAG00000024061	7.26251	NOTO	notochord homeobox [Source:VGNC Symbol;Acc:VGNC:32180]
ENSBTAG00000024105	3.79078	BCL2L11	BCL2 like 11 [Source:HGNC Symbol;Acc:HGNC:994]
ENSBTAG00000024132	47.6024	SMC1B	structural maintenance of chromosomes 1B [Source:VGNC Symbol;Acc:VGNC:34998]
ENSBTAG00000024179	23.1426	NA	Histone H4 [Source:UniProtKB/Swiss-Prot;Acc:P62803]
ENSBTAG00000024180	18.9868	NA	NA
ENSBTAG00000024219	3.94329	TRPV6	transient receptor potential cation channel subfamily V member 6 [Source:VGNC Symbol;Acc:VGNC:36402]
ENSBTAG00000024291	0.850083	FAM71F2	family with sequence similarity 71 member F2 [Source:HGNC Symbol;Acc:HGNC:27998]
ENSBTAG00000024394	1.20791	SEMA3D	semaphorin 3D [Source:VGNC Symbol;Acc:VGNC:34429]
ENSBTAG00000024406	15.3127	AGR2	anterior gradient 2, protein disulphide isomerase family member [Source:VGNC Symbol;Acc:VGNC:25740]
ENSBTAG00000024470	12.7438	SH2D2A	SH2 domain containing 2A [Source:VGNC Symbol;Acc:VGNC:34557]
ENSBTAG00000024503	4.37722	FCER1G	Fc fragment of IgE receptor Ig [Source:VGNC Symbol;Acc:VGNC:28931]
ENSBTAG00000024509	18.5131	TMEM52	transmembrane protein 52 [Source:HGNC Symbol;Acc:HGNC:27916]
ENSBTAG00000024643	0.68716	VEPH1	ventricular zone expressed PH domain containing 1 [Source:VGNC Symbol;Acc:VGNC:36787]
ENSBTAG00000024715	6.38281	NA	NA
ENSBTAG00000024773	1.33479	NA	NA
ENSBTAG00000024874	15.2426	NA	NA
ENSBTAG00000024878	3.2166	NA	NA
ENSBTAG00000024888	8.32373	PDE5A	phosphodiesterase 5A [Source:VGNC Symbol;Acc:VGNC:32678]
ENSBTAG00000024947	7.21569	TCAM1	NA
ENSBTAG00000024957	138.943	SNCA	synuclein alpha [Source:VGNC Symbol;Acc:VGNC:35059]
ENSBTAG00000025005	5.50333	METTL7A	NA
ENSBTAG00000025140	1.59512	DOC2B	double C2 domain beta [Source:HGNC Symbol;Acc:HGNC:2986]
ENSBTAG00000025183	159.759	ANKRD40	NA
ENSBTAG00000025242	2.29325	C19H17orf78	Uncharacterized protein C17orf78 homolog [Source:UniProtKB/Swiss-Prot;Acc:A6H7F9]
ENSBTAG00000025246	0.821714	ZIC2	Zic family member 2 [Source:VGNC Symbol;Acc:VGNC:37185]
ENSBTAG00000025250	4.82106	CCL3	NA
ENSBTAG00000025263	1.05347	FAM160A1	family with sequence similarity 160 member A1 [Source:VGNC Symbol;Acc:VGNC:28739]
ENSBTAG00000025324	5.20147	NA	NA
ENSBTAG00000025379	1.12023	NA	NA
ENSBTAG00000025383	41.0114	NA	NA
ENSBTAG00000025410	6.93265	EGFL8	EGF like domain multiple 8 [Source:VGNC Symbol;Acc:VGNC:28365]
ENSBTAG00000025522	2.27519	UNC13C	unc-13 homolog C [Source:VGNC Symbol;Acc:VGNC:36665]
ENSBTAG00000025535	2.35154	GLYATL3	glycine-N-acyltransferase like 3 [Source:VGNC Symbol;Acc:VGNC:29428]
ENSBTAG00000025634	4.76306	NA	NA
ENSBTAG00000025667	2.51375	NA	NA
ENSBTAG00000025718	1.23266	HMGCLL1	3-hydroxymethyl-3-methylglutaryl-CoA lyase like 1 [Source:VGNC Symbol;Acc:VGNC:29878]
ENSBTAG00000025760	2.0607	NA	NA
ENSBTAG00000025826	2.10054	SLC24A1	solute carrier family 24 member 1 [Source:VGNC Symbol;Acc:VGNC:34736]
ENSBTAG00000025942	1.21927	HPGD	15-hydroxyprostaglandin dehydrogenase [Source:HGNC Symbol;Acc:HGNC:5154]
ENSBTAG00000026011	7.7798	NA	NA
ENSBTAG00000026032	4.07854	ZYG11A	zyg-11 family member A, cell cycle regulator [Source:VGNC Symbol;Acc:VGNC:37393]
ENSBTAG00000026111	1.79041	LBH	Protein LBH [Source:UniProtKB/Swiss-Prot;Acc:A5PJU8]
ENSBTAG00000026242	1.15581	BAALC	BAALC, MAP3K1 and KLF4 binding [Source:VGNC Symbol;Acc:VGNC:26398]
ENSBTAG00000026306	1.84077	NA	NA
ENSBTAG00000026383	15.5653	NA	NA
ENSBTAG00000026400	6.43222	NA	NA
ENSBTAG00000026481	5.83489	RGS8	regulator of G protein signaling 8 [Source:VGNC Symbol;Acc:VGNC:33925]
ENSBTAG00000026523	2.79644	PLAGL1	PLAG1 like zinc finger 1 [Source:VGNC Symbol;Acc:VGNC:32972]
ENSBTAG00000026580	1.18908	HTR1E	5-hydroxytryptamine receptor 1E [Source:VGNC Symbol;Acc:VGNC:29994]
ENSBTAG00000026637	14.4615	NA	NA
ENSBTAG00000026836	4.48779	ABI3BP	NA
ENSBTAG00000026882	1.87075	NA	NA
ENSBTAG00000026885	4.80664	ABCB11	ATP binding cassette subfamily B member 11 [Source:VGNC Symbol;Acc:VGNC:25463]
ENSBTAG00000026963	3.16107	NCALD	neurocalcin delta [Source:VGNC Symbol;Acc:VGNC:31897]
ENSBTAG00000026972	137.543	MYF5	myogenic factor 5 [Source:VGNC Symbol;Acc:VGNC:31792]
ENSBTAG00000026977	1.29861	PTPRQ	protein tyrosine phosphatase, receptor type Q [Source:VGNC Symbol;Acc:VGNC:33556]
ENSBTAG00000027017	3.24053	SIX3	SIX homeobox 3 [Source:VGNC Symbol;Acc:VGNC:34640]
ENSBTAG00000027126	25.5229	MUC15	mucin 15, cell surface associated [Source:VGNC Symbol;Acc:VGNC:31759]
ENSBTAG00000027134	27.1947	DYNC1I1	dynein cytoplasmic 1 intermediate chain 1 [Source:VGNC Symbol;Acc:VGNC:28270]
ENSBTAG00000027151	4.50009	ARHGAP26	Rho GTPase activating protein 26 [Source:VGNC Symbol;Acc:VGNC:26084]
ENSBTAG00000027181	1.45255	LAMA3	laminin subunit alpha 3 [Source:VGNC Symbol;Acc:VGNC:30770]
ENSBTAG00000027182	19.0942	NR3C2	nuclear receptor subfamily 3 group C member 2 [Source:VGNC Symbol;Acc:VGNC:32244]
ENSBTAG00000027201	2.53926	RAPH1	Ras association (RalGDS/AF-6) and pleckstrin homology domains 1 [Source:HGNC Symbol;Acc:HGNC:14436]
ENSBTAG00000027221	14.818	NA	NA
ENSBTAG00000027312	2.37022	ECT2L	epithelial cell transforming 2 like [Source:VGNC Symbol;Acc:VGNC:28315]
ENSBTAG00000027442	3.09979	NFIB	nuclear factor I B [Source:VGNC Symbol;Acc:VGNC:32039]
ENSBTAG00000027444	4.46663	NA	NA
ENSBTAG00000027625	1.07628	SFRP1	secreted frizzled related protein 1 [Source:VGNC Symbol;Acc:VGNC:34520]
ENSBTAG00000027759	3.52911	NA	NA
ENSBTAG00000027786	4.12191	NA	NA
ENSBTAG00000027868	2.14132	NA	NA
ENSBTAG00000027936	147.417	C3H1orf146	Uncharacterized protein C1orf146 homolog [Source:UniProtKB/Swiss-Prot;Acc:Q2TA05]
ENSBTAG00000030162	1.71282	AXIN2	axin 2 [Source:VGNC Symbol;Acc:VGNC:26365]
ENSBTAG00000030166	1.31134	BTBD17	BTB domain containing 17 [Source:VGNC Symbol;Acc:VGNC:26587]
ENSBTAG00000030173	1.06489	QRICH2	glutamine rich 2 [Source:VGNC Symbol;Acc:VGNC:33603]
ENSBTAG00000030186	7.91142	USMG5	Up-regulated during skeletal muscle growth protein 5 [Source:UniProtKB/Swiss-Prot;Acc:Q3ZBI7]
ENSBTAG00000030230	1.22545	NA	NA
ENSBTAG00000030440	27.0812	NA	NA
ENSBTAG00000030499	1.93582	FCHSD1	FCH and double SH3 domains protein 1 [Source:RefSeq peptide;Acc:NP_001193178]
ENSBTAG00000030518	1.37018	ECSCR	Endothelial cell-specific chemotaxis regulator [Source:UniProtKB/Swiss-Prot;Acc:Q2KIX5]
ENSBTAG00000030563	1.86973	PRRG2	proline rich and Gla domain 2 [Source:VGNC Symbol;Acc:VGNC:33407]
ENSBTAG00000030599	11.7098	SMOC1	SPARC related modular calcium binding 1 [Source:VGNC Symbol;Acc:VGNC:35026]
ENSBTAG00000030690	1.59906	RADIL	Rap associating with DIL domain [Source:VGNC Symbol;Acc:VGNC:33691]
ENSBTAG00000030749	2.88755	DNAJC6	DnaJ heat shock protein family (Hsp40) member C6 [Source:HGNC Symbol;Acc:HGNC:15469]
ENSBTAG00000030852	3.63177	MGC137454	NA
ENSBTAG00000030890	11.194	NA	NA
ENSBTAG00000030898	3.75745	MS4A13	membrane spanning 4-domains A13 [Source:VGNC Symbol;Acc:VGNC:31682]
ENSBTAG00000030979	23.8941	TUBA3E	NA
ENSBTAG00000030994	3.34888	ANKS1B	ankyrin repeat and sterile alpha motif domain-containing protein 1B [Source:RefSeq peptide;Acc:NP_001095761]
ENSBTAG00000031027	20.9235	NA	NA
ENSBTAG00000031028	2.54271	NA	NA
ENSBTAG00000031029	98.6432	NA	NA
ENSBTAG00000031076	1.14033	NA	NA
ENSBTAG00000031088	2.90749	NA	NA
ENSBTAG00000031119	1.92808	OR4S1	olfactory receptor family 4 subfamily S member 1 [Source:HGNC Symbol;Acc:HGNC:14705]
ENSBTAG00000031178	6.1664	SLC9A9	solute carrier family 9 member A9 [Source:VGNC Symbol;Acc:VGNC:34947]
ENSBTAG00000031184	1.92576	CDKN1C	cyclin dependent kinase inhibitor 1C [Source:VGNC Symbol;Acc:VGNC:27144]
ENSBTAG00000031236	3.36062	NA	NA
ENSBTAG00000031250	3.4919	NA	NA
ENSBTAG00000031256	3.65171	NA	NA
ENSBTAG00000031261	2.0766	REPS2	RALBP1 associated Eps domain containing 2 [Source:VGNC Symbol;Acc:VGNC:33870]
ENSBTAG00000031340	6.13173	SLC6A20	solute carrier family 6 member 20 [Source:VGNC Symbol;Acc:VGNC:34921]
ENSBTAG00000031347	19.2912	SPDYA	speedy protein A [Source:RefSeq peptide;Acc:NP_001178076]
ENSBTAG00000031377	6.69043	SYCP2L	synaptonemal complex protein 2 like [Source:HGNC Symbol;Acc:HGNC:21537]
ENSBTAG00000031441	0.81935	FXYD5	FXYD domain containing ion transport regulator 5 [Source:VGNC Symbol;Acc:VGNC:29158]
ENSBTAG00000031447	1.05221	PRSS45	NA
ENSBTAG00000031497	11.9736	FGFBP1	Fibroblast growth factor-binding protein 1 [Source:UniProtKB/Swiss-Prot;Acc:Q9MZ06]
ENSBTAG00000031551	2.22417	PRSS53	protease, serine 53 [Source:VGNC Symbol;Acc:VGNC:33423]
ENSBTAG00000031558	77.0863	NA	NA
ENSBTAG00000031573	2.71595	NMRK2	nicotinamide riboside kinase 2 [Source:RefSeq peptide;Acc:NP_001073111]
ENSBTAG00000031575	3.31909	VAV3	vav guanine nucleotide exchange factor 3 [Source:VGNC Symbol;Acc:VGNC:36774]
ENSBTAG00000031582	22.5981	NA	NA
ENSBTAG00000031614	11.1098	BOLL	boule homolog, RNA binding protein [Source:VGNC Symbol;Acc:VGNC:26539]
ENSBTAG00000031647	0.79667	LRG1	leucine rich alpha-2-glycoprotein 1 [Source:VGNC Symbol;Acc:VGNC:30980]
ENSBTAG00000031707	0.648998	FRMD6	FERM domain containing 6 [Source:VGNC Symbol;Acc:VGNC:29117]
ENSBTAG00000031721	84.09	NA	Histone H3.1 [Source:UniProtKB/Swiss-Prot;Acc:P68432]
ENSBTAG00000031756	55.6201	NA	Histone H4 [Source:UniProtKB/Swiss-Prot;Acc:P62803]
ENSBTAG00000031767	8.31831	NA	NA
ENSBTAG00000031777	0.940813	GDPD5	glycerophosphodiester phosphodiesterase domain containing 5 [Source:VGNC Symbol;Acc:VGNC:29313]
ENSBTAG00000031780	10.6622	HIST1H2BB	histone cluster 1 H2B family member b [Source:HGNC Symbol;Acc:HGNC:4751]
ENSBTAG00000031794	1.78835	PSPN	persephin [Source:HGNC Symbol;Acc:HGNC:9579]
ENSBTAG00000031814	0.702646	SDS	serine dehydratase [Source:VGNC Symbol;Acc:VGNC:34399]
ENSBTAG00000031849	2.68174	TMEM119	transmembrane protein 119 [Source:VGNC Symbol;Acc:VGNC:35955]
ENSBTAG00000031866	3.48172	NA	NA
ENSBTAG00000031934	1.05258	FSCB	fibrous sheath CABYR binding protein [Source:VGNC Symbol;Acc:VGNC:29125]
ENSBTAG00000032034	14.7115	DYNLL1	Dynein light chain 1, cytoplasmic [Source:UniProtKB/Swiss-Prot;Acc:P61285]
ENSBTAG00000032051	1.11605	SULT1C4	NA
ENSBTAG00000032071	8.28655	SYCP1	synaptonemal complex protein 1 [Source:VGNC Symbol;Acc:VGNC:35508]
ENSBTAG00000032106	2.82127	PLPP4	phospholipid phosphatase 4 [Source:VGNC Symbol;Acc:VGNC:33047]
ENSBTAG00000032122	1.31682	CD19	CD19 molecule [Source:VGNC Symbol;Acc:VGNC:27007]
ENSBTAG00000032130	0.550492	CATSPER2	cation channel sperm associated 2 [Source:VGNC Symbol;Acc:VGNC:26794]
ENSBTAG00000032151	40.3548	CCDC73	coiled-coil domain containing 73 [Source:VGNC Symbol;Acc:VGNC:26914]
ENSBTAG00000032178	22.5181	MAJIN	membrane anchored junction protein [Source:VGNC Symbol;Acc:VGNC:31151]
ENSBTAG00000032206	4.75191	HEMGN	hemogen [Source:VGNC Symbol;Acc:VGNC:29807]
ENSBTAG00000032209	1.32676	CXHXorf65	Uncharacterized protein CXorf65 homolog [Source:UniProtKB/Swiss-Prot;Acc:Q32LJ3]
ENSBTAG00000032259	12.4324	NA	NA
ENSBTAG00000032264	2053.63	NA	NA
ENSBTAG00000032281	0.588294	NA	NA
ENSBTAG00000032299	13.7202	CCDC172	coiled-coil domain containing 172 [Source:VGNC Symbol;Acc:VGNC:26869]
ENSBTAG00000032405	0.675937	NA	NA
ENSBTAG00000032457	3.79382	NA	NA
ENSBTAG00000032458	4.12015	NA	Histone H3.2 [Source:UniProtKB/Swiss-Prot;Acc:P84227]
ENSBTAG00000032467	1.78677	NA	NA
ENSBTAG00000032481	133.955	DAPL1	death associated protein like 1 [Source:VGNC Symbol;Acc:VGNC:27879]
ENSBTAG00000032517	1.52955	BCL7A	BCL tumor suppressor 7A [Source:HGNC Symbol;Acc:HGNC:1004]
ENSBTAG00000032538	9.01826	TPRG1	tumor protein p63 regulated 1 [Source:VGNC Symbol;Acc:VGNC:36261]
ENSBTAG00000032560	21.7419	SPINK2	NA
ENSBTAG00000032588	5.54337	TMEM150C	transmembrane protein 150C [Source:VGNC Symbol;Acc:VGNC:35982]
ENSBTAG00000032603	9.20144	NA	NA
ENSBTAG00000032650	0.812417	DPY19L2	dpy-19 like 2 [Source:HGNC Symbol;Acc:HGNC:19414]
ENSBTAG00000032668	1.68017	NA	NA
ENSBTAG00000032738	8.51655	AARD	alanine and arginine rich domain containing protein [Source:VGNC Symbol;Acc:VGNC:25447]
ENSBTAG00000032782	3.67561	INSC	INSC, spindle orientation adaptor protein [Source:VGNC Symbol;Acc:VGNC:30216]
ENSBTAG00000032821	2.60561	SCEL	sciellin [Source:VGNC Symbol;Acc:VGNC:34329]
ENSBTAG00000032933	20.8206	TTC23L	tetratricopeptide repeat domain 23 like [Source:VGNC Symbol;Acc:VGNC:36462]
ENSBTAG00000032962	0.570157	SKOR2	SKI family transcriptional corepressor 2 [Source:HGNC Symbol;Acc:HGNC:32695]
ENSBTAG00000033076	1.44735	TRPM6	transient receptor potential cation channel subfamily M member 6 [Source:VGNC Symbol;Acc:VGNC:36392]
ENSBTAG00000033107	4.27359	OSMR	oncostatin M receptor [Source:VGNC Symbol;Acc:VGNC:32475]
ENSBTAG00000033128	35.8075	CRH	corticotropin releasing hormone [Source:VGNC Symbol;Acc:VGNC:27707]
ENSBTAG00000033190	4.23405	PGM5	phosphoglucomutase 5 [Source:VGNC Symbol;Acc:VGNC:32797]
ENSBTAG00000033195	149.47	NA	NA
ENSBTAG00000033291	10.6395	SPAG6	sperm associated antigen 6 [Source:VGNC Symbol;Acc:VGNC:35167]
ENSBTAG00000033319	67.9063	CD200	CD200 molecule [Source:VGNC Symbol;Acc:VGNC:27010]
ENSBTAG00000033334	1.13309	SPATA2L	spermatogenesis associated 2 like [Source:VGNC Symbol;Acc:VGNC:35182]
ENSBTAG00000033384	18.3734	ACRV1	acrosomal vesicle protein 1 [Source:VGNC Symbol;Acc:VGNC:25559]
ENSBTAG00000033398	2.59797	HKDC1	hexokinase domain containing 1 [Source:VGNC Symbol;Acc:VGNC:29867]
ENSBTAG00000033422	3.39912	HHATL	hedgehog acyltransferase like [Source:VGNC Symbol;Acc:VGNC:29838]
ENSBTAG00000033510	1.13177	MPZL2	myelin protein zero like 2 [Source:VGNC Symbol;Acc:VGNC:31593]
ENSBTAG00000033565	5.99275	NA	NA
ENSBTAG00000033594	13.6803	NA	NA
ENSBTAG00000033621	36.5216	SMCO4	single-pass membrane protein with coiled-coil domains 4 [Source:VGNC Symbol;Acc:VGNC:35008]
ENSBTAG00000033726	1.13693	GRIP1	glutamate receptor interacting protein 1 [Source:HGNC Symbol;Acc:HGNC:18708]
ENSBTAG00000033748	10.6604	IL18RAP	interleukin 18 receptor accessory protein [Source:VGNC Symbol;Acc:VGNC:30128]
ENSBTAG00000033759	12.6944	NA	NA
ENSBTAG00000033886	1.99592	CIST1	NA
ENSBTAG00000033954	2.38296	PRPS1L1	phosphoribosyl pyrophosphate synthetase 1-like 1 [Source:HGNC Symbol;Acc:HGNC:9463]
ENSBTAG00000033967	32.3491	NA	NA
ENSBTAG00000034045	7.42049	FMR1NB	NA
ENSBTAG00000034064	83.0801	MGC133764	melanoma antigen family B-like [Source:RefSeq peptide;Acc:NP_001073841]
ENSBTAG00000034069	8.46896	MAB21L1	mab-21 like 1 [Source:VGNC Symbol;Acc:VGNC:31127]
ENSBTAG00000034075	3.09915	SLC7A11	solute carrier family 7 member 11 [Source:VGNC Symbol;Acc:VGNC:34926]
ENSBTAG00000034090	9.40619	NA	NA
ENSBTAG00000034139	1.52496	ADH4	alcohol dehydrogenase 4 (class II), pi polypeptide [Source:HGNC Symbol;Acc:HGNC:252]
ENSBTAG00000034192	2.13591	KIAA2012	KIAA2012 [Source:VGNC Symbol;Acc:VGNC:30578]
ENSBTAG00000034220	2.25293	CDKN2A	cyclin dependent kinase inhibitor 2A [Source:HGNC Symbol;Acc:HGNC:1787]
ENSBTAG00000034338	3.3562	MGC133619	UPF0722 protein C11orf88 homolog [Source:UniProtKB/Swiss-Prot;Acc:Q32P68]
ENSBTAG00000034441	1.40851	MACROD2	O-acetyl-ADP-ribose deacetylase MACROD2 [Source:RefSeq peptide;Acc:NP_001098499]
ENSBTAG00000034529	4.52579	HMGA1	high mobility group AT-hook 1 [Source:VGNC Symbol;Acc:VGNC:29874]
ENSBTAG00000034905	1.04899	TMBIM7P	NA
ENSBTAG00000034918	1.43992	IFIT2	interferon induced protein with tetratricopeptide repeats 2 [Source:VGNC Symbol;Acc:VGNC:30049]
ENSBTAG00000034925	7.55668	KHDC3L	KH domain containing 3 like, subcortical maternal complex member [Source:HGNC Symbol;Acc:HGNC:33699]
ENSBTAG00000034940	47.4065	TRIM64	NA
ENSBTAG00000035007	2.2171	GALNTL6	polypeptide N-acetylgalactosaminyltransferase like 6 [Source:VGNC Symbol;Acc:VGNC:29238]
ENSBTAG00000035018	7.44596	ZCCHC12	Zinc finger CCHC domain-containing protein 12 [Source:UniProtKB/Swiss-Prot;Acc:Q08DL1]
ENSBTAG00000035064	6.37353	C4H7orf57	chromosome 7 open reading frame 57 [Source:HGNC Symbol;Acc:HGNC:22247]
ENSBTAG00000035072	1.67062	SYCE1	synaptonemal complex central element protein 1 [Source:VGNC Symbol;Acc:VGNC:35504]
ENSBTAG00000035110	2.95318	DEUP1	deuterosome assembly protein 1 [Source:VGNC Symbol;Acc:VGNC:28016]
ENSBTAG00000035147	1.59569	C17orf67	chromosome 17 open reading frame 67 [Source:HGNC Symbol;Acc:HGNC:27900]
ENSBTAG00000035745	1.42642	MAGEB4	NA
ENSBTAG00000035764	2.12697	NA	NA
ENSBTAG00000035776	2.13901	C6H4orf22	Uncharacterized protein C4orf22 homolog [Source:UniProtKB/Swiss-Prot;Acc:Q2YDG2]
ENSBTAG00000036087	38.1655	ARMC2	armadillo repeat containing 2 [Source:HGNC Symbol;Acc:HGNC:23045]
ENSBTAG00000036127	38.3327	AS3MT	NA
ENSBTAG00000036349	5.56331	CCDC160	coiled-coil domain containing 160 [Source:VGNC Symbol;Acc:VGNC:26864]
ENSBTAG00000037013	637.995	U1	U1 spliceosomal RNA [Source:RFAM;Acc:RF00003]
ENSBTAG00000037110	154.056	U12	U12 minor spliceosomal RNA [Source:RFAM;Acc:RF00007]
ENSBTAG00000037416	3.97267	NA	NA
ENSBTAG00000037434	1.87958	NA	NA
ENSBTAG00000037508	15.849	EBF1	early B-cell factor 1 [Source:HGNC Symbol;Acc:HGNC:3126]
ENSBTAG00000037560	4.45268	KRT34	NA
ENSBTAG00000037565	11.3359	MGC152321	NA
ENSBTAG00000037576	2.02201	2018-03-11	membrane associated ring-CH-type finger 11 [Source:HGNC Symbol;Acc:HGNC:33609]
ENSBTAG00000037640	19.9886	PID1	phosphotyrosine interaction domain containing 1 [Source:VGNC Symbol;Acc:VGNC:32862]
ENSBTAG00000037710	217.807	NA	NA
ENSBTAG00000037832	0.964218	ASPHD2	aspartate beta-hydroxylase domain containing 2 [Source:VGNC Symbol;Acc:VGNC:26221]
ENSBTAG00000037844	3.28062	CDH18	cadherin 18 [Source:VGNC Symbol;Acc:VGNC:27097]
ENSBTAG00000037856	60.4414	MGC152281	NA
ENSBTAG00000037858	5.56608	NA	NA
ENSBTAG00000037885	1.8657	PCDHB1	protocadherin beta 1 [Source:HGNC Symbol;Acc:HGNC:8680]
ENSBTAG00000037888	1.98012	LYPD5	LY6/PLAUR domain containing 5 [Source:HGNC Symbol;Acc:HGNC:26397]
ENSBTAG00000037917	8.57535	SLC17A1	solute carrier family 17 member 1 [Source:VGNC Symbol;Acc:VGNC:34696]
ENSBTAG00000037921	3.36011	OVCH2	ovochymase 2 (gene/pseudogene) [Source:HGNC Symbol;Acc:HGNC:29970]
ENSBTAG00000037966	1.01849	NA	NA
ENSBTAG00000037969	0.778753	MGC152301	NA
ENSBTAG00000038043	1.9808	ABCD2	ATP binding cassette subfamily D member 2 [Source:HGNC Symbol;Acc:HGNC:66]
ENSBTAG00000038054	1.6153	NA	NA
ENSBTAG00000038057	6.12268	NA	NA
ENSBTAG00000038154	66.3808	HSH2D	hematopoietic SH2 domain containing [Source:VGNC Symbol;Acc:VGNC:29986]
ENSBTAG00000038189	1.11762	GPR52	G protein-coupled receptor 52 [Source:VGNC Symbol;Acc:VGNC:29590]
ENSBTAG00000038195	18.5755	CD302	CD302 antigen [Source:UniProtKB/Swiss-Prot;Acc:A8WH74]
ENSBTAG00000038232	388.656	NA	NA
ENSBTAG00000038235	11.4921	NOD1	nucleotide binding oligomerization domain containing 1 [Source:VGNC Symbol;Acc:VGNC:32150]
ENSBTAG00000038238	2.59225	NA	NA
ENSBTAG00000038258	24.5926	NA	NA
ENSBTAG00000038267	1.7061	NA	NA
ENSBTAG00000038325	1.11613	CES4A	carboxylesterase 4A [Source:VGNC Symbol;Acc:VGNC:27231]
ENSBTAG00000038337	37.6622	MZB1	marginal zone B and B1 cell specific protein [Source:VGNC Symbol;Acc:VGNC:31849]
ENSBTAG00000038384	5.40291	KRT5	keratin 5 [Source:HGNC Symbol;Acc:HGNC:6442]
ENSBTAG00000038433	22.3268	NA	NA
ENSBTAG00000038442	1.25778	WDR87	WD repeat domain 87 [Source:HGNC Symbol;Acc:HGNC:29934]
ENSBTAG00000038584	2.21732	OLFM1	olfactomedin 1 [Source:VGNC Symbol;Acc:VGNC:32417]
ENSBTAG00000038595	20.462	MAGEB16	NA
ENSBTAG00000038600	1.81002	LRRC15	leucine rich repeat containing 15 [Source:VGNC Symbol;Acc:VGNC:31001]
ENSBTAG00000038606	1.6191	DRD5	dopamine receptor D5 [Source:HGNC Symbol;Acc:HGNC:3026]
ENSBTAG00000038639	16.287	CXCL9	C-X-C motif chemokine ligand 9 [Source:VGNC Symbol;Acc:VGNC:27854]
ENSBTAG00000038700	3.75553	FAM124B	Protein FAM124B [Source:UniProtKB/Swiss-Prot;Acc:A6QLD5]
ENSBTAG00000038702	21.5516	NA	NA
ENSBTAG00000038715	2.3848	NA	NA
ENSBTAG00000038733	1.24454	EFS	embryonal Fyn-associated substrate [Source:VGNC Symbol;Acc:VGNC:28363]
ENSBTAG00000038735	3.10643	LHB	Lutropin subunit beta [Source:UniProtKB/Swiss-Prot;Acc:P04651]
ENSBTAG00000038755	5.23614	NA	NA
ENSBTAG00000038794	0.870229	TMEM245	transmembrane protein 245 [Source:VGNC Symbol;Acc:VGNC:36055]
ENSBTAG00000038844	0.937152	ANKRD35	ankyrin repeat domain 35 [Source:VGNC Symbol;Acc:VGNC:25927]
ENSBTAG00000038849	0.983376	NA	NA
ENSBTAG00000038900	4.78591	NA	NA
ENSBTAG00000038916	0.804803	NA	NA
ENSBTAG00000038921	7.30818	NA	NA
ENSBTAG00000038945	83.4051	PADI6	peptidyl arginine deiminase 6 [Source:VGNC Symbol;Acc:VGNC:32549]
ENSBTAG00000038962	0.596809	SLC6A11	solute carrier family 6 member 11 [Source:VGNC Symbol;Acc:VGNC:34914]
ENSBTAG00000038976	71.3276	ZGLP1	zinc finger, GATA-like protein 1 [Source:VGNC Symbol;Acc:VGNC:37181]
ENSBTAG00000039046	3.86364	CD24	CD24 molecule [Source:VGNC Symbol;Acc:VGNC:27014]
ENSBTAG00000039049	1.40675	RAI2	retinoic acid induced 2 [Source:VGNC Symbol;Acc:VGNC:33697]
ENSBTAG00000039066	7.40847	SNRPE	small nuclear ribonucleoprotein E [Source:RefSeq peptide;Acc:NP_001076928]
ENSBTAG00000039141	6.69541	TMEM74	transmembrane protein 74 [Source:VGNC Symbol;Acc:VGNC:36111]
ENSBTAG00000039151	1.67372	HTR1F	5-hydroxytryptamine receptor 1F [Source:VGNC Symbol;Acc:VGNC:29995]
ENSBTAG00000039195	1.97422	NHS	NHS actin remodeling regulator [Source:VGNC Symbol;Acc:VGNC:32071]
ENSBTAG00000039245	1.74267	GK2	glycerol kinase 2 [Source:RefSeq peptide;Acc:NP_001243480]
ENSBTAG00000039328	1.22186	PURG	purine rich element binding protein G [Source:HGNC Symbol;Acc:HGNC:17930]
ENSBTAG00000039355	1.7479	MADCAM1	mucosal vascular addressin cell adhesion molecule 1 [Source:VGNC Symbol;Acc:VGNC:31133]
ENSBTAG00000039485	2.19492	MEIOC	meiosis specific with coiled-coil domain [Source:VGNC Symbol;Acc:VGNC:31380]
ENSBTAG00000039486	2.47066	NA	NA
ENSBTAG00000039509	21.4618	GPRC5A	G protein-coupled receptor class C group 5 member A [Source:VGNC Symbol;Acc:VGNC:29606]
ENSBTAG00000039522	30.0211	CYCT	Cytochrome c 2 [Source:UniProtKB/Swiss-Prot;Acc:Q3SZT9]
ENSBTAG00000039540	9.92081	NA	NA
ENSBTAG00000039563	2.97935	NA	NA
ENSBTAG00000039581	1.59259	HOXD4	homeobox D4 [Source:HGNC Symbol;Acc:HGNC:5138]
ENSBTAG00000039594	0.678471	ZNF862	zinc finger protein 862 [Source:HGNC Symbol;Acc:HGNC:34519]
ENSBTAG00000039618	21.8994	C10H11ORF46	NA
ENSBTAG00000039675	1.1925	NA	NA
ENSBTAG00000039682	18.2715	MTUS1	microtubule associated scaffold protein 1 [Source:VGNC Symbol;Acc:VGNC:31756]
ENSBTAG00000039693	6.8061	NA	NA
ENSBTAG00000039696	14.1606	SHD	Src homology 2 domain containing transforming protein D [Source:VGNC Symbol;Acc:VGNC:34594]
ENSBTAG00000039714	2.27451	NA	NA
ENSBTAG00000039808	16.1248	SERPINA6	serpin family A member 6 [Source:VGNC Symbol;Acc:VGNC:34468]
ENSBTAG00000039886	5.13228	NA	NA
ENSBTAG00000039922	9.50739	ARAP2	ArfGAP with RhoGAP domain, ankyrin repeat and PH domain 2 [Source:VGNC Symbol;Acc:VGNC:26055]
ENSBTAG00000040000	1.95568	CHST6	NA
ENSBTAG00000040046	0.57122	NA	NA
ENSBTAG00000040067	1.97576	HIPK4	homeodomain interacting protein kinase 4 [Source:VGNC Symbol;Acc:VGNC:29861]
ENSBTAG00000040086	6.5737	SLC38A8	solute carrier family 38 member 8 [Source:VGNC Symbol;Acc:VGNC:34855]
ENSBTAG00000040088	1.76197	SLC9B2	solute carrier family 9 member B2 [Source:VGNC Symbol;Acc:VGNC:34948]
ENSBTAG00000040155	5.72825	NA	Histone H4 [Source:UniProtKB/Swiss-Prot;Acc:P62803]
ENSBTAG00000040202	114.218	NA	NA
ENSBTAG00000040268	9.44735	UBE2U	ubiquitin-conjugating enzyme E2 U [Source:RefSeq peptide;Acc:NP_001092663]
ENSBTAG00000040296	1.92645	GPR21	G protein-coupled receptor 21 [Source:HGNC Symbol;Acc:HGNC:4476]
ENSBTAG00000040316	9.93456	TMEM92	transmembrane protein 92 [Source:VGNC Symbol;Acc:VGNC:36127]
ENSBTAG00000040357	2.70113	RNF12	NA
ENSBTAG00000040394	1.52953	PRSS27	protease, serine 27 [Source:VGNC Symbol;Acc:VGNC:33417]
ENSBTAG00000040497	1.36339	LIN28A	NA
ENSBTAG00000040512	1.61908	PCP4L1	Purkinje cell protein 4 like 1 [Source:VGNC Symbol;Acc:VGNC:32645]
ENSBTAG00000040547	2.24861	UBXN10	UBX domain protein 10 [Source:VGNC Symbol;Acc:VGNC:36623]
ENSBTAG00000040585	1.22446	NR6A1	nuclear receptor subfamily 6 group A member 1 [Source:VGNC Symbol;Acc:VGNC:32250]
ENSBTAG00000040607	1.34084	SLA2	Src like adaptor 2 [Source:VGNC Symbol;Acc:VGNC:34651]
ENSBTAG00000042601	4.43434	7SK	7SK RNA [Source:RFAM;Acc:RF00100]
ENSBTAG00000042757	205.342	SNORA20	Small nucleolar RNA SNORA20 [Source:RFAM;Acc:RF00401]
ENSBTAG00000043709	3.70143	7SK	7SK RNA [Source:RFAM;Acc:RF00100]
ENSBTAG00000043950	5.53734	LCA5	LCA5, lebercilin [Source:VGNC Symbol;Acc:VGNC:30807]
ENSBTAG00000043951	2.90442	IMPA2	inositol monophosphatase 2 [Source:VGNC Symbol;Acc:VGNC:30185]
ENSBTAG00000043957	2.28567	TDRP	testis development related protein [Source:VGNC Symbol;Acc:VGNC:35723]
ENSBTAG00000043963	0.741164	FHDC1	FH2 domain containing 1 [Source:VGNC Symbol;Acc:VGNC:28997]
ENSBTAG00000043969	34.962	CALN1	calneuron 1 [Source:VGNC Symbol;Acc:VGNC:26714]
ENSBTAG00000043972	1.78028	SLC24A2	solute carrier family 24 member 2 [Source:VGNC Symbol;Acc:VGNC:34737]
ENSBTAG00000044012	57.6286	TMEM196	transmembrane protein 196 [Source:VGNC Symbol;Acc:VGNC:36018]
ENSBTAG00000044043	4.08369	FGF20	fibroblast growth factor 20 [Source:VGNC Symbol;Acc:VGNC:28976]
ENSBTAG00000044055	5.87602	THSD7B	thrombospondin type 1 domain containing 7B [Source:VGNC Symbol;Acc:VGNC:35851]
ENSBTAG00000044062	3.78344	RBMS3	RNA binding motif single stranded interacting protein 3 [Source:VGNC Symbol;Acc:VGNC:33811]
ENSBTAG00000044065	2.43975	NA	NA
ENSBTAG00000044070	6.53828	SNX30	sorting nexin family member 30 [Source:VGNC Symbol;Acc:VGNC:35108]
ENSBTAG00000044078	101.481	TESC	tescalcin [Source:VGNC Symbol;Acc:VGNC:35753]
ENSBTAG00000044097	2.35069	KLF7	Kruppel like factor 7 [Source:HGNC Symbol;Acc:HGNC:6350]
ENSBTAG00000044126	2.50483	SNTB1	syntrophin beta 1 [Source:HGNC Symbol;Acc:HGNC:11168]
ENSBTAG00000044155	3.46496	BSPRY	B-box and SPRY domain containing [Source:VGNC Symbol;Acc:VGNC:26580]
ENSBTAG00000044159	137.356	C4orf33	chromosome 4 open reading frame 33 [Source:HGNC Symbol;Acc:HGNC:27025]
ENSBTAG00000044167	3.92196	TOPAZ1	testis and ovary specific PAZ domain containing 1 [Source:VGNC Symbol;Acc:VGNC:36221]
ENSBTAG00000044176	7.5206	C12orf40	chromosome 12 open reading frame 40 [Source:HGNC Symbol;Acc:HGNC:26846]
ENSBTAG00000044181	1.11231	GRM1	glutamate metabotropic receptor 1 [Source:HGNC Symbol;Acc:HGNC:4593]
ENSBTAG00000044183	2.6874	SPINK7	serine peptidase inhibitor, Kazal type 7 (putative) [Source:HGNC Symbol;Acc:HGNC:24643]
ENSBTAG00000044197	12.2774	EDARADD	EDAR associated death domain [Source:VGNC Symbol;Acc:VGNC:28319]
ENSBTAG00000044202	0.704945	CNKSR2	connector enhancer of kinase suppressor of Ras 2 [Source:VGNC Symbol;Acc:VGNC:27505]
ENSBTAG00000044212	1.94519	NA	NA
ENSBTAG00000045580	4.53114	NA	NA
ENSBTAG00000045581	16.6933	NA	NA
ENSBTAG00000045592	0.809467	NA	NA
ENSBTAG00000045602	12.368	EXOC1L	exocyst complex component 1 like [Source:HGNC Symbol;Acc:HGNC:53433]
ENSBTAG00000045667	1.91855	NA	NA
ENSBTAG00000045680	32.8906	NA	NA
ENSBTAG00000045690	4.18566	NA	NA
ENSBTAG00000045699	5.24883	CTNNA3	catenin alpha 3 [Source:VGNC Symbol;Acc:VGNC:27800]
ENSBTAG00000045715	1.62772	NA	NA
ENSBTAG00000045731	6.95926	NA	NA
ENSBTAG00000045746	3.39985	NA	NA
ENSBTAG00000045756	5.47724	NA	NA
ENSBTAG00000045757	1.19806	TNNC1	troponin C1, slow skeletal and cardiac type [Source:VGNC Symbol;Acc:VGNC:36189]
ENSBTAG00000045781	6.70648	Metazoa_SRP	Metazoan signal recognition particle RNA [Source:RFAM;Acc:RF00017]
ENSBTAG00000045782	395.575	BMP15	bone morphogenetic protein 15 [Source:VGNC Symbol;Acc:VGNC:26516]
ENSBTAG00000045787	3.7155	CDS1	CDP-diacylglycerol synthase 1 [Source:VGNC Symbol;Acc:VGNC:27155]
ENSBTAG00000045813	96.7825	NA	NA
ENSBTAG00000045829	4.03791	AZU1	azurocidin 1 [Source:VGNC Symbol;Acc:VGNC:26370]
ENSBTAG00000045892	1.54249	NA	NA
ENSBTAG00000045896	3.03995	NPTX2	neuronal pentraxin 2 [Source:VGNC Symbol;Acc:VGNC:32219]
ENSBTAG00000045899	1.776	NA	NA
ENSBTAG00000045936	2.94435	NA	NA
ENSBTAG00000045966	1.24009	GPRIN3	GPRIN family member 3 [Source:VGNC Symbol;Acc:VGNC:29611]
ENSBTAG00000045967	4.87897	LENEP	lens epithelial protein [Source:HGNC Symbol;Acc:HGNC:14429]
ENSBTAG00000046008	7.16854	NA	NA
ENSBTAG00000046027	4.11374	NA	NA
ENSBTAG00000046036	2.19723	NA	NA
ENSBTAG00000046049	1.33285	NA	NA
ENSBTAG00000046051	2.69973	NA	NA
ENSBTAG00000046095	3.81353	NA	NA
ENSBTAG00000046097	2.40329	NA	NA
ENSBTAG00000046148	4.68998	NA	NA
ENSBTAG00000046180	1.14967	NA	NA
ENSBTAG00000046184	2.10295	NA	NA
ENSBTAG00000046191	105.975	ADAD1	adenosine deaminase domain containing 1 [Source:VGNC Symbol;Acc:VGNC:25601]
ENSBTAG00000046199	45.8541	NA	neurexin 1 isoform 2 [Source:RefSeq peptide;Acc:NP_001103275]
ENSBTAG00000046209	122.682	U1	U1 spliceosomal RNA [Source:RFAM;Acc:RF00003]
ENSBTAG00000046227	1.79347	NA	NA
ENSBTAG00000046247	12.7701	NA	NA
ENSBTAG00000046275	12.6734	NA	NA
ENSBTAG00000046288	1.78403	NA	NA
ENSBTAG00000046298	42.9702	SYCE3	synaptonemal complex central element protein 3 [Source:VGNC Symbol;Acc:VGNC:35506]
ENSBTAG00000046308	2.35036	NA	NA
ENSBTAG00000046310	35.7984	NA	NA
ENSBTAG00000046341	8.46503	NA	NA
ENSBTAG00000046347	11.3266	NA	NA
ENSBTAG00000046348	43.0543	ELAVL2	ELAV like RNA binding protein 2 [Source:HGNC Symbol;Acc:HGNC:3313]
ENSBTAG00000046368	3.74827	NA	Histone H3.2 [Source:UniProtKB/Swiss-Prot;Acc:P84227]
ENSBTAG00000046374	10.5019	NA	NA
ENSBTAG00000046391	3.04098	GRAMD2A	GRAM domain containing 2A [Source:VGNC Symbol;Acc:VGNC:29625]
ENSBTAG00000046408	1.79052	FAM124A	family with sequence similarity 124 member A [Source:VGNC Symbol;Acc:VGNC:28723]
ENSBTAG00000046425	24.0535	NA	NA
ENSBTAG00000046430	1.42957	ZNF804B	zinc finger protein 804B [Source:VGNC Symbol;Acc:VGNC:37351]
ENSBTAG00000046432	1.27455	NA	NA
ENSBTAG00000046447	10.2538	NA	NA
ENSBTAG00000046449	3.84842	NA	NA
ENSBTAG00000046456	4.09492	NA	NA
ENSBTAG00000046495	2.17533	NA	NA
ENSBTAG00000046521	811.063	NA	NA
ENSBTAG00000046533	2.94982	RAB31	RAB31, member RAS oncogene family [Source:VGNC Symbol;Acc:VGNC:33640]
ENSBTAG00000046539	36.1051	NA	NA
ENSBTAG00000046544	0.686851	SLC7A10	solute carrier family 7 member 10 [Source:VGNC Symbol;Acc:VGNC:34925]
ENSBTAG00000046547	13.1969	NA	NA
ENSBTAG00000046601	7.28531	NA	NA
ENSBTAG00000046616	6.55104	NA	NA
ENSBTAG00000046626	59.7778	CNTD2	cyclin N-terminal domain containing 2 [Source:HGNC Symbol;Acc:HGNC:25805]
ENSBTAG00000046648	4.85731	CPA4	carboxypeptidase A4 [Source:HGNC Symbol;Acc:HGNC:15740]
ENSBTAG00000046649	11.5839	SGPP2	sphingosine-1-phosphate phosphatase 2 [Source:HGNC Symbol;Acc:HGNC:19953]
ENSBTAG00000046666	6.72942	TTC9B	tetratricopeptide repeat domain 9B [Source:VGNC Symbol;Acc:VGNC:36482]
ENSBTAG00000046684	4.53631	NA	forkhead box protein N3 [Source:RefSeq peptide;Acc:NP_001193616]
ENSBTAG00000046696	2.18348	NA	NA
ENSBTAG00000046723	2.87196	SYT14	synaptotagmin 14 [Source:HGNC Symbol;Acc:HGNC:23143]
ENSBTAG00000046744	2.5357	PALM3	paralemmin 3 [Source:VGNC Symbol;Acc:VGNC:32559]
ENSBTAG00000046766	6.72222	NA	NA
ENSBTAG00000046773	19.5836	MCOLN2	mucolipin 2 [Source:VGNC Symbol;Acc:VGNC:31319]
ENSBTAG00000046783	9.23874	NA	NA
ENSBTAG00000046812	1.71763	TEX38	testis expressed 38 [Source:HGNC Symbol;Acc:HGNC:29589]
ENSBTAG00000046821	2.16861	NA	NA
ENSBTAG00000046844	2.04143	NA	NA
ENSBTAG00000046888	4.30262	Metazoa_SRP	Metazoan signal recognition particle RNA [Source:RFAM;Acc:RF00017]
ENSBTAG00000046904	12.608	NA	NA
ENSBTAG00000046910	2.04041	NA	NA
ENSBTAG00000046914	1.35085	NA	NA
ENSBTAG00000046927	8.77473	NA	NA
ENSBTAG00000046937	4.91764	NA	NA
ENSBTAG00000046938	13.6427	MTNR1A	melatonin receptor 1A [Source:VGNC Symbol;Acc:VGNC:31746]
ENSBTAG00000046940	2.84497	CRYGF	Gamma-crystallin F [Source:UniProtKB/Swiss-Prot;Acc:P23005]
ENSBTAG00000046941	1.24974	NA	NA
ENSBTAG00000046943	495.875	NA	NA
ENSBTAG00000046973	2.37119	NA	NA
ENSBTAG00000046981	38.8805	NA	NA
ENSBTAG00000047024	1.04778	NA	NA
ENSBTAG00000047036	4.67441	NA	NA
ENSBTAG00000047053	1.62485	NA	NA
ENSBTAG00000047107	5.2263	TNIP3	TNFAIP3 interacting protein 3 [Source:VGNC Symbol;Acc:VGNC:36181]
ENSBTAG00000047108	6.89919	NA	NA
ENSBTAG00000047144	17.7273	NA	NA
ENSBTAG00000047147	0.881433	NA	NA
ENSBTAG00000047148	3.59463	NA	NA
ENSBTAG00000047164	1.97331	NA	NA
ENSBTAG00000047179	6.2928	NA	NA
ENSBTAG00000047183	44.1345	NA	NA
ENSBTAG00000047205	15.6237	NA	NA
ENSBTAG00000047208	3.37068	NA	NA
ENSBTAG00000047216	3.17304	NMNAT3	nicotinamide nucleotide adenylyltransferase 3 [Source:HGNC Symbol;Acc:HGNC:20989]
ENSBTAG00000047225	13.5116	BCL2L14	BCL2 like 14 [Source:VGNC Symbol;Acc:VGNC:26448]
ENSBTAG00000047239	4.50033	NA	NA
ENSBTAG00000047240	11.4137	NA	NA
ENSBTAG00000047294	234.538	NA	NA
ENSBTAG00000047301	49.7077	NA	NA
ENSBTAG00000047307	1.46166	IFNL3	Bos taurus interleukin 29 (interferon, lambda 1) (IL29), mRNA. [Source:RefSeq mRNA;Acc:NM_001281901]
ENSBTAG00000047322	38.288	NA	NA
ENSBTAG00000047323	4.82087	NA	NA
ENSBTAG00000047340	32.4205	NA	NA
ENSBTAG00000047341	1.36657	NA	NA
ENSBTAG00000047342	18.1208	NA	NA
ENSBTAG00000047358	152.79	HIGD1C	HIG1 hypoxia inducible domain family member 1C [Source:VGNC Symbol;Acc:VGNC:29852]
ENSBTAG00000047364	1.31802	NA	NA
ENSBTAG00000047379	10.1188	CYP3A4	NA
ENSBTAG00000047380	2.95562	CT	NA
ENSBTAG00000047392	3.19568	NA	NA
ENSBTAG00000047412	3.7284	TNFSF18	TNF superfamily member 18 [Source:VGNC Symbol;Acc:VGNC:36175]
ENSBTAG00000047443	32.1995	NA	NA
ENSBTAG00000047452	317.105	NA	NA
ENSBTAG00000047473	241.159	NA	NA
ENSBTAG00000047497	20.833	NA	NA
ENSBTAG00000047510	6.06944	SMIM6	small integral membrane protein 6 [Source:HGNC Symbol;Acc:HGNC:40032]
ENSBTAG00000047511	3.03644	NA	NA
ENSBTAG00000047594	44.8157	CCNO	cyclin O [Source:VGNC Symbol;Acc:VGNC:26977]
ENSBTAG00000047595	6.45319	NA	NA
ENSBTAG00000047600	4.96443	ROS1	ROS proto-oncogene 1, receptor tyrosine kinase [Source:VGNC Symbol;Acc:VGNC:34091]
ENSBTAG00000047609	14.7027	NA	NA
ENSBTAG00000047636	3.38487	NA	NA
ENSBTAG00000047642	1.04915	NA	NA
ENSBTAG00000047645	76.7503	NA	NA
ENSBTAG00000047648	1.09001	SYT2	synaptotagmin 2 [Source:VGNC Symbol;Acc:VGNC:35541]
ENSBTAG00000047652	1.20872	RBMX	RNA-binding motif protein, X chromosome RNA-binding motif protein, X chromosome, N-terminally processed [Source:UniProtKB/Swiss-Prot;Acc:Q29RT0]
ENSBTAG00000047658	4.88847	PHF7	PHD finger protein 7 [Source:VGNC Symbol;Acc:VGNC:32827]
ENSBTAG00000047667	4.83833	NA	NA
ENSBTAG00000047685	0.812854	NA	uncharacterized protein KIAA0754 homolog [Source:RefSeq peptide;Acc:NP_001193917]
ENSBTAG00000047700	7.22477	NA	NA
ENSBTAG00000047749	48.1042	NA	NA
ENSBTAG00000047772	11.1666	FBXO48	F-box protein 48 [Source:HGNC Symbol;Acc:HGNC:33857]
ENSBTAG00000047818	22.7475	FAM19A2	family with sequence similarity 19 member A2, C-C motif chemokine like [Source:VGNC Symbol;Acc:VGNC:28778]
ENSBTAG00000047879	0.842621	KCNA3	potassium voltage-gated channel subfamily A member 3 [Source:VGNC Symbol;Acc:VGNC:30423]
ENSBTAG00000047880	5.68221	NA	NA
ENSBTAG00000047919	5.12264	NA	NA
ENSBTAG00000047953	66.0426	NA	NA
ENSBTAG00000047955	1.23145	ZNF774	zinc finger protein 774 [Source:RefSeq peptide;Acc:NP_001096795]
ENSBTAG00000047968	1.09976	BTBD18	BTB domain containing 18 [Source:HGNC Symbol;Acc:HGNC:37214]
ENSBTAG00000048004	1.15661	NA	NA
ENSBTAG00000048011	84.6144	GPR160	G protein-coupled receptor 160 [Source:VGNC Symbol;Acc:VGNC:29565]
ENSBTAG00000048022	2.74034	NA	NA
ENSBTAG00000048049	71.5409	NA	NA
ENSBTAG00000048065	30.4199	NA	NA
ENSBTAG00000048127	0.962237	SPACA4	sperm acrosome associated 4 [Source:VGNC Symbol;Acc:VGNC:35162]
ENSBTAG00000048154	1.76984	GPER1	G protein-coupled estrogen receptor 1 [Source:VGNC Symbol;Acc:VGNC:29532]
ENSBTAG00000048157	8.36813	NA	NA
ENSBTAG00000048246	1.37766	NA	NA
ENSBTAG00000048265	0.974892	NA	NA
ENSBTAG00000048279	291.445	BCAR4	NA

## Sheet: outer CC specific
Genes specifically expressed in outer cumulus cells comparatively to oocytes and inner cumulus cells
ENSENBL ID	Average FPKM	External gene symbol	Description
ENSBTAG00000016904	0.871502	MAR9	membrane associated ring-CH-type finger 9 [Source:VGNC Symbol;Acc:VGNC:31243]
ENSBTAG00000004637	0.869288	MAR10	membrane associated ring-CH-type finger 10 [Source:VGNC Symbol;Acc:VGNC:31237]
ENSBTAG00000008320	2.03345	SEPT5	septin-5 [Source:RefSeq peptide;Acc:NP_001069839]
ENSBTAG00000048120	28.97	7SK	7SK RNA [Source:RFAM;Acc:RF00100]
ENSBTAG00000026497	8.92347	A4GALT	alpha 1,4-galactosyltransferase (P blood group) [Source:HGNC Symbol;Acc:HGNC:18149]
ENSBTAG00000013722	3.01837	AARS2	alanyl-tRNA synthetase 2, mitochondrial [Source:VGNC Symbol;Acc:VGNC:25449]
ENSBTAG00000012128	1.68021	AASS	aminoadipate-semialdehyde synthase [Source:VGNC Symbol;Acc:VGNC:25451]
ENSBTAG00000047254	0.811098	ABCA2	ATP binding cassette subfamily A member 2 [Source:VGNC Symbol;Acc:VGNC:25457]
ENSBTAG00000014903	3.37746	ABCA3	ATP binding cassette subfamily A member 3 [Source:HGNC Symbol;Acc:HGNC:33]
ENSBTAG00000021090	0.672853	ABCC1	ATP binding cassette subfamily C member 1 [Source:VGNC Symbol;Acc:VGNC:25468]
ENSBTAG00000005842	0.955687	ABCC10	ATP binding cassette subfamily C member 10 [Source:VGNC Symbol;Acc:VGNC:25469]
ENSBTAG00000017666	1.44976	ABCC5	ATP binding cassette subfamily C member 5 [Source:VGNC Symbol;Acc:VGNC:25474]
ENSBTAG00000000983	1.48304	ABCC8	ATP binding cassette subfamily C member 8 [Source:VGNC Symbol;Acc:VGNC:25475]
ENSBTAG00000020551	2.26234	ABCD1	ATP binding cassette subfamily D member 1 [Source:VGNC Symbol;Acc:VGNC:25477]
ENSBTAG00000007077	1.03688	ABHD1	abhydrolase domain containing 1 [Source:VGNC Symbol;Acc:VGNC:25487]
ENSBTAG00000002432	2.83827	ABHD13	abhydrolase domain containing 13 [Source:VGNC Symbol;Acc:VGNC:25492]
ENSBTAG00000001164	2.70292	ACAD10	acyl-CoA dehydrogenase family member 10 [Source:HGNC Symbol;Acc:HGNC:21597]
ENSBTAG00000010527	1.4478	ACAP1	ArfGAP with coiled-coil, ankyrin repeat and PH domains 1 [Source:VGNC Symbol;Acc:VGNC:25526]
ENSBTAG00000001139	1.38239	ACHE	acetylcholinesterase (Cartwright blood group) [Source:HGNC Symbol;Acc:HGNC:108]
ENSBTAG00000004893	1.61616	ACOX3	acyl-CoA oxidase 3, pristanoyl [Source:VGNC Symbol;Acc:VGNC:25554]
ENSBTAG00000021002	5.59919	ACP2	Lysosomal acid phosphatase [Source:UniProtKB/Swiss-Prot;Acc:Q0P5F0]
ENSBTAG00000015115	1.0292	ACP4	acid phosphatase 4 [Source:HGNC Symbol;Acc:HGNC:14376]
ENSBTAG00000015968	4.41465	ACSF3	acyl-CoA synthetase family member 3 [Source:VGNC Symbol;Acc:VGNC:25563]
ENSBTAG00000001417	2.2318	ACSM1	acyl-CoA synthetase medium chain family member 1 [Source:HGNC Symbol;Acc:HGNC:18049]
ENSBTAG00000004281	3.21041	ACSS1	acyl-CoA synthetase short chain family member 1 [Source:VGNC Symbol;Acc:VGNC:25570]
ENSBTAG00000010663	3.96419	ADAM15	ADAM metallopeptidase domain 15 [Source:VGNC Symbol;Acc:VGNC:25606]
ENSBTAG00000019694	4.51852	ADAM23	ADAM metallopeptidase domain 23 [Source:VGNC Symbol;Acc:VGNC:25609]
ENSBTAG00000037929	1.76654	ADAM28	ADAM metallopeptidase domain 28 [Source:HGNC Symbol;Acc:HGNC:206]
ENSBTAG00000017455	3.95344	ADAM9	ADAM metallopeptidase domain 9 [Source:VGNC Symbol;Acc:VGNC:25613]
ENSBTAG00000000706	1.32229	ADAMTS1	ADAM metallopeptidase with thrombospondin type 1 motif 1 [Source:VGNC Symbol;Acc:VGNC:25614]
ENSBTAG00000016145	1.26988	ADAMTS19	ADAM metallopeptidase with thrombospondin type 1 motif 19 [Source:VGNC Symbol;Acc:VGNC:25623]
ENSBTAG00000016963	1.6486	ADAMTS6	ADAM metallopeptidase with thrombospondin type 1 motif 6 [Source:VGNC Symbol;Acc:VGNC:25628]
ENSBTAG00000001396	1.27104	ADAMTS7	ADAM metallopeptidase with thrombospondin type 1 motif 7 [Source:HGNC Symbol;Acc:HGNC:223]
ENSBTAG00000003165	0.736013	ADAMTS9	ADAM metallopeptidase with thrombospondin type 1 motif 9 [Source:VGNC Symbol;Acc:VGNC:25630]
ENSBTAG00000003604	0.701219	ADAMTSL4	ADAMTS like 4 [Source:VGNC Symbol;Acc:VGNC:25632]
ENSBTAG00000005464	3.60489	ADCY6	adenylate cyclase 6 [Source:VGNC Symbol;Acc:VGNC:25647]
ENSBTAG00000019733	1.19	ADGRL4	adhesion G protein-coupled receptor L4 [Source:VGNC Symbol;Acc:VGNC:25672]
ENSBTAG00000011461	0.804406	ADORA1	adenosine A1 receptor [Source:VGNC Symbol;Acc:VGNC:25686]
ENSBTAG00000009391	7.93572	ADPRH	ADP-ribosylarginine hydrolase [Source:VGNC Symbol;Acc:VGNC:25690]
ENSBTAG00000002144	1.04693	ADRB2	adrenoceptor beta 2 [Source:VGNC Symbol;Acc:VGNC:25697]
ENSBTAG00000017616	3.629	ADSSL1	adenylosuccinate synthase like 1 [Source:VGNC Symbol;Acc:VGNC:25701]
ENSBTAG00000012237	0.830211	AEBP1	AE binding protein 1 [Source:VGNC Symbol;Acc:VGNC:25703]
ENSBTAG00000017632	1.52755	AEN	apoptosis enhancing nuclease [Source:VGNC Symbol;Acc:VGNC:25705]
ENSBTAG00000008468	1.42133	AGAP3	ArfGAP with GTPase domain, ankyrin repeat and PH domain 3 [Source:VGNC Symbol;Acc:VGNC:25721]
ENSBTAG00000013976	0.654404	AGBL3	ATP/GTP binding protein like 3 [Source:VGNC Symbol;Acc:VGNC:25722]
ENSBTAG00000013403	3.25323	AGBL5	ATP/GTP binding protein like 5 [Source:VGNC Symbol;Acc:VGNC:25723]
ENSBTAG00000000713	1.12808	AGFG2	ArfGAP with FG repeats 2 [Source:VGNC Symbol;Acc:VGNC:25726]
ENSBTAG00000000522	0.827236	AHSG	alpha 2-HS glycoprotein [Source:VGNC Symbol;Acc:VGNC:25756]
ENSBTAG00000046484	4.56085	AIF1L	allograft inflammatory factor 1 like [Source:VGNC Symbol;Acc:VGNC:25760]
ENSBTAG00000004092	4.23246	AK8	adenylate kinase 8 [Source:VGNC Symbol;Acc:VGNC:25777]
ENSBTAG00000037383	0.918999	AKAP13	A-kinase anchoring protein 13 [Source:HGNC Symbol;Acc:HGNC:371]
ENSBTAG00000016399	0.636727	AKAP4	A-kinase anchoring protein 4 [Source:VGNC Symbol;Acc:VGNC:25785]
ENSBTAG00000009642	1.33252	AKAP5	A-kinase anchoring protein 5 [Source:VGNC Symbol;Acc:VGNC:25786]
ENSBTAG00000001400	3.49221	AKT2	AKT serine/threonine kinase 2 [Source:VGNC Symbol;Acc:VGNC:25799]
ENSBTAG00000030335	1.42603	ALDH4A1	aldehyde dehydrogenase 4 family member A1 [Source:VGNC Symbol;Acc:VGNC:25815]
ENSBTAG00000002189	3.05843	ALG1	NA
ENSBTAG00000031933	4.8471	ALOX12E	NA
ENSBTAG00000034875	0.773259	ALPK1	alpha kinase 1 [Source:VGNC Symbol;Acc:VGNC:25847]
ENSBTAG00000017812	3.36972	ALS2CL	ALS2 C-terminal like [Source:VGNC Symbol;Acc:VGNC:25852]
ENSBTAG00000001022	19.6315	AMDHD2	N-acetylglucosamine-6-phosphate deacetylase [Source:UniProtKB/Swiss-Prot;Acc:A7MBC0]
ENSBTAG00000002025	3.64311	AMIGO2	adhesion molecule with Ig like domain 2 [Source:VGNC Symbol;Acc:VGNC:25866]
ENSBTAG00000045547	4.24549	AMIGO3	adhesion molecule with Ig like domain 3 [Source:VGNC Symbol;Acc:VGNC:25867]
ENSBTAG00000000742	2.55602	AMOTL2	angiomotin like 2 [Source:VGNC Symbol;Acc:VGNC:25872]
ENSBTAG00000019093	2.39929	AMY2B	NA
ENSBTAG00000045492	1.29736	ANG	NA
ENSBTAG00000019454	2.24306	ANGEL1	angel homolog 1 [Source:VGNC Symbol;Acc:VGNC:25886]
ENSBTAG00000021811	4.67768	ANGPT4	angiopoietin 4 [Source:VGNC Symbol;Acc:VGNC:25889]
ENSBTAG00000002473	1.88758	ANGPTL4	angiopoietin like 4 [Source:VGNC Symbol;Acc:VGNC:25893]
ENSBTAG00000001117	1.53885	ANKRD50	ankyrin repeat domain 50 [Source:VGNC Symbol;Acc:VGNC:25934]
ENSBTAG00000010882	6.84817	ANKRD9	ankyrin repeat domain 9 [Source:VGNC Symbol;Acc:VGNC:25943]
ENSBTAG00000007808	0.873399	ANTXR1	anthrax toxin receptor 1 [Source:VGNC Symbol;Acc:VGNC:25961]
ENSBTAG00000015978	9.74147	ANXA1	annexin A1 [Source:RefSeq peptide;Acc:NP_786978]
ENSBTAG00000009725	3.8165	AOX1	aldehyde oxidase 1 [Source:VGNC Symbol;Acc:VGNC:25974]
ENSBTAG00000007099	2.26518	AP1G2	adaptor related protein complex 1 gamma 2 subunit [Source:VGNC Symbol;Acc:VGNC:25978]
ENSBTAG00000019180	1.96963	AP2A1	adaptor related protein complex 2 alpha 1 subunit [Source:VGNC Symbol;Acc:VGNC:25983]
ENSBTAG00000046875	1.36286	AP5B1	adaptor related protein complex 5 beta 1 subunit [Source:VGNC Symbol;Acc:VGNC:25995]
ENSBTAG00000012197	5.03378	AP5Z1	adaptor related protein complex 5 zeta 1 subunit [Source:VGNC Symbol;Acc:VGNC:25998]
ENSBTAG00000015655	6.91734	APBB1	amyloid beta precursor protein binding family B member 1 [Source:VGNC Symbol;Acc:VGNC:26003]
ENSBTAG00000001450	4.41418	APBB3	amyloid beta precursor protein binding family B member 3 [Source:HGNC Symbol;Acc:HGNC:20708]
ENSBTAG00000017753	8.03493	APP	amyloid beta precursor protein [Source:VGNC Symbol;Acc:VGNC:26038]
ENSBTAG00000022255	1.16548	AR	androgen receptor [Source:VGNC Symbol;Acc:VGNC:26053]
ENSBTAG00000000333	1.70455	ARHGAP20	Rho GTPase activating protein 20 [Source:VGNC Symbol;Acc:VGNC:26079]
ENSBTAG00000000210	1.95992	ARHGAP31	Rho GTPase activating protein 31 [Source:VGNC Symbol;Acc:VGNC:26089]
ENSBTAG00000015905	1.0126	ARHGAP32	Rho GTPase activating protein 32 [Source:VGNC Symbol;Acc:VGNC:26090]
ENSBTAG00000002626	3.00806	ARHGAP6	Rho GTPase activating protein 6 [Source:VGNC Symbol;Acc:VGNC:26099]
ENSBTAG00000018912	1.97311	ARHGEF1	Rho guanine nucleotide exchange factor 1 [Source:HGNC Symbol;Acc:HGNC:681]
ENSBTAG00000000684	1.1918	ARHGEF10L	Rho guanine nucleotide exchange factor 10 like [Source:VGNC Symbol;Acc:VGNC:26105]
ENSBTAG00000000113	0.828077	ARHGEF2	Rho/Rac guanine nucleotide exchange factor 2 [Source:VGNC Symbol;Acc:VGNC:26111]
ENSBTAG00000018003	0.671	ARHGEF25	Rho guanine nucleotide exchange factor 25 [Source:VGNC Symbol;Acc:VGNC:26112]
ENSBTAG00000013401	0.674285	ARHGEF40	Rho guanine nucleotide exchange factor 40 [Source:VGNC Symbol;Acc:VGNC:26118]
ENSBTAG00000017850	4.03981	ARHGEF6	Rac/Cdc42 guanine nucleotide exchange factor 6 [Source:VGNC Symbol;Acc:VGNC:26120]
ENSBTAG00000020726	0.605649	ARHGEF7	Rho guanine nucleotide exchange factor 7 [Source:VGNC Symbol;Acc:VGNC:26121]
ENSBTAG00000000654	2.77045	ARMC4	armadillo repeat containing 4 [Source:VGNC Symbol;Acc:VGNC:26158]
ENSBTAG00000040043	6.81146	ARMCX6	armadillo repeat containing, X-linked 6 [Source:HGNC Symbol;Acc:HGNC:26094]
ENSBTAG00000021037	7.12359	ARNT	aryl hydrocarbon receptor nuclear translocator [Source:RefSeq peptide;Acc:NP_776418]
ENSBTAG00000010637	3.10637	ARSG	arylsulfatase G [Source:RefSeq peptide;Acc:NP_001095437]
ENSBTAG00000020178	7.13356	ARSK	arylsulfatase family member K [Source:VGNC Symbol;Acc:VGNC:26179]
ENSBTAG00000007211	1.35336	ASB12	ankyrin repeat and SOCS box containing 12 [Source:VGNC Symbol;Acc:VGNC:26189]
ENSBTAG00000018805	4.07285	ASB13	ankyrin repeat and SOCS box containing 13 [Source:VGNC Symbol;Acc:VGNC:26190]
ENSBTAG00000002151	3.6753	ASB15	ankyrin repeat and SOCS box containing 15 [Source:VGNC Symbol;Acc:VGNC:26192]
ENSBTAG00000019658	1.01059	ASB16	ankyrin repeat and SOCS box containing 16 [Source:VGNC Symbol;Acc:VGNC:26193]
ENSBTAG00000046514	1.2161	ASMTL	acetylserotonin O-methyltransferase like [Source:VGNC Symbol;Acc:VGNC:26215]
ENSBTAG00000020747	2.40162	ASS1	argininosuccinate synthase 1 [Source:VGNC Symbol;Acc:VGNC:26224]
ENSBTAG00000031402	2.15764	ASXL1	additional sex combs like 1, transcriptional regulator [Source:VGNC Symbol;Acc:VGNC:26228]
ENSBTAG00000002219	10.9675	ATAD3	ATPase family AAA domain-containing protein 3 [Source:UniProtKB/Swiss-Prot;Acc:A7YWC4]
ENSBTAG00000020608	1.75686	ATG9A	autophagy related 9A [Source:VGNC Symbol;Acc:VGNC:26262]
ENSBTAG00000019961	7.01332	ATP4B	ATPase H+/K+ transporting beta subunit [Source:VGNC Symbol;Acc:VGNC:26298]
ENSBTAG00000046255	0.972311	ATXN1L	ataxin 1 like [Source:VGNC Symbol;Acc:VGNC:26339]
ENSBTAG00000019662	2.03538	ATXN7L3	ataxin 7 like 3 [Source:VGNC Symbol;Acc:VGNC:26345]
ENSBTAG00000019859	0.864684	B3GALT2	beta-1,3-galactosyltransferase 2 [Source:VGNC Symbol;Acc:VGNC:26373]
ENSBTAG00000025669	6.37772	B3GALT4	beta-1,3-galactosyltransferase 4 [Source:VGNC Symbol;Acc:VGNC:26374]
ENSBTAG00000037523	0.665282	B3GALT6	beta-1,3-galactosyltransferase 6 [Source:VGNC Symbol;Acc:VGNC:26375]
ENSBTAG00000016041	0.801929	B3GNT8	UDP-GlcNAc:betaGal beta-1,3-N-acetylglucosaminyltransferase 8 [Source:VGNC Symbol;Acc:VGNC:26384]
ENSBTAG00000004494	0.921831	B4GALNT1	beta-1,4-N-acetyl-galactosaminyltransferase 1 [Source:VGNC Symbol;Acc:VGNC:26385]
ENSBTAG00000011879	5.00773	B4GALT2	beta-1,4-galactosyltransferase 2 [Source:VGNC Symbol;Acc:VGNC:26389]
ENSBTAG00000019365	5.18359	BACE1	beta-secretase 1 [Source:VGNC Symbol;Acc:VGNC:26400]
ENSBTAG00000000428	4.94111	BAK1	BCL2 antagonist/killer 1 [Source:VGNC Symbol;Acc:VGNC:26416]
ENSBTAG00000045817	1.14279	BAP1	BRCA1 associated protein 1 [Source:VGNC Symbol;Acc:VGNC:26419]
ENSBTAG00000009495	6.40353	BCAM	Basal cell adhesion molecule [Source:UniProtKB/Swiss-Prot;Acc:Q9MZ08]
ENSBTAG00000012002	0.707419	BCAR1	BCAR1, Cas family scaffolding protein [Source:VGNC Symbol;Acc:VGNC:26437]
ENSBTAG00000017781	3.63185	BCDIN3D	BCDIN3 domain containing RNA methyltransferase [Source:VGNC Symbol;Acc:VGNC:26442]
ENSBTAG00000038234	1.08461	BHMT2	betaine--homocysteine S-methyltransferase 2 [Source:VGNC Symbol;Acc:VGNC:26489]
ENSBTAG00000006734	0.643004	BICD1	BICD cargo adaptor 1 [Source:VGNC Symbol;Acc:VGNC:26491]
ENSBTAG00000046549	0.88056	BICD2	BICD cargo adaptor 2 [Source:VGNC Symbol;Acc:VGNC:26492]
ENSBTAG00000019177	5.40488	BIN1	bridging integrator 1 [Source:VGNC Symbol;Acc:VGNC:26497]
ENSBTAG00000019588	67.4179	BLA-DQB	NA
ENSBTAG00000015584	2.299	BMI1	Polycomb complex protein BMI-1 [Source:UniProtKB/Swiss-Prot;Acc:Q32KX7]
ENSBTAG00000007740	3.49086	bMK	midkine [Source:HGNC Symbol;Acc:HGNC:6972]
ENSBTAG00000019386	12.2804	BOLA-NC1	non-classical MHC class I antigen precursor [Source:RefSeq peptide;Acc:NP_001099086]
ENSBTAG00000046760	0.897003	BRD1	bromodomain containing 1 [Source:VGNC Symbol;Acc:VGNC:26556]
ENSBTAG00000027064	2.02791	BTBD11	BTB domain containing 11 [Source:VGNC Symbol;Acc:VGNC:26585]
ENSBTAG00000046185	1.41808	BTBD7	BTB domain containing 7 [Source:VGNC Symbol;Acc:VGNC:26592]
ENSBTAG00000025803	1.26541	C10H15orf59	chromosome 15 open reading frame 59 [Source:HGNC Symbol;Acc:HGNC:33753]
ENSBTAG00000008188	2.97451	C16orf52	chromosome 16 open reading frame 52 [Source:HGNC Symbol;Acc:HGNC:27087]
ENSBTAG00000047734	3.6602	C16orf58	chromosome 16 open reading frame 58 [Source:HGNC Symbol;Acc:HGNC:25848]
ENSBTAG00000007933	1.31513	C1H3orf58	chromosome 3 open reading frame 58 [Source:HGNC Symbol;Acc:HGNC:28490]
ENSBTAG00000038292	1.20536	C1orf216	chromosome 1 open reading frame 216 [Source:HGNC Symbol;Acc:HGNC:26800]
ENSBTAG00000018022	2.06993	C29H11orf84	chromosome 11 open reading frame 84 [Source:HGNC Symbol;Acc:HGNC:25115]
ENSBTAG00000021259	0.652216	C2CD2	C2 calcium dependent domain containing 2 [Source:VGNC Symbol;Acc:VGNC:26631]
ENSBTAG00000015013	1.16864	C2CD2L	C2CD2 like [Source:VGNC Symbol;Acc:VGNC:26632]
ENSBTAG00000039133	0.872513	C3orf49	chromosome 3 open reading frame 49 [Source:HGNC Symbol;Acc:HGNC:25190]
ENSBTAG00000047127	2.02707	C7H19orf25	UPF0449 protein C19orf25 homolog [Source:UniProtKB/Swiss-Prot;Acc:Q1LZF3]
ENSBTAG00000015011	0.785032	C7orf43	chromosome 7 open reading frame 43 [Source:HGNC Symbol;Acc:HGNC:25604]
ENSBTAG00000010520	1.35097	C8G	complement C8 gamma chain [Source:VGNC Symbol;Acc:VGNC:26646]
ENSBTAG00000034681	1.41657	CA10	carbonic anhydrase 10 [Source:VGNC Symbol;Acc:VGNC:26648]
ENSBTAG00000006757	1.69677	CA11	carbonic anhydrase 11 [Source:VGNC Symbol;Acc:VGNC:26649]
ENSBTAG00000016455	1.06534	CACHD1	cache domain containing 1 [Source:VGNC Symbol;Acc:VGNC:26671]
ENSBTAG00000010373	1.57769	CACTIN	cactin, spliceosome C complex subunit [Source:HGNC Symbol;Acc:HGNC:29938]
ENSBTAG00000017894	3.17933	CAD	CAD protein [Source:RefSeq peptide;Acc:NP_001178322]
ENSBTAG00000015984	2.02705	CADM4	cell adhesion molecule 4 [Source:VGNC Symbol;Acc:VGNC:26697]
ENSBTAG00000001075	1.17639	CALB2	calbindin 2 [Source:VGNC Symbol;Acc:VGNC:26701]
ENSBTAG00000009719	1.92018	CALHM2	calcium homeostasis modulator family member 2 [Source:VGNC Symbol;Acc:VGNC:26708]
ENSBTAG00000008591	2.2316	CAMTA2	calmodulin binding transcription activator 2 [Source:VGNC Symbol;Acc:VGNC:26733]
ENSBTAG00000009991	1.18058	CANT1	calcium activated nucleotidase 1 [Source:VGNC Symbol;Acc:VGNC:26735]
ENSBTAG00000010230	3.34364	CAPN1	calpain 1 [Source:VGNC Symbol;Acc:VGNC:26740]
ENSBTAG00000005034	1.14912	CAPN5	calpain 5 [Source:VGNC Symbol;Acc:VGNC:26748]
ENSBTAG00000006069	1.27797	CAPS	calcyphosine [Source:VGNC Symbol;Acc:VGNC:26753]
ENSBTAG00000014374	0.605594	CARD6	caspase recruitment domain family member 6 [Source:VGNC Symbol;Acc:VGNC:26763]
ENSBTAG00000000829	0.789186	CARKL	NA
ENSBTAG00000047486	23.5733	CARTPT	CART prepropeptide [Source:VGNC Symbol;Acc:VGNC:26774]
ENSBTAG00000020884	0.874743	CASP4	Caspase-4 Caspase-4 subunit 1 Caspase-4 subunit 2 [Source:UniProtKB/Swiss-Prot;Acc:Q5E9C1]
ENSBTAG00000006615	1.01656	CASP7	caspase 7 [Source:VGNC Symbol;Acc:VGNC:26783]
ENSBTAG00000001796	1.49069	CATSPERD	cation channel sperm associated auxiliary subunit delta [Source:VGNC Symbol;Acc:VGNC:26797]
ENSBTAG00000018497	0.82869	CAVIN2	caveolae associated protein 2 [Source:VGNC Symbol;Acc:VGNC:26803]
ENSBTAG00000019754	4.85283	CAVIN3	caveolae associated protein 3 [Source:VGNC Symbol;Acc:VGNC:26804]
ENSBTAG00000021992	0.733993	CAVIN4	caveolae associated protein 4 [Source:VGNC Symbol;Acc:VGNC:26805]
ENSBTAG00000009782	1.53466	CBX4	chromobox 4 [Source:HGNC Symbol;Acc:HGNC:1554]
ENSBTAG00000046724	0.733989	CBX6	chromobox 6 [Source:VGNC Symbol;Acc:VGNC:26819]
ENSBTAG00000016600	1.38222	CCDC142	coiled-coil domain containing 142 [Source:VGNC Symbol;Acc:VGNC:26853]
ENSBTAG00000012157	1.16596	CCDC158	coiled-coil domain containing 158 [Source:VGNC Symbol;Acc:VGNC:26862]
ENSBTAG00000008808	1.02781	CCDC17	coiled-coil domain containing 17 [Source:VGNC Symbol;Acc:VGNC:26866]
ENSBTAG00000000138	1.22791	CCDC178	coiled-coil domain containing 178 [Source:VGNC Symbol;Acc:VGNC:26874]
ENSBTAG00000000933	0.957254	CCDC183	coiled-coil domain containing 183 [Source:VGNC Symbol;Acc:VGNC:26878]
ENSBTAG00000002390	1.41367	CCDC184	coiled-coil domain containing 184 [Source:VGNC Symbol;Acc:VGNC:26879]
ENSBTAG00000031765	1.33772	CCDC189	coiled-coil domain containing 189 [Source:VGNC Symbol;Acc:VGNC:26882]
ENSBTAG00000014117	0.671948	CCDC9	coiled-coil domain containing 9 [Source:VGNC Symbol;Acc:VGNC:26930]
ENSBTAG00000006591	4.20295	CCNF	cyclin F [Source:VGNC Symbol;Acc:VGNC:26968]
ENSBTAG00000046343	1.51559	CCNJL	cyclin J like [Source:VGNC Symbol;Acc:VGNC:26973]
ENSBTAG00000019734	3.77887	CD276	CD276 molecule [Source:VGNC Symbol;Acc:VGNC:27020]
ENSBTAG00000008114	3.08676	CD99	CD99 antigen precursor [Source:RefSeq peptide;Acc:NP_001231143]
ENSBTAG00000005751	1.94995	CDAN1	codanin 1 [Source:VGNC Symbol;Acc:VGNC:27057]
ENSBTAG00000031439	4.19182	CDC14A	cell division cycle 14A [Source:VGNC Symbol;Acc:VGNC:27059]
ENSBTAG00000016456	1.42832	CDC42BPB	CDC42 binding protein kinase beta [Source:VGNC Symbol;Acc:VGNC:27070]
ENSBTAG00000030258	1.23464	CDC42EP1	CDC42 effector protein 1 [Source:VGNC Symbol;Acc:VGNC:27072]
ENSBTAG00000012482	3.01712	CDCP1	CUB domain containing protein 1 [Source:VGNC Symbol;Acc:VGNC:27089]
ENSBTAG00000032092	8.00702	CDH11	cadherin 11 [Source:VGNC Symbol;Acc:VGNC:27092]
ENSBTAG00000012992	11.1324	CDH6	cadherin 6 [Source:VGNC Symbol;Acc:VGNC:27105]
ENSBTAG00000018804	0.433967	CELSR2	cadherin EGF LAG seven-pass G-type receptor 2 [Source:VGNC Symbol;Acc:VGNC:27170]
ENSBTAG00000005093	1.64732	CES2	carboxylesterase 2 [Source:VGNC Symbol;Acc:VGNC:27229]
ENSBTAG00000011328	0.65361	CGREF1	cell growth regulator with EF-hand domain 1 [Source:HGNC Symbol;Acc:HGNC:16962]
ENSBTAG00000017141	3.24147	CGRRF1	cell growth regulator with ring finger domain 1 [Source:VGNC Symbol;Acc:VGNC:27260]
ENSBTAG00000019459	1.29602	CHAC2	ChaC cation transport regulator homolog 2 [Source:VGNC Symbol;Acc:VGNC:27263]
ENSBTAG00000022032	5.47019	CHCHD10	coiled-coil-helix-coiled-coil-helix domain containing 10 [Source:VGNC Symbol;Acc:VGNC:27271]
ENSBTAG00000021841	0.656745	CHD7	chromodomain helicase DNA binding protein 7 [Source:VGNC Symbol;Acc:VGNC:27282]
ENSBTAG00000004792	1.05834	CHMP4C	charged multivesicular body protein 4C [Source:VGNC Symbol;Acc:VGNC:27303]
ENSBTAG00000014371	2.61876	CHPF2	chondroitin polymerizing factor 2 [Source:VGNC Symbol;Acc:VGNC:27313]
ENSBTAG00000002878	4.54505	CHRD	chordin [Source:VGNC Symbol;Acc:VGNC:27316]
ENSBTAG00000003132	1.6893	CHRNB4	cholinergic receptor nicotinic beta 4 subunit [Source:VGNC Symbol;Acc:VGNC:27333]
ENSBTAG00000003312	1.90781	CHST15	carbohydrate sulfotransferase 15 [Source:VGNC Symbol;Acc:VGNC:27343]
ENSBTAG00000019743	2.08441	CHTF18	chromosome transmission fidelity factor 18 [Source:VGNC Symbol;Acc:VGNC:27352]
ENSBTAG00000022622	1.12051	CISH	cytokine inducible SH2 containing protein [Source:VGNC Symbol;Acc:VGNC:27374]
ENSBTAG00000015113	2.62233	CITED4	Cbp/p300 interacting transactivator with Glu/Asp rich carboxy-terminal domain 4 [Source:VGNC Symbol;Acc:VGNC:27378]
ENSBTAG00000019781	1.97825	CLASP1	cytoplasmic linker associated protein 1 [Source:VGNC Symbol;Acc:VGNC:27389]
ENSBTAG00000013697	1.42858	CLASRP	CLK4 associating serine/arginine rich protein [Source:VGNC Symbol;Acc:VGNC:27391]
ENSBTAG00000012284	1.8978	CLCN2	chloride voltage-gated channel 2 [Source:VGNC Symbol;Acc:VGNC:27396]
ENSBTAG00000020130	0.84171	CLCN3	chloride voltage-gated channel 3 [Source:VGNC Symbol;Acc:VGNC:27397]
ENSBTAG00000040432	0.769796	CLDN3	claudin 3 [Source:VGNC Symbol;Acc:VGNC:27414]
ENSBTAG00000019448	1.18088	CLDN7	Claudin-7 [Source:UniProtKB/Swiss-Prot;Acc:Q3B7N4]
ENSBTAG00000005576	0.850096	CLEC11A	C-type lectin domain containing 11A [Source:VGNC Symbol;Acc:VGNC:27422]
ENSBTAG00000018331	5.49581	CLEC3B	C-type lectin domain family 3 member B [Source:VGNC Symbol;Acc:VGNC:27429]
ENSBTAG00000015085	1.90407	CLIC3	chloride intracellular channel 3 [Source:VGNC Symbol;Acc:VGNC:27441]
ENSBTAG00000005565	2.12826	CLN6	CLN6, transmembrane ER protein [Source:VGNC Symbol;Acc:VGNC:27453]
ENSBTAG00000020560	0.946127	CLPTM1	CLPTM1, transmembrane protein [Source:VGNC Symbol;Acc:VGNC:27460]
ENSBTAG00000011823	2.17463	CLSTN1	calsyntenin 1 [Source:VGNC Symbol;Acc:VGNC:27466]
ENSBTAG00000008129	0.688611	CLSTN3	calsyntenin 3 [Source:VGNC Symbol;Acc:VGNC:27468]
ENSBTAG00000011786	1.24789	CLUH	clustered mitochondria homolog [Source:HGNC Symbol;Acc:HGNC:29094]
ENSBTAG00000019979	0.991103	CMPK2	cytidine/uridine monophosphate kinase 2 [Source:VGNC Symbol;Acc:VGNC:27481]
ENSBTAG00000032709	2.3329	CMTM5	CKLF like MARVEL transmembrane domain containing 5 [Source:VGNC Symbol;Acc:VGNC:27485]
ENSBTAG00000010846	1.0058	CNNM3	cyclin and CBS domain divalent metal cation transport mediator 3 [Source:VGNC Symbol;Acc:VGNC:27512]
ENSBTAG00000031898	0.888314	CNTNAP5	contactin associated protein like 5 [Source:HGNC Symbol;Acc:HGNC:18748]
ENSBTAG00000017907	1.59435	COG3	component of oligomeric golgi complex 3 [Source:VGNC Symbol;Acc:VGNC:27548]
ENSBTAG00000010050	2.41641	COL16A1	collagen type XVI alpha 1 chain [Source:VGNC Symbol;Acc:VGNC:27557]
ENSBTAG00000023907	0.987734	COL18A1	collagen type XVIII alpha 1 chain [Source:VGNC Symbol;Acc:VGNC:27559]
ENSBTAG00000013103	7.48309	COL1A1	collagen type I alpha 1 chain [Source:VGNC Symbol;Acc:VGNC:27560]
ENSBTAG00000017343	1.45626	COLEC10	collectin-10 precursor [Source:RefSeq peptide;Acc:NP_001192642]
ENSBTAG00000016225	0.809828	COLEC11	collectin subfamily member 11 [Source:VGNC Symbol;Acc:VGNC:27578]
ENSBTAG00000035836	1.02453	COLGALT2	collagen beta(1-O)galactosyltransferase 2 [Source:HGNC Symbol;Acc:HGNC:16790]
ENSBTAG00000019462	2.07966	COQ8B	coenzyme Q8B [Source:VGNC Symbol;Acc:VGNC:27617]
ENSBTAG00000009201	0.804995	CORO7	NA
ENSBTAG00000016315	2.47359	COTL1	coactosin like F-actin binding protein 1 [Source:VGNC Symbol;Acc:VGNC:27626]
ENSBTAG00000020914	1.40714	CPNE8	copine 8 [Source:VGNC Symbol;Acc:VGNC:27664]
ENSBTAG00000015263	1.32226	CPSF7	cleavage and polyadenylation specific factor 7 [Source:VGNC Symbol;Acc:VGNC:27675]
ENSBTAG00000007146	1.97275	CPVL	carboxypeptidase, vitellogenic like [Source:HGNC Symbol;Acc:HGNC:14399]
ENSBTAG00000017805	0.93337	CRACR2B	calcium release activated channel regulator 2B [Source:HGNC Symbol;Acc:HGNC:28703]
ENSBTAG00000014692	2.27697	CREB3L4	cAMP responsive element binding protein 3 like 4 [Source:VGNC Symbol;Acc:VGNC:27697]
ENSBTAG00000021161	1.58557	CREG2	cellular repressor of E1A stimulated genes 2 [Source:VGNC Symbol;Acc:VGNC:27703]
ENSBTAG00000006357	2.17504	CRIP3	cysteine rich protein 3 [Source:VGNC Symbol;Acc:VGNC:27711]
ENSBTAG00000021223	1.47363	CRY2	cryptochrome circadian regulator 2 [Source:VGNC Symbol;Acc:VGNC:27731]
ENSBTAG00000019282	1.9567	CRYBA4	crystallin beta A4 [Source:VGNC Symbol;Acc:VGNC:27735]
ENSBTAG00000007829	2.30169	CSAD	cysteine sulfinic acid decarboxylase [Source:VGNC Symbol;Acc:VGNC:27749]
ENSBTAG00000012219	1.00039	CSPG4	chondroitin sulfate proteoglycan 4 [Source:HGNC Symbol;Acc:HGNC:2466]
ENSBTAG00000003845	5.65943	CSRNP1	cysteine and serine rich nuclear protein 1 [Source:VGNC Symbol;Acc:VGNC:27772]
ENSBTAG00000039091	0.620366	CSRNP3	NA
ENSBTAG00000008480	1.86439	CTBP1	C-terminal binding protein 1 [Source:VGNC Symbol;Acc:VGNC:27785]
ENSBTAG00000008362	0.902799	CTDSP1	CTD small phosphatase 1 [Source:VGNC Symbol;Acc:VGNC:27790]
ENSBTAG00000018901	0.583353	CTIF	cap binding complex dependent translation initiation factor [Source:VGNC Symbol;Acc:VGNC:27797]
ENSBTAG00000017222	0.728772	CTNND2	catenin delta 2 [Source:VGNC Symbol;Acc:VGNC:27806]
ENSBTAG00000010992	1.67377	CTSH	cathepsin H [Source:VGNC Symbol;Acc:VGNC:27816]
ENSBTAG00000021035	6.03234	CTSK	cathepsin K [Source:VGNC Symbol;Acc:VGNC:27817]
ENSBTAG00000019908	1.17702	CUL9	cullin 9 [Source:VGNC Symbol;Acc:VGNC:27836]
ENSBTAG00000005077	1.15615	CXCL12	C-X-C motif chemokine ligand 12 [Source:VGNC Symbol;Acc:VGNC:27848]
ENSBTAG00000031998	1.00966	CXCL16	C-X-C motif chemokine ligand 16 [Source:VGNC Symbol;Acc:VGNC:27851]
ENSBTAG00000037778	2.94774	CXCL3	NA
ENSBTAG00000016319	5.80095	CYB5D2	cytochrome b5 domain containing 2 [Source:HGNC Symbol;Acc:HGNC:28471]
ENSBTAG00000003895	7.53177	CYBA	Cytochrome b-245 light chain [Source:UniProtKB/Swiss-Prot;Acc:O46521]
ENSBTAG00000014890	8.5514	CYP19A1	cytochrome P450 family 19 subfamily A member 1 [Source:HGNC Symbol;Acc:HGNC:2594]
ENSBTAG00000045711	1.5116	CYSRT1	Cysteine-rich tail protein 1 [Source:UniProtKB/Swiss-Prot;Acc:A0JNN6]
ENSBTAG00000002847	4.83843	D2HGDH	D-2-hydroxyglutarate dehydrogenase [Source:VGNC Symbol;Acc:VGNC:27861]
ENSBTAG00000018913	5.44621	DALRD3	DALR anticodon binding domain containing 3 [Source:VGNC Symbol;Acc:VGNC:27874]
ENSBTAG00000000738	0.863451	DAPK1	death associated protein kinase 1 [Source:VGNC Symbol;Acc:VGNC:27877]
ENSBTAG00000019714	1.493	DAZAP1	DAZ associated protein 1 [Source:VGNC Symbol;Acc:VGNC:27885]
ENSBTAG00000020318	0.964505	DBNDD1	dysbindin domain containing 1 [Source:VGNC Symbol;Acc:VGNC:27891]
ENSBTAG00000005186	7.74339	DBNDD2	dysbindin domain containing 2 [Source:VGNC Symbol;Acc:VGNC:27892]
ENSBTAG00000014934	1.1112	DCAF10	DDB1 and CUL4 associated factor 10 [Source:VGNC Symbol;Acc:VGNC:27900]
ENSBTAG00000015405	0.851206	DCHS1	dachsous cadherin-related 1 [Source:VGNC Symbol;Acc:VGNC:27913]
ENSBTAG00000018671	2.22562	DCUN1D2	defective in cullin neddylation 1 domain containing 2 [Source:VGNC Symbol;Acc:VGNC:27936]
ENSBTAG00000033367	3.72454	DDO	D-aspartate oxidase [Source:VGNC Symbol;Acc:VGNC:27951]
ENSBTAG00000007093	1.07273	DDX11	DEAD/H-box helicase 11 [Source:HGNC Symbol;Acc:HGNC:2736]
ENSBTAG00000017219	1.60056	DDX51	DEAD-box helicase 51 [Source:VGNC Symbol;Acc:VGNC:27974]
ENSBTAG00000039014	1.79594	DEF8	differentially expressed in FDCP 8 homolog [Source:VGNC Symbol;Acc:VGNC:27987]
ENSBTAG00000004799	2.97098	DENND2A	DENN domain containing 2A [Source:VGNC Symbol;Acc:VGNC:27995]
ENSBTAG00000024756	1.53246	DENND6B	DENN domain containing 6B [Source:VGNC Symbol;Acc:VGNC:28004]
ENSBTAG00000001478	16.1953	DESI2	desumoylating isopeptidase 2 [Source:VGNC Symbol;Acc:VGNC:28015]
ENSBTAG00000000429	1.36985	DGCR2	integral membrane protein DGCR2/IDD precursor [Source:RefSeq peptide;Acc:NP_001070504]
ENSBTAG00000013501	0.934632	DHRS13	dehydrogenase/reductase 13 [Source:VGNC Symbol;Acc:VGNC:28042]
ENSBTAG00000020729	1.35773	DHRS7	dehydrogenase/reductase 7 [Source:VGNC Symbol;Acc:VGNC:28043]
ENSBTAG00000006848	1.03547	DHX34	DExH-box helicase 34 [Source:VGNC Symbol;Acc:VGNC:28052]
ENSBTAG00000006002	0.957995	DIDO1	death inducer-obliterator 1 [Source:VGNC Symbol;Acc:VGNC:28064]
ENSBTAG00000010361	6.47364	DLL4	delta like canonical Notch ligand 4 [Source:VGNC Symbol;Acc:VGNC:28096]
ENSBTAG00000015963	29.5451	DMAC1	distal membrane arm assembly complex 1 [Source:VGNC Symbol;Acc:VGNC:28103]
ENSBTAG00000002515	0.569995	DNAAF3	Dynein assembly factor 3, axonemal [Source:UniProtKB/Swiss-Prot;Acc:F1MLB4]
ENSBTAG00000016732	0.765495	DNAI2	dynein axonemal intermediate chain 2 [Source:VGNC Symbol;Acc:VGNC:28130]
ENSBTAG00000013782	2.09219	DNAJB2	DnaJ heat shock protein family (Hsp40) member B2 [Source:HGNC Symbol;Acc:HGNC:5228]
ENSBTAG00000010932	1.26456	DNAJC12	DnaJ homolog subfamily C member 12 [Source:UniProtKB/Swiss-Prot;Acc:Q9N287]
ENSBTAG00000016398	1.66845	DNAJC22	DnaJ homolog subfamily C member 22 [Source:UniProtKB/Swiss-Prot;Acc:Q17QW0]
ENSBTAG00000009964	0.829443	DNASE1L2	deoxyribonuclease 1 like 2 [Source:VGNC Symbol;Acc:VGNC:28134]
ENSBTAG00000005272	4.14077	DOHH	deoxyhypusine hydroxylase [Source:VGNC Symbol;Acc:VGNC:28164]
ENSBTAG00000017922	3.67326	DOLPP1	dolichyldiphosphatase 1 [Source:VGNC Symbol;Acc:VGNC:28171]
ENSBTAG00000025458	1.7805	DPF3	double PHD fingers 3 [Source:VGNC Symbol;Acc:VGNC:28177]
ENSBTAG00000009376	11.595	DPH1	diphthamide biosynthesis 1 [Source:VGNC Symbol;Acc:VGNC:28178]
ENSBTAG00000021134	2.65802	DPP9	dipeptidyl peptidase 9 [Source:VGNC Symbol;Acc:VGNC:28190]
ENSBTAG00000031358	1.75898	DPYD	dihydropyrimidine dehydrogenase [Source:VGNC Symbol;Acc:VGNC:28193]
ENSBTAG00000014644	3.97861	DUS2	dihydrouridine synthase 2 [Source:VGNC Symbol;Acc:VGNC:28246]
ENSBTAG00000009005	3.98725	DUSP15	dual specificity phosphatase 15 [Source:HGNC Symbol;Acc:HGNC:16236]
ENSBTAG00000017459	0.824877	DUSP18	Dual specificity protein phosphatase 18 [Source:UniProtKB/Swiss-Prot;Acc:Q5BIP9]
ENSBTAG00000019336	1.73864	DVL3	dishevelled segment polarity protein 3 [Source:VGNC Symbol;Acc:VGNC:28266]
ENSBTAG00000032862	2.17418	DYDC2	DPY30 domain containing 2 [Source:VGNC Symbol;Acc:VGNC:28268]
ENSBTAG00000016931	0.581938	E2F7	E2F transcription factor 7 [Source:VGNC Symbol;Acc:VGNC:28291]
ENSBTAG00000009961	2.58247	E4F1	E4F transcription factor 1 [Source:VGNC Symbol;Acc:VGNC:28293]
ENSBTAG00000045593	0.927197	EARS2	glutamyl-tRNA synthetase 2, mitochondrial [Source:VGNC Symbol;Acc:VGNC:28297]
ENSBTAG00000037757	2.02802	EBF4	early B-cell factor 4 [Source:VGNC Symbol;Acc:VGNC:28298]
ENSBTAG00000021457	1.65843	EFEMP2	EGF containing fibulin like extracellular matrix protein 2 [Source:VGNC Symbol;Acc:VGNC:28349]
ENSBTAG00000046409	5.98704	EGR2	early growth response 2 [Source:HGNC Symbol;Acc:HGNC:3239]
ENSBTAG00000019293	1.04206	EGR3	early growth response 3 [Source:VGNC Symbol;Acc:VGNC:28368]
ENSBTAG00000021191	2.80614	EHD2	EH domain containing 2 [Source:VGNC Symbol;Acc:VGNC:28372]
ENSBTAG00000015644	5.52425	EID2	EP300-interacting inhibitor of differentiation 2 [Source:UniProtKB/Swiss-Prot;Acc:Q17QW4]
ENSBTAG00000003490	1.52487	ELMO1	engulfment and cell motility 1 [Source:VGNC Symbol;Acc:VGNC:28438]
ENSBTAG00000001286	1.80136	ELMO3	engulfment and cell motility 3 [Source:VGNC Symbol;Acc:VGNC:28440]
ENSBTAG00000011950	10.412	EMC1	ER membrane protein complex subunit 1 [Source:VGNC Symbol;Acc:VGNC:28461]
ENSBTAG00000016553	0.867679	EME2	essential meiotic structure-specific endonuclease subunit 2 [Source:VGNC Symbol;Acc:VGNC:28471]
ENSBTAG00000015764	0.790775	EML2	echinoderm microtubule associated protein like 2 [Source:VGNC Symbol;Acc:VGNC:28476]
ENSBTAG00000011872	1.42069	EML3	echinoderm microtubule associated protein like 3 [Source:VGNC Symbol;Acc:VGNC:28477]
ENSBTAG00000011101	1.29098	EML6	echinoderm microtubule associated protein like 6 [Source:VGNC Symbol;Acc:VGNC:28480]
ENSBTAG00000018013	6.64157	EMP3	epithelial membrane protein 3 [Source:VGNC Symbol;Acc:VGNC:28483]
ENSBTAG00000011573	0.869676	ENPP6	ectonucleotide pyrophosphatase/phosphodiesterase 6 [Source:VGNC Symbol;Acc:VGNC:28507]
ENSBTAG00000020589	1.40716	ENTPD1	NA
ENSBTAG00000020423	0.718838	EP400	E1A binding protein p400 [Source:VGNC Symbol;Acc:VGNC:28517]
ENSBTAG00000001640	0.601424	EPB41L1	erythrocyte membrane protein band 4.1 like 1 [Source:VGNC Symbol;Acc:VGNC:28520]
ENSBTAG00000000815	1.06526	EPHA2	EPH receptor A2 [Source:VGNC Symbol;Acc:VGNC:28534]
ENSBTAG00000015181	0.902363	EPM2A	EPM2A, laforin glucan phosphatase [Source:HGNC Symbol;Acc:HGNC:3413]
ENSBTAG00000046996	1.41279	EPN1	epsin 1 [Source:VGNC Symbol;Acc:VGNC:28546]
ENSBTAG00000017771	1.33876	EPN2	epsin 2 [Source:VGNC Symbol;Acc:VGNC:28547]
ENSBTAG00000003430	3.30918	EPO	erythropoietin [Source:VGNC Symbol;Acc:VGNC:28549]
ENSBTAG00000012954	4.25221	ERAS	ES cell expressed Ras [Source:VGNC Symbol;Acc:VGNC:28562]
ENSBTAG00000021798	0.975587	ERBB2	erb-b2 receptor tyrosine kinase 2 [Source:VGNC Symbol;Acc:VGNC:28563]
ENSBTAG00000010444	0.769569	ERBB3	erb-b2 receptor tyrosine kinase 3 [Source:VGNC Symbol;Acc:VGNC:28564]
ENSBTAG00000007159	0.703068	ESR1	estrogen receptor [Source:RefSeq peptide;Acc:NP_001001443]
ENSBTAG00000008645	0.836798	ESRRA	estrogen related receptor alpha [Source:VGNC Symbol;Acc:VGNC:28608]
ENSBTAG00000013444	3.56139	ETV2	ETS variant 2 [Source:VGNC Symbol;Acc:VGNC:28629]
ENSBTAG00000004277	2.65766	EVC2	EvC ciliary complex subunit 2 [Source:VGNC Symbol;Acc:VGNC:28635]
ENSBTAG00000021918	1.34274	EZH1	enhancer of zeste 1 polycomb repressive complex 2 subunit [Source:VGNC Symbol;Acc:VGNC:28674]
ENSBTAG00000007148	0.747225	F2	coagulation factor II, thrombin [Source:VGNC Symbol;Acc:VGNC:28682]
ENSBTAG00000010726	0.822815	F8	coagulation factor VIII [Source:VGNC Symbol;Acc:VGNC:28690]
ENSBTAG00000015505	2.66884	FADS2	fatty acid desaturase 2 [Source:VGNC Symbol;Acc:VGNC:28702]
ENSBTAG00000012338	4.94594	FAH	fumarylacetoacetate hydrolase [Source:VGNC Symbol;Acc:VGNC:28707]
ENSBTAG00000017504	1.24209	FAIM2	Fas apoptotic inhibitory molecule 2 [Source:VGNC Symbol;Acc:VGNC:28710]
ENSBTAG00000003855	0.818576	FAM120C	family with sequence similarity 120C [Source:VGNC Symbol;Acc:VGNC:28721]
ENSBTAG00000012273	2.98119	FAM131A	family with sequence similarity 131 member A [Source:VGNC Symbol;Acc:VGNC:28727]
ENSBTAG00000014361	0.910571	FAM160B2	family with sequence similarity 160 member B2 [Source:VGNC Symbol;Acc:VGNC:28741]
ENSBTAG00000015192	5.14782	FAM193B	family with sequence similarity 193 member B [Source:VGNC Symbol;Acc:VGNC:28774]
ENSBTAG00000013999	3.03164	FAM20B	FAM20B, glycosaminoglycan xylosylkinase [Source:VGNC Symbol;Acc:VGNC:28786]
ENSBTAG00000003607	0.868188	FAM20C	FAM20C, golgi associated secretory pathway kinase [Source:VGNC Symbol;Acc:VGNC:28787]
ENSBTAG00000014322	2.65264	FAM234B	family with sequence similarity 234 member B [Source:VGNC Symbol;Acc:VGNC:28805]
ENSBTAG00000001906	1.16265	FANCA	Fanconi anemia complementation group A [Source:VGNC Symbol;Acc:VGNC:28852]
ENSBTAG00000019492	1.72823	FANCE	Fanconi anemia complementation group E [Source:VGNC Symbol;Acc:VGNC:28856]
ENSBTAG00000011095	1.513	FAR2	fatty acyl-CoA reductase 2 [Source:VGNC Symbol;Acc:VGNC:28864]
ENSBTAG00000010785	4.78741	FAS	Fas cell surface death receptor [Source:VGNC Symbol;Acc:VGNC:28869]
ENSBTAG00000006820	2.49631	FATE1	fetal and adult testis expressed 1 [Source:VGNC Symbol;Acc:VGNC:28878]
ENSBTAG00000012088	3.28338	FBLN1	fibulin 1 [Source:VGNC Symbol;Acc:VGNC:28881]
ENSBTAG00000015307	1.22129	FBN2	fibrillin-2 precursor [Source:RefSeq peptide;Acc:NP_001265517]
ENSBTAG00000009733	2.81414	FBP1	fructose-bisphosphatase 1 [Source:VGNC Symbol;Acc:VGNC:28887]
ENSBTAG00000023632	2.16974	FBXL8	NA
ENSBTAG00000001425	2.33225	FBXO11	F-box protein 11 [Source:VGNC Symbol;Acc:VGNC:28892]
ENSBTAG00000001783	1.67699	FBXO17	F-box protein 17 [Source:VGNC Symbol;Acc:VGNC:28895]
ENSBTAG00000036183	3.15373	FBXW8	F-box and WD repeat domain containing 8 [Source:HGNC Symbol;Acc:HGNC:13597]
ENSBTAG00000020924	4.63136	FBXW9	F-box and WD repeat domain containing 9 [Source:VGNC Symbol;Acc:VGNC:28927]
ENSBTAG00000006393	2.44064	FECH	ferrochelatase [Source:VGNC Symbol;Acc:VGNC:28943]
ENSBTAG00000002941	0.593551	FES	FES proto-oncogene, tyrosine kinase [Source:VGNC Symbol;Acc:VGNC:28954]
ENSBTAG00000019241	2.97282	FGF11	fibroblast growth factor 11 [Source:VGNC Symbol;Acc:VGNC:28971]
ENSBTAG00000007300	1.94569	FHL3	four and a half LIM domains 3 [Source:VGNC Symbol;Acc:VGNC:29001]
ENSBTAG00000006676	2.0731	FIBIN	Fin bud initiation factor homolog [Source:UniProtKB/Swiss-Prot;Acc:Q5E9H1]
ENSBTAG00000011771	0.873186	FICD	FIC domain containing [Source:VGNC Symbol;Acc:VGNC:29007]
ENSBTAG00000030403	1.34734	FIZ1	NA
ENSBTAG00000037781	1.6656	FKBPL	FK506 binding protein like [Source:VGNC Symbol;Acc:VGNC:29028]
ENSBTAG00000013985	2.5334	FKRP	fukutin related protein [Source:VGNC Symbol;Acc:VGNC:29029]
ENSBTAG00000014511	4.25092	FLJ20584	NA
ENSBTAG00000038045	2.60919	FLT3LG	fms related tyrosine kinase 3 ligand [Source:VGNC Symbol;Acc:VGNC:29043]
ENSBTAG00000015974	1.05583	FLVCR1	feline leukemia virus subgroup C cellular receptor 1 [Source:HGNC Symbol;Acc:HGNC:24682]
ENSBTAG00000016685	0.770222	FMO4	flavin containing monooxygenase 4 [Source:VGNC Symbol;Acc:VGNC:29052]
ENSBTAG00000018164	0.858483	FNDC4	fibronectin type III domain containing 4 [Source:VGNC Symbol;Acc:VGNC:29064]
ENSBTAG00000007397	0.7295	FOLH1B	folate hydrolase 1 [Source:HGNC Symbol;Acc:HGNC:3788]
ENSBTAG00000014211	1.93171	FOXP4	forkhead box P4 [Source:VGNC Symbol;Acc:VGNC:29103]
ENSBTAG00000000015	1.04358	FOXRED2	FAD dependent oxidoreductase domain containing 2 [Source:VGNC Symbol;Acc:VGNC:29107]
ENSBTAG00000046701	0.836474	FRAT2	FRAT2, WNT signaling pathway regulator [Source:HGNC Symbol;Acc:HGNC:16048]
ENSBTAG00000020018	1.19302	FRK	fyn related Src family tyrosine kinase [Source:VGNC Symbol;Acc:VGNC:29112]
ENSBTAG00000002039	1.92767	FRMD8	FERM domain containing 8 [Source:HGNC Symbol;Acc:HGNC:25462]
ENSBTAG00000010889	0.782348	FSHB	Follitropin subunit beta [Source:UniProtKB/Swiss-Prot;Acc:P04837]
ENSBTAG00000001752	3.23091	FUCA2	alpha-L-fucosidase 2 [Source:VGNC Symbol;Acc:VGNC:29141]
ENSBTAG00000002939	0.903983	FURIN	furin, paired basic amino acid cleaving enzyme [Source:VGNC Symbol;Acc:VGNC:29146]
ENSBTAG00000023374	2.32187	FUT1	fucosyltransferase 1 (H blood group) [Source:HGNC Symbol;Acc:HGNC:4012]
ENSBTAG00000005454	2.92408	FUT10	fucosyltransferase 10 [Source:VGNC Symbol;Acc:VGNC:29148]
ENSBTAG00000002792	2.20063	FUT11	fucosyltransferase 11 [Source:VGNC Symbol;Acc:VGNC:29149]
ENSBTAG00000038062	0.581866	FUT4	fucosyltransferase 4 [Source:VGNC Symbol;Acc:VGNC:29150]
ENSBTAG00000000414	0.831153	FUT6	NA
ENSBTAG00000017816	1.89612	FXYD1	FXYD domain containing ion transport regulator 1 [Source:VGNC Symbol;Acc:VGNC:29156]
ENSBTAG00000015698	1.12522	FYCO1	FYVE and coiled-coil domain containing 1 [Source:VGNC Symbol;Acc:VGNC:29162]
ENSBTAG00000002107	1.8468	FZD1	frizzled class receptor 1 [Source:VGNC Symbol;Acc:VGNC:29165]
ENSBTAG00000007047	1.9105	FZD10	frizzled class receptor 10 [Source:VGNC Symbol;Acc:VGNC:29166]
ENSBTAG00000020742	2.67789	FZD9	frizzled class receptor 9 [Source:VGNC Symbol;Acc:VGNC:29172]
ENSBTAG00000019512	2.74229	G6PD	glucose-6-phosphate dehydrogenase [Source:VGNC Symbol;Acc:VGNC:29181]
ENSBTAG00000016021	3.52973	GAA	glucosidase alpha, acid [Source:VGNC Symbol;Acc:VGNC:29182]
ENSBTAG00000002922	0.760582	GAB2	GRB2 associated binding protein 2 [Source:HGNC Symbol;Acc:HGNC:14458]
ENSBTAG00000011817	4.60029	GABRA2	gamma-aminobutyric acid receptor subunit alpha-2 precursor [Source:RefSeq peptide;Acc:NP_776966]
ENSBTAG00000017837	2.3107	GABRB1	gamma-aminobutyric acid type A receptor beta1 subunit [Source:VGNC Symbol;Acc:VGNC:29196]
ENSBTAG00000013548	1.36736	GABRE	gamma-aminobutyric acid type A receptor epsilon subunit [Source:VGNC Symbol;Acc:VGNC:29199]
ENSBTAG00000015017	1.5578	GAL3ST4	galactose-3-O-sulfotransferase 4 [Source:VGNC Symbol;Acc:VGNC:29216]
ENSBTAG00000021102	6.23997	GALM	galactose mutarotase [Source:VGNC Symbol;Acc:VGNC:29221]
ENSBTAG00000004568	5.5017	GALNS	N-acetylgalactosamine-6-sulfatase precursor [Source:RefSeq peptide;Acc:NP_001193258]
ENSBTAG00000009998	2.43159	GALNT16	polypeptide N-acetylgalactosaminyltransferase 16 [Source:VGNC Symbol;Acc:VGNC:29229]
ENSBTAG00000002914	6.10391	GALNT18	polypeptide N-acetylgalactosaminyltransferase 18 [Source:VGNC Symbol;Acc:VGNC:29230]
ENSBTAG00000012504	2.14038	GAS2L1	growth arrest specific 2 like 1 [Source:VGNC Symbol;Acc:VGNC:29258]
ENSBTAG00000007096	2.98222	GAS8	growth arrest specific 8 [Source:VGNC Symbol;Acc:VGNC:29263]
ENSBTAG00000012540	1.16947	GAT	Glycine N-phenylacetyltransferase [Source:UniProtKB/Swiss-Prot;Acc:O77512]
ENSBTAG00000030319	3.62548	GBGT1	globoside alpha-1,3-N-acetylgalactosaminyltransferase 1 [Source:RefSeq peptide;Acc:NP_001069977]
ENSBTAG00000019297	2.28469	GFRA1	GDNF family receptor alpha 1 [Source:VGNC Symbol;Acc:VGNC:29332]
ENSBTAG00000006464	1.32922	GGA1	golgi associated, gamma adaptin ear containing, ARF binding protein 1 [Source:VGNC Symbol;Acc:VGNC:29335]
ENSBTAG00000046552	7.21003	GGACT	gamma-glutamylamine cyclotransferase [Source:VGNC Symbol;Acc:VGNC:29338]
ENSBTAG00000012040	0.980811	GIT1	GIT ArfGAP 1 [Source:VGNC Symbol;Acc:VGNC:29368]
ENSBTAG00000015254	10.2766	GLB1	galactosidase beta 1 [Source:VGNC Symbol;Acc:VGNC:29391]
ENSBTAG00000008533	1.10238	GLCCI1	glucocorticoid induced 1 [Source:VGNC Symbol;Acc:VGNC:29393]
ENSBTAG00000021764	3.58754	GLRB	glycine receptor beta [Source:VGNC Symbol;Acc:VGNC:29415]
ENSBTAG00000021695	1.8792	GLYCTK	glycerate kinase [Source:VGNC Symbol;Acc:VGNC:29429]
ENSBTAG00000014769	0.719986	GMEB2	glucocorticoid modulatory element binding protein 2 [Source:VGNC Symbol;Acc:VGNC:29433]
ENSBTAG00000017871	0.747616	GNA12	G protein subunit alpha 12 [Source:VGNC Symbol;Acc:VGNC:29445]
ENSBTAG00000001142	3.75228	GNE	bifunctional UDP-N-acetylglucosamine 2-epimerase/N-acetylmannosamine kinase [Source:RefSeq peptide;Acc:NP_001178072]
ENSBTAG00000047135	1.83922	GORASP1	golgi reassembly stacking protein 1 [Source:VGNC Symbol;Acc:VGNC:29498]
ENSBTAG00000015996	2.20498	GPC1	glypican 1 [Source:VGNC Symbol;Acc:VGNC:29523]
ENSBTAG00000016296	1.22497	GPD1	glycerol-3-phosphate dehydrogenase 1 [Source:VGNC Symbol;Acc:VGNC:29529]
ENSBTAG00000009848	1.00165	GPR171	G protein-coupled receptor 171 [Source:VGNC Symbol;Acc:VGNC:29569]
ENSBTAG00000005310	4.90103	GPR180	G protein-coupled receptor 180 [Source:VGNC Symbol;Acc:VGNC:29575]
ENSBTAG00000032084	0.802069	GPR183	G protein-coupled receptor 183 [Source:VGNC Symbol;Acc:VGNC:29577]
ENSBTAG00000000102	1.59938	GPR75	G protein-coupled receptor 75 [Source:VGNC Symbol;Acc:VGNC:29598]
ENSBTAG00000019596	2.06991	GPRC5B	G protein-coupled receptor class C group 5 member B [Source:VGNC Symbol;Acc:VGNC:29607]
ENSBTAG00000004971	3.20209	GRAMD1C	GRAM domain containing 1C [Source:VGNC Symbol;Acc:VGNC:29624]
ENSBTAG00000014974	4.16073	GRAMD2B	GRAM domain containing 2B [Source:VGNC Symbol;Acc:VGNC:29626]
ENSBTAG00000021803	1.50558	GRAMD4	GRAM domain containing 4 [Source:HGNC Symbol;Acc:HGNC:29113]
ENSBTAG00000021658	2.22715	GRASP	general receptor for phosphoinositides 1 associated scaffold protein [Source:VGNC Symbol;Acc:VGNC:29628]
ENSBTAG00000046604	2.03271	GREM1	gremlin 1, DAN family BMP antagonist [Source:VGNC Symbol;Acc:VGNC:29633]
ENSBTAG00000007485	1.3105	GRHL1	grainyhead like transcription factor 1 [Source:VGNC Symbol;Acc:VGNC:29634]
ENSBTAG00000043994	0.585457	GRK6	G protein-coupled receptor kinase 6 [Source:VGNC Symbol;Acc:VGNC:29657]
ENSBTAG00000020756	0.687998	GSK3A	NA
ENSBTAG00000032642	3.00968	GSTA3	NA
ENSBTAG00000037949	12.2698	GSTA5	NA
ENSBTAG00000013927	1.11502	GSTCD	glutathione S-transferase C-terminal domain containing [Source:VGNC Symbol;Acc:VGNC:29684]
ENSBTAG00000006212	1.69017	GTF2IRD1	GTF2I repeat domain containing 1 [Source:VGNC Symbol;Acc:VGNC:29700]
ENSBTAG00000004091	0.987675	GTF3C4	general transcription factor IIIC subunit 4 [Source:VGNC Symbol;Acc:VGNC:29705]
ENSBTAG00000006534	2.83567	GTPBP8	GTP-binding protein 8 [Source:UniProtKB/Swiss-Prot;Acc:Q0P5E7]
ENSBTAG00000014576	1.14006	GUCY1A3	guanylate cyclase 1 soluble subunit alpha [Source:VGNC Symbol;Acc:VGNC:29720]
ENSBTAG00000019722	1.093	GUCY2C	guanylate cyclase 2C [Source:VGNC Symbol;Acc:VGNC:29722]
ENSBTAG00000007141	4.89693	GULP1	GULP, engulfment adaptor PTB domain containing 1 [Source:HGNC Symbol;Acc:HGNC:18649]
ENSBTAG00000013341	1.5983	GYG2	glycogenin 2 [Source:VGNC Symbol;Acc:VGNC:29729]
ENSBTAG00000008908	2.17988	GZF1	GDNF inducible zinc finger protein 1 [Source:VGNC Symbol;Acc:VGNC:29732]
ENSBTAG00000001163	3.96827	H2AFY2	H2A histone family member Y2 [Source:HGNC Symbol;Acc:HGNC:14453]
ENSBTAG00000031769	4.61401	H2B	NA
ENSBTAG00000004246	0.732021	H6PD	hexose-6-phosphate dehydrogenase/glucose 1-dehydrogenase [Source:HGNC Symbol;Acc:HGNC:4795]
ENSBTAG00000043948	1.18025	HCN1	hyperpolarization activated cyclic nucleotide gated potassium channel 1 [Source:VGNC Symbol;Acc:VGNC:29776]
ENSBTAG00000047416	0.504961	HEPH	hephaestin [Source:VGNC Symbol;Acc:VGNC:29812]
ENSBTAG00000013065	1.0861	HFE	hemochromatosis [Source:VGNC Symbol;Acc:VGNC:29831]
ENSBTAG00000010809	0.782265	HID1	HID1 domain containing [Source:VGNC Symbol;Acc:VGNC:29847]
ENSBTAG00000011322	0.539956	HIPK1	homeodomain interacting protein kinase 1 [Source:VGNC Symbol;Acc:VGNC:29859]
ENSBTAG00000017860	0.922468	HIPK2	homeodomain interacting protein kinase 2 [Source:HGNC Symbol;Acc:HGNC:14402]
ENSBTAG00000031778	7.25391	HIST1H2BI	histone cluster 1 H2B family member d [Source:HGNC Symbol;Acc:HGNC:4747]
ENSBTAG00000013108	6.53233	HK2	hexokinase 2 [Source:VGNC Symbol;Acc:VGNC:29865]
ENSBTAG00000016929	15.4171	HNRNPA0	heterogeneous nuclear ribonucleoprotein A0 [Source:HGNC Symbol;Acc:HGNC:5030]
ENSBTAG00000008336	0.624684	HPCA	hippocalcin [Source:VGNC Symbol;Acc:VGNC:29936]
ENSBTAG00000011241	0.671162	HPDL	4-hydroxyphenylpyruvate dioxygenase like [Source:VGNC Symbol;Acc:VGNC:29940]
ENSBTAG00000007449	1.01813	HS3ST1	heparan sulfate-glucosamine 3-sulfotransferase 1 [Source:VGNC Symbol;Acc:VGNC:29958]
ENSBTAG00000006157	0.99251	HS6ST1	heparan sulfate 6-O-sulfotransferase 1 [Source:VGNC Symbol;Acc:VGNC:29962]
ENSBTAG00000009174	1.50054	HSD17B14	hydroxysteroid 17-beta dehydrogenase 14 [Source:VGNC Symbol;Acc:VGNC:29972]
ENSBTAG00000018598	1.74511	HSPB6	heat shock protein family B (small) member 6 [Source:HGNC Symbol;Acc:HGNC:26511]
ENSBTAG00000017122	1.54266	HSPG2	heparan sulfate proteoglycan 2 [Source:VGNC Symbol;Acc:VGNC:29988]
ENSBTAG00000010878	1.34053	HYDIN	HYDIN, axonemal central pair apparatus protein [Source:VGNC Symbol;Acc:VGNC:30012]
ENSBTAG00000014918	2.12155	IBA57	IBA57 homolog, iron-sulfur cluster assembly [Source:VGNC Symbol;Acc:VGNC:30020]
ENSBTAG00000011056	2.01627	IDS	iduronate 2-sulfatase precursor [Source:RefSeq peptide;Acc:NP_001179780]
ENSBTAG00000007002	4.80712	IDUA	iduronidase, alpha-L- [Source:VGNC Symbol;Acc:VGNC:30037]
ENSBTAG00000008142	2.7866	IFIH1	interferon induced with helicase C domain 1 [Source:VGNC Symbol;Acc:VGNC:30048]
ENSBTAG00000007881	6.38935	IFIT1	interferon induced protein with tetratricopeptide repeats 1 [Source:HGNC Symbol;Acc:HGNC:5407]
ENSBTAG00000047551	0.884039	IFN-tau-c1	interferon tau c1 precursor [Source:RefSeq peptide;Acc:NP_001026935]
ENSBTAG00000015212	2.10907	IFNAR2	interferon alpha and beta receptor subunit 2 [Source:VGNC Symbol;Acc:VGNC:30055]
ENSBTAG00000012899	4.88043	IFNGR2	interferon gamma receptor 2 [Source:VGNC Symbol;Acc:VGNC:30059]
ENSBTAG00000018157	2.3049	IFT172	intraflagellar transport 172 [Source:VGNC Symbol;Acc:VGNC:30066]
ENSBTAG00000002402	1.04609	IGF2R	insulin like growth factor 2 receptor [Source:VGNC Symbol;Acc:VGNC:30082]
ENSBTAG00000021467	1.88347	IGFBP6	insulin like growth factor binding protein 6 [Source:VGNC Symbol;Acc:VGNC:30088]
ENSBTAG00000025226	2.17725	IGIP	IgA-inducing protein [Source:UniProtKB/Swiss-Prot;Acc:P0C7I2]
ENSBTAG00000004849	2.64356	IGSF3	immunoglobulin superfamily member 3 [Source:VGNC Symbol;Acc:VGNC:30094]
ENSBTAG00000009982	3.75657	IGSF8	immunoglobulin superfamily member 8 [Source:VGNC Symbol;Acc:VGNC:30096]
ENSBTAG00000010408	0.734693	IKBKE	inhibitor of nuclear factor kappa B kinase subunit epsilon [Source:VGNC Symbol;Acc:VGNC:30101]
ENSBTAG00000014907	4.38259	IL11RA	interleukin 11 receptor subunit alpha [Source:VGNC Symbol;Acc:VGNC:30109]
ENSBTAG00000033669	3.0428	IL17RC	interleukin 17 receptor C [Source:VGNC Symbol;Acc:VGNC:30123]
ENSBTAG00000027676	3.86443	IL18BP	interleukin 18 binding protein [Source:HGNC Symbol;Acc:HGNC:5987]
ENSBTAG00000018347	10.956	IL33	interleukin 33 [Source:VGNC Symbol;Acc:VGNC:30155]
ENSBTAG00000005766	0.493327	IL4I1	interleukin 4 induced 1 [Source:VGNC Symbol;Acc:VGNC:30162]
ENSBTAG00000001602	2.33739	IL4R	interleukin 4 receptor [Source:VGNC Symbol;Acc:VGNC:30163]
ENSBTAG00000000296	0.957159	IMPDH1	inosine monophosphate dehydrogenase 1 [Source:VGNC Symbol;Acc:VGNC:30188]
ENSBTAG00000008593	1.29159	INCA1	inhibitor of CDK, cyclin A1 interacting protein 1 [Source:VGNC Symbol;Acc:VGNC:30193]
ENSBTAG00000032017	5.96442	INHBB	inhibin beta B subunit [Source:VGNC Symbol;Acc:VGNC:30201]
ENSBTAG00000001354	1.12349	INPP5E	inositol polyphosphate-5-phosphatase E [Source:VGNC Symbol;Acc:VGNC:30213]
ENSBTAG00000012687	5.90297	INSR	insulin receptor [Source:VGNC Symbol;Acc:VGNC:30221]
ENSBTAG00000008993	1.34269	INTS6L	integrator complex subunit 6 like [Source:HGNC Symbol;Acc:HGNC:27334]
ENSBTAG00000013505	1.70512	IQCA1	IQ motif containing with AAA domain 1 [Source:VGNC Symbol;Acc:VGNC:30248]
ENSBTAG00000014503	0.619865	IQCE	IQ motif containing E [Source:VGNC Symbol;Acc:VGNC:30253]
ENSBTAG00000021308	1.97433	IRS1	insulin receptor substrate 1 [Source:VGNC Symbol;Acc:VGNC:30283]
ENSBTAG00000019498	5.64768	ITGA3	integrin subunit alpha 3 [Source:VGNC Symbol;Acc:VGNC:30315]
ENSBTAG00000009987	4.23286	ITGB3	NA
ENSBTAG00000003709	2.11899	ITGB8	integrin subunit beta 8 [Source:VGNC Symbol;Acc:VGNC:30333]
ENSBTAG00000019465	0.892926	ITPKC	inositol-trisphosphate 3-kinase C [Source:VGNC Symbol;Acc:VGNC:30345]
ENSBTAG00000021997	3.0318	ITSN1	intersectin 1 [Source:VGNC Symbol;Acc:VGNC:30352]
ENSBTAG00000006839	3.13088	JOSD2	Josephin domain containing 2 [Source:HGNC Symbol;Acc:HGNC:28853]
ENSBTAG00000037488	2.36642	JRKL	JRK like [Source:VGNC Symbol;Acc:VGNC:30385]
ENSBTAG00000009568	1.59426	KANK2	KN motif and ankyrin repeat domains 2 [Source:VGNC Symbol;Acc:VGNC:30390]
ENSBTAG00000021600	0.98397	KANSL1L	KAT8 regulatory NSL complex subunit 1 like [Source:VGNC Symbol;Acc:VGNC:30393]
ENSBTAG00000018978	3.05365	KAT14	lysine acetyltransferase 14 [Source:VGNC Symbol;Acc:VGNC:30397]
ENSBTAG00000008656	1.67682	KBTBD6	kelch repeat and BTB domain-containing protein 6 [Source:RefSeq peptide;Acc:NP_001192469]
ENSBTAG00000020793	1.01555	KCNA4	potassium voltage-gated channel subfamily A member 4 [Source:VGNC Symbol;Acc:VGNC:30424]
ENSBTAG00000018465	2.99408	KCNAB1	potassium voltage-gated channel subfamily A member regulatory beta subunit 1 [Source:VGNC Symbol;Acc:VGNC:30427]
ENSBTAG00000007352	0.66975	KCNC4	potassium voltage-gated channel subfamily C member 4 [Source:VGNC Symbol;Acc:VGNC:30433]
ENSBTAG00000032077	2.49625	KCND2	potassium voltage-gated channel subfamily D member 2 [Source:VGNC Symbol;Acc:VGNC:30435]
ENSBTAG00000012319	2.4736	KCNE5	potassium voltage-gated channel subfamily E regulatory subunit 5 [Source:VGNC Symbol;Acc:VGNC:30440]
ENSBTAG00000004078	1.95071	KCNH2	potassium voltage-gated channel subfamily H member 2 [Source:HGNC Symbol;Acc:HGNC:6251]
ENSBTAG00000047743	2.61419	KCNIP4	potassium voltage-gated channel interacting protein 4 [Source:VGNC Symbol;Acc:VGNC:30452]
ENSBTAG00000016170	0.915508	KCNJ11	potassium voltage-gated channel subfamily J member 11 [Source:VGNC Symbol;Acc:VGNC:30455]
ENSBTAG00000010532	1.45209	KCTD11	potassium channel tetramerization domain containing 11 [Source:VGNC Symbol;Acc:VGNC:30501]
ENSBTAG00000017956	1.05875	KCTD15	potassium channel tetramerization domain containing 15 [Source:VGNC Symbol;Acc:VGNC:30504]
ENSBTAG00000002272	2.67314	KCTD18	potassium channel tetramerization domain containing 18 [Source:VGNC Symbol;Acc:VGNC:30507]
ENSBTAG00000038659	4.73853	KCTD8	potassium channel tetramerization domain containing 8 [Source:HGNC Symbol;Acc:HGNC:22394]
ENSBTAG00000044032	1.10613	KDM2A	lysine demethylase 2A [Source:HGNC Symbol;Acc:HGNC:13606]
ENSBTAG00000010063	1.73565	KDM3B	lysine demethylase 3B [Source:VGNC Symbol;Acc:VGNC:30526]
ENSBTAG00000015487	5.53756	KDM4B	lysine demethylase 4B [Source:VGNC Symbol;Acc:VGNC:30528]
ENSBTAG00000019530	0.853847	KDM8	lysine demethylase 8 [Source:VGNC Symbol;Acc:VGNC:30534]
ENSBTAG00000021018	0.911151	KHSRP	KH-type splicing regulatory protein [Source:VGNC Symbol;Acc:VGNC:30545]
ENSBTAG00000011988	2.27303	KIAA0100	KIAA0100 [Source:VGNC Symbol;Acc:VGNC:30546]
ENSBTAG00000013175	0.730378	KIAA0355	KIAA0355 [Source:VGNC Symbol;Acc:VGNC:30550]
ENSBTAG00000019217	0.561709	KIF13A	kinesin family member 13A [Source:HGNC Symbol;Acc:HGNC:14566]
ENSBTAG00000008088	0.649066	KIF18B	kinesin family member 18B [Source:VGNC Symbol;Acc:VGNC:30588]
ENSBTAG00000001349	1.37994	KIF1C	kinesin family member 1C [Source:VGNC Symbol;Acc:VGNC:30593]
ENSBTAG00000004832	1.91964	KIF21A	kinesin family member 21A [Source:VGNC Symbol;Acc:VGNC:30595]
ENSBTAG00000007753	1.30899	KIFC2	kinesin family member C2 [Source:VGNC Symbol;Acc:VGNC:30612]
ENSBTAG00000005799	0.761166	KIRREL1	kirre like nephrin family adhesion molecule 1 [Source:VGNC Symbol;Acc:VGNC:30614]
ENSBTAG00000019334	2.33959	KLC2	kinesin light chain 2 [Source:VGNC Symbol;Acc:VGNC:30623]
ENSBTAG00000017488	1.08112	KLF3	Kruppel like factor 3 [Source:VGNC Symbol;Acc:VGNC:30630]
ENSBTAG00000013813	1.05971	KLHL17	kelch like family member 17 [Source:VGNC Symbol;Acc:VGNC:30646]
ENSBTAG00000014114	0.834943	KLHL26	kelch like family member 26 [Source:VGNC Symbol;Acc:VGNC:30654]
ENSBTAG00000018093	0.847718	KMT2A	lysine methyltransferase 2A [Source:VGNC Symbol;Acc:VGNC:30690]
ENSBTAG00000017416	1.85299	KPNA4	karyopherin subunit alpha 4 [Source:VGNC Symbol;Acc:VGNC:30703]
ENSBTAG00000009773	0.806851	KREMEN1	kringle containing transmembrane protein 1 [Source:HGNC Symbol;Acc:HGNC:17550]
ENSBTAG00000046089	0.892417	KRT1	keratin 1 [Source:VGNC Symbol;Acc:VGNC:30716]
ENSBTAG00000020824	0.857482	KRT10	keratin 10 [Source:VGNC Symbol;Acc:VGNC:30717]
ENSBTAG00000015200	0.53778	L2HGDH	L-2-hydroxyglutarate dehydrogenase [Source:VGNC Symbol;Acc:VGNC:30761]
ENSBTAG00000030824	2.41339	L3HYPDH	trans-L-3-hydroxyproline dehydratase [Source:VGNC Symbol;Acc:VGNC:30762]
ENSBTAG00000018160	14.6854	LAMA1	laminin subunit alpha 1 [Source:VGNC Symbol;Acc:VGNC:30769]
ENSBTAG00000009607	21.3686	LARGE2	LARGE xylosyl- and glucuronyltransferase 2 [Source:VGNC Symbol;Acc:VGNC:30789]
ENSBTAG00000007315	3.05095	LARS2	leucyl-tRNA synthetase 2, mitochondrial [Source:VGNC Symbol;Acc:VGNC:30796]
ENSBTAG00000037729	0.588528	LASS1	NA
ENSBTAG00000006731	1.20029	LAT	solute carrier family 7 member 5 [Source:HGNC Symbol;Acc:HGNC:11063]
ENSBTAG00000018043	2.42085	LCAT	lecithin-cholesterol acyltransferase [Source:VGNC Symbol;Acc:VGNC:30809]
ENSBTAG00000012695	0.593455	LCK	LCK proto-oncogene, Src family tyrosine kinase [Source:VGNC Symbol;Acc:VGNC:30810]
ENSBTAG00000046239	0.998559	LCOR	ligand dependent nuclear receptor corepressor [Source:HGNC Symbol;Acc:HGNC:29503]
ENSBTAG00000005780	1.24647	LDB1	LIM domain binding 1 [Source:HGNC Symbol;Acc:HGNC:6532]
ENSBTAG00000012314	11.5335	LDLR	Low-density lipoprotein receptor [Source:UniProtKB/Swiss-Prot;Acc:P01131]
ENSBTAG00000044158	3.36353	LDLRAD3	low density lipoprotein receptor class A domain containing 3 [Source:VGNC Symbol;Acc:VGNC:30828]
ENSBTAG00000015538	1.99774	LEMD2	LEM domain containing 2 [Source:VGNC Symbol;Acc:VGNC:30836]
ENSBTAG00000011693	0.812383	LENG9	leukocyte receptor cluster member 9 [Source:VGNC Symbol;Acc:VGNC:30840]
ENSBTAG00000040361	0.801302	LFNG	LFNG O-fucosylpeptide 3-beta-N-acetylglucosaminyltransferase [Source:VGNC Symbol;Acc:VGNC:30849]
ENSBTAG00000000156	1.09616	LGALSL	galectin like [Source:VGNC Symbol;Acc:VGNC:30856]
ENSBTAG00000006262	1.21522	LIMS2	LIM zinc finger domain containing 2 [Source:VGNC Symbol;Acc:VGNC:30891]
ENSBTAG00000002615	0.894928	LONRF3	LON peptidase N-terminal domain and ring finger 3 [Source:VGNC Symbol;Acc:VGNC:30950]
ENSBTAG00000000153	2.64461	LRFN3	leucine rich repeat and fibronectin type III domain containing 3 [Source:VGNC Symbol;Acc:VGNC:30977]
ENSBTAG00000010830	2.80791	LRP1	LDL receptor related protein 1 [Source:VGNC Symbol;Acc:VGNC:30986]
ENSBTAG00000005903	1.73824	LRP5	LDL receptor related protein 5 [Source:HGNC Symbol;Acc:HGNC:6697]
ENSBTAG00000004969	4.81716	LRRC14	leucine rich repeat containing 14 [Source:VGNC Symbol;Acc:VGNC:30999]
ENSBTAG00000008013	12.5369	LRRC2	leucine rich repeat containing 2 [Source:HGNC Symbol;Acc:HGNC:14676]
ENSBTAG00000004970	2.5977	LRRC24	leucine rich repeat containing 24 [Source:VGNC Symbol;Acc:VGNC:31005]
ENSBTAG00000017882	1.70349	LRRC3	leucine rich repeat containing 3 [Source:VGNC Symbol;Acc:VGNC:31008]
ENSBTAG00000031059	7.24443	LRRC61	leucine-rich repeat-containing protein 61 [Source:RefSeq peptide;Acc:NP_001069899]
ENSBTAG00000025554	1.79603	LRRC73	leucine rich repeat containing 73 [Source:VGNC Symbol;Acc:VGNC:31026]
ENSBTAG00000004399	0.79011	LRRN3	leucine rich repeat neuronal 3 [Source:VGNC Symbol;Acc:VGNC:31040]
ENSBTAG00000009111	2.92977	LRRN5	NA
ENSBTAG00000020674	1.8072	LTB	lymphotoxin beta [Source:VGNC Symbol;Acc:VGNC:31068]
ENSBTAG00000009737	0.946975	LTC4S	leukotriene C4 synthase [Source:VGNC Symbol;Acc:VGNC:31076]
ENSBTAG00000009502	2.94041	LUZP1	leucine zipper protein 1 [Source:VGNC Symbol;Acc:VGNC:31084]
ENSBTAG00000039740	1.79936	LY6G5B	NA
ENSBTAG00000011292	1.44792	LZTR1	leucine zipper like transcription regulator 1 [Source:VGNC Symbol;Acc:VGNC:31120]
ENSBTAG00000000841	1.82889	LZTS1	leucine zipper tumor suppressor 1 [Source:VGNC Symbol;Acc:VGNC:31121]
ENSBTAG00000003298	2.77272	LZTS2	leucine zipper tumor suppressor 2 [Source:VGNC Symbol;Acc:VGNC:31122]
ENSBTAG00000020454	0.81695	LZTS3	leucine zipper tumor suppressor family member 3 [Source:VGNC Symbol;Acc:VGNC:31123]
ENSBTAG00000047924	0.845208	MAB21L2	mab-21 like 2 [Source:VGNC Symbol;Acc:VGNC:31128]
ENSBTAG00000021700	2.4981	MADD	MAP kinase activating death domain [Source:VGNC Symbol;Acc:VGNC:31134]
ENSBTAG00000021435	3.20546	MAFF	MAF bZIP transcription factor F [Source:VGNC Symbol;Acc:VGNC:31140]
ENSBTAG00000045998	1.34255	MAGEL2	MAGE family member L2 [Source:VGNC Symbol;Acc:VGNC:31146]
ENSBTAG00000011373	2.83882	MAML3	mastermind like transcriptional coactivator 3 [Source:HGNC Symbol;Acc:HGNC:16272]
ENSBTAG00000007368	3.67285	MAN2C1	mannosidase alpha class 2C member 1 [Source:VGNC Symbol;Acc:VGNC:31166]
ENSBTAG00000030622	0.695748	MANSC4	MANSC domain containing 4 [Source:VGNC Symbol;Acc:VGNC:31173]
ENSBTAG00000001288	1.58305	MAOB	monoamine oxidase B [Source:VGNC Symbol;Acc:VGNC:31175]
ENSBTAG00000012566	0.927166	MAP10	microtubule associated protein 10 [Source:VGNC Symbol;Acc:VGNC:31176]
ENSBTAG00000018130	0.588325	MAP2	microtubule associated protein 2 [Source:VGNC Symbol;Acc:VGNC:31182]
ENSBTAG00000010639	0.803113	MAP2K7	mitogen-activated protein kinase kinase 7 [Source:HGNC Symbol;Acc:HGNC:6847]
ENSBTAG00000013790	0.866197	MAP3K1	mitogen-activated protein kinase kinase kinase 1 [Source:VGNC Symbol;Acc:VGNC:31188]
ENSBTAG00000004114	1.11503	MAP3K11	mitogen-activated protein kinase kinase kinase 11 [Source:VGNC Symbol;Acc:VGNC:31189]
ENSBTAG00000004216	1.26238	MAP3K2	mitogen-activated protein kinase kinase kinase 2 [Source:VGNC Symbol;Acc:VGNC:31195]
ENSBTAG00000008151	1.01155	MAP3K3	mitogen-activated protein kinase kinase kinase 3 [Source:VGNC Symbol;Acc:VGNC:31196]
ENSBTAG00000019828	2.57732	MAP3K7IP1	TGF-beta activated kinase 1 (MAP3K7) binding protein 1 [Source:HGNC Symbol;Acc:HGNC:18157]
ENSBTAG00000011600	1.38445	MAP3K8	mitogen-activated protein kinase kinase kinase 8 [Source:VGNC Symbol;Acc:VGNC:31202]
ENSBTAG00000014459	1.71439	MAP6D1	MAP6 domain containing 1 [Source:VGNC Symbol;Acc:VGNC:31209]
ENSBTAG00000000317	0.745041	MAPK8IP1	mitogen-activated protein kinase 8 interacting protein 1 [Source:VGNC Symbol;Acc:VGNC:31224]
ENSBTAG00000005963	1.84704	MAT1A	methionine adenosyltransferase 1A [Source:VGNC Symbol;Acc:VGNC:31261]
ENSBTAG00000038409	3.80808	MBD3	methyl-CpG binding domain protein 3 [Source:VGNC Symbol;Acc:VGNC:31274]
ENSBTAG00000013612	1.94554	MBLAC2	metallo-beta-lactamase domain containing 2 [Source:VGNC Symbol;Acc:VGNC:31282]
ENSBTAG00000015908	0.856534	MBOAT7	membrane bound O-acyltransferase domain containing 7 [Source:VGNC Symbol;Acc:VGNC:31289]
ENSBTAG00000019676	0.692955	MC4R	melanocortin 4 receptor [Source:VGNC Symbol;Acc:VGNC:31295]
ENSBTAG00000044160	3.75002	MCCC2	methylcrotonoyl-CoA carboxylase 2 [Source:VGNC Symbol;Acc:VGNC:31299]
ENSBTAG00000016192	0.917048	MDH1B	malate dehydrogenase 1B [Source:VGNC Symbol;Acc:VGNC:31334]
ENSBTAG00000001644	0.541581	MDN1	midasin AAA ATPase 1 [Source:VGNC Symbol;Acc:VGNC:31338]
ENSBTAG00000021351	2.57175	MED12	mediator complex subunit 12 [Source:VGNC Symbol;Acc:VGNC:31349]
ENSBTAG00000047217	2.88757	MED16	mediator complex subunit 16 [Source:VGNC Symbol;Acc:VGNC:31354]
ENSBTAG00000020391	3.87459	MEP1B	meprin A subunit beta [Source:VGNC Symbol;Acc:VGNC:31389]
ENSBTAG00000006613	12.0425	METTL17	methyltransferase like 17 [Source:HGNC Symbol;Acc:HGNC:19280]
ENSBTAG00000008382	1.91286	METTL25	methyltransferase like 25 [Source:HGNC Symbol;Acc:HGNC:26228]
ENSBTAG00000001374	3.93	METTL27	methyltransferase like 27 [Source:VGNC Symbol;Acc:VGNC:31411]
ENSBTAG00000021668	0.786864	METTL4	methyltransferase like 4 [Source:VGNC Symbol;Acc:VGNC:31413]
ENSBTAG00000014979	1.03647	MFSD12	major facilitator superfamily domain containing 12 [Source:HGNC Symbol;Acc:HGNC:28299]
ENSBTAG00000013416	4.89122	MGC133636	NA
ENSBTAG00000037938	2.76616	MGC142695	NA
ENSBTAG00000010971	6.58794	MGC142792	LIM zinc finger domain containing 1 [Source:HGNC Symbol;Acc:HGNC:6616]
ENSBTAG00000039384	3.86754	MGC157237	NA
ENSBTAG00000010720	6.76085	MIB2	mindbomb E3 ubiquitin protein ligase 2 [Source:VGNC Symbol;Acc:VGNC:31456]
ENSBTAG00000020468	1.20706	MICU3	mitochondrial calcium uptake family member 3 [Source:VGNC Symbol;Acc:VGNC:31463]
ENSBTAG00000012172	0.895189	MIDN	midnolin [Source:VGNC Symbol;Acc:VGNC:31466]
ENSBTAG00000017081	1.76243	MIEF2	mitochondrial elongation factor 2 [Source:HGNC Symbol;Acc:HGNC:17920]
ENSBTAG00000010653	2.6224	MIGA2	mitoguardin 2 [Source:VGNC Symbol;Acc:VGNC:31474]
ENSBTAG00000009390	3.10714	MINDY4	MINDY lysine 48 deubiquitinase 4 [Source:HGNC Symbol;Acc:HGNC:21916]
ENSBTAG00000006679	0.814875	MITF	melanogenesis associated transcription factor [Source:VGNC Symbol;Acc:VGNC:31487]
ENSBTAG00000002277	0.8342	MLLT1	MLLT1, super elongation complex subunit [Source:VGNC Symbol;Acc:VGNC:31501]
ENSBTAG00000004248	1.85245	MLYCD	NA
ENSBTAG00000014824	1.86655	MMP14	matrix metallopeptidase 14 [Source:VGNC Symbol;Acc:VGNC:31519]
ENSBTAG00000012252	1.6127	MOCOS	molybdenum cofactor sulfurase [Source:VGNC Symbol;Acc:VGNC:31547]
ENSBTAG00000017818	1.65154	MOG	Myelin-oligodendrocyte glycoprotein [Source:UniProtKB/Swiss-Prot;Acc:P55803]
ENSBTAG00000009306	0.661499	MORN1	MORN repeat containing 1 [Source:VGNC Symbol;Acc:VGNC:31558]
ENSBTAG00000019460	1.35006	MOXD1	monooxygenase DBH like 1 [Source:VGNC Symbol;Acc:VGNC:31568]
ENSBTAG00000002128	10.8789	MPPE1	metallophosphoesterase 1 [Source:VGNC Symbol;Acc:VGNC:31587]
ENSBTAG00000014458	2.91934	MROH1	maestro heat like repeat family member 1 [Source:VGNC Symbol;Acc:VGNC:31609]
ENSBTAG00000011248	1.65253	MSANTD2	Myb/SANT DNA binding domain containing 2 [Source:VGNC Symbol;Acc:VGNC:31689]
ENSBTAG00000004406	4.00439	MSI2	musashi RNA binding protein 2 [Source:HGNC Symbol;Acc:HGNC:18585]
ENSBTAG00000010375	1.35049	MSL1	male specific lethal 1 homolog [Source:VGNC Symbol;Acc:VGNC:31698]
ENSBTAG00000020219	0.763828	MSS51	MSS51 mitochondrial translational activator [Source:VGNC Symbol;Acc:VGNC:31707]
ENSBTAG00000011585	1.79469	MST1	macrophage stimulating 1 [Source:HGNC Symbol;Acc:HGNC:7380]
ENSBTAG00000038067	101.032	MT1A	Metallothionein-1A [Source:UniProtKB/Swiss-Prot;Acc:P67983]
ENSBTAG00000038706	21.1982	MT1E	NA
ENSBTAG00000014442	1.42171	MTG2	mitochondrial ribosome associated GTPase 2 [Source:VGNC Symbol;Acc:VGNC:31729]
ENSBTAG00000043960	2.32289	MTHFD2L	methylenetetrahydrofolate dehydrogenase (NADP+ dependent) 2 like [Source:HGNC Symbol;Acc:HGNC:31865]
ENSBTAG00000014422	1.03949	MTMR10	myotubularin related protein 10 [Source:VGNC Symbol;Acc:VGNC:31737]
ENSBTAG00000012496	1.4812	MTMR11	myotubularin related protein 11 [Source:VGNC Symbol;Acc:VGNC:31738]
ENSBTAG00000015352	3.49555	MTMR4	myotubularin related protein 4 [Source:VGNC Symbol;Acc:VGNC:31743]
ENSBTAG00000035705	1.67354	MTMR8	myotubularin related protein 8 [Source:HGNC Symbol;Acc:HGNC:16825]
ENSBTAG00000040132	4.59456	MUM1L1	MUM1 like 1 [Source:VGNC Symbol;Acc:VGNC:31761]
ENSBTAG00000012247	29.9604	MXRA8	Matrix remodeling-associated protein 8 [Source:UniProtKB/Swiss-Prot;Acc:Q148M6]
ENSBTAG00000015988	1.68468	MYH11	myosin heavy chain 11 [Source:VGNC Symbol;Acc:VGNC:31795]
ENSBTAG00000037581	2.95645	MZF1	myeloid zinc finger 1 [Source:VGNC Symbol;Acc:VGNC:31850]
ENSBTAG00000014646	4.30266	MZT2	Mitotic-spindle organizing protein 2 [Source:UniProtKB/Swiss-Prot;Acc:A5PJV8]
ENSBTAG00000012156	0.736008	NAIF1	nuclear apoptosis inducing factor 1 [Source:VGNC Symbol;Acc:VGNC:31872]
ENSBTAG00000037786	1.81909	NALCN	sodium leak channel, non-selective [Source:VGNC Symbol;Acc:VGNC:31874]
ENSBTAG00000016473	1.48717	NAT1	Arylamine N-acetyltransferase 1 [Source:UniProtKB/Swiss-Prot;Acc:Q1JPA6]
ENSBTAG00000016696	1.81553	NCDN	neurochondrin [Source:VGNC Symbol;Acc:VGNC:31910]
ENSBTAG00000020073	1.93679	NCEH1	neutral cholesterol ester hydrolase 1 [Source:VGNC Symbol;Acc:VGNC:31911]
ENSBTAG00000018343	3.7082	NCR3	natural cytotoxicity triggering receptor 3 [Source:VGNC Symbol;Acc:VGNC:31927]
ENSBTAG00000002186	16.3098	NDN	necdin, MAGE family member [Source:VGNC Symbol;Acc:VGNC:31936]
ENSBTAG00000000711	1.86977	NDRG1	N-myc downstream regulated 1 [Source:HGNC Symbol;Acc:HGNC:7679]
ENSBTAG00000000843	5.27904	NDRG2	protein NDRG2 [Source:RefSeq peptide;Acc:NP_001030381]
ENSBTAG00000001692	0.553753	NDST1	N-deacetylase and N-sulfotransferase 1 [Source:VGNC Symbol;Acc:VGNC:31942]
ENSBTAG00000000220	0.991656	NEK10	NIMA related kinase 10 [Source:VGNC Symbol;Acc:VGNC:31992]
ENSBTAG00000015535	0.775218	NEK8	serine/threonine-protein kinase Nek8 [Source:RefSeq peptide;Acc:NP_001179652]
ENSBTAG00000016612	2.00938	NEK9	NIMA related kinase 9 [Source:VGNC Symbol;Acc:VGNC:31999]
ENSBTAG00000025931	0.704345	NEU3	sialidase-3 [Source:RefSeq peptide;Acc:NP_776547]
ENSBTAG00000010519	2.73533	NEURL4	NA
ENSBTAG00000000300	0.676244	NEXMIF	neurite extension and migration factor [Source:VGNC Symbol;Acc:VGNC:32024]
ENSBTAG00000013412	0.902413	NFAT5	nuclear factor of activated T-cells 5 [Source:VGNC Symbol;Acc:VGNC:32029]
ENSBTAG00000014650	2.95373	NFATC2IP	nuclear factor of activated T-cells 2 interacting protein [Source:VGNC Symbol;Acc:VGNC:32032]
ENSBTAG00000007334	0.684086	NFKBID	NFKB inhibitor delta [Source:VGNC Symbol;Acc:VGNC:32047]
ENSBTAG00000014492	3.79868	NFKBIL1	NFKB inhibitor like 1 [Source:VGNC Symbol;Acc:VGNC:32049]
ENSBTAG00000012087	0.761875	NHLRC1	NHL repeat containing E3 ubiquitin protein ligase 1 [Source:VGNC Symbol;Acc:VGNC:32067]
ENSBTAG00000010951	1.65439	NHLRC3	NHL repeat containing 3 [Source:VGNC Symbol;Acc:VGNC:32069]
ENSBTAG00000000245	0.887454	NHSL1	NHS like 1 [Source:VGNC Symbol;Acc:VGNC:32072]
ENSBTAG00000031891	0.867061	NLGN1	neuroligin 1 [Source:HGNC Symbol;Acc:HGNC:14291]
ENSBTAG00000040569	1.40282	NLRX1	NLR family member X1 [Source:VGNC Symbol;Acc:VGNC:32122]
ENSBTAG00000003212	5.23622	NNAT	neuronatin [Source:VGNC Symbol;Acc:VGNC:32142]
ENSBTAG00000016733	2.8275	NOL9	nucleolar protein 9 [Source:VGNC Symbol;Acc:VGNC:32160]
ENSBTAG00000016435	1.6867	NOM1	nucleolar protein with MIF4G domain 1 [Source:VGNC Symbol;Acc:VGNC:32162]
ENSBTAG00000002080	1.30249	NOV	nephroblastoma overexpressed [Source:HGNC Symbol;Acc:HGNC:7885]
ENSBTAG00000019697	1.52598	NPAS2	neuronal PAS domain protein 2 [Source:VGNC Symbol;Acc:VGNC:32190]
ENSBTAG00000005769	0.736713	NPHP3	nephrocystin 3 [Source:VGNC Symbol;Acc:VGNC:32202]
ENSBTAG00000007665	1.86427	NPR3	natriuretic peptide receptor 3 [Source:HGNC Symbol;Acc:HGNC:7945]
ENSBTAG00000047586	1.54388	NPY1R	neuropeptide Y receptor Y1 [Source:VGNC Symbol;Acc:VGNC:32223]
ENSBTAG00000018024	0.528607	NR1D2	nuclear receptor subfamily 1 group D member 2 [Source:VGNC Symbol;Acc:VGNC:32229]
ENSBTAG00000011136	5.47749	NR2F6	nuclear receptor subfamily 2 group F member 6 [Source:VGNC Symbol;Acc:VGNC:32242]
ENSBTAG00000022598	0.985195	NRADD	NA
ENSBTAG00000008079	0.64596	NRBP2	nuclear receptor binding protein 2 [Source:VGNC Symbol;Acc:VGNC:32256]
ENSBTAG00000019866	1.48802	NRP1	neuropilin 1 [Source:VGNC Symbol;Acc:VGNC:32266]
ENSBTAG00000000413	1.40432	NRTN	neurturin [Source:VGNC Symbol;Acc:VGNC:32270]
ENSBTAG00000010032	36.3588	NTM	neurotrimin [Source:VGNC Symbol;Acc:VGNC:32302]
ENSBTAG00000003183	2.75114	NTN4	netrin 4 [Source:VGNC Symbol;Acc:VGNC:32306]
ENSBTAG00000003060	4.0859	NTRK1	neurotrophic receptor tyrosine kinase 1 [Source:VGNC Symbol;Acc:VGNC:32309]
ENSBTAG00000003483	2.00858	NUDT18	nudix hydrolase 18 [Source:VGNC Symbol;Acc:VGNC:32333]
ENSBTAG00000018449	3.32032	NUMA1	nuclear mitotic apparatus protein 1 [Source:VGNC Symbol;Acc:VGNC:32348]
ENSBTAG00000003665	1.06202	NUP210	nucleoporin 210 [Source:VGNC Symbol;Acc:VGNC:32356]
ENSBTAG00000007149	0.53516	NYNRIN	NYN domain and retroviral integrase containing [Source:VGNC Symbol;Acc:VGNC:32387]
ENSBTAG00000021338	1.77939	OAF	out at first homolog [Source:VGNC Symbol;Acc:VGNC:32389]
ENSBTAG00000039861	12.2313	OAS1Y	NA
ENSBTAG00000034147	1.62263	OLFML2B	olfactomedin like 2B [Source:VGNC Symbol;Acc:VGNC:32423]
ENSBTAG00000011740	0.731045	OPALIN	oligodendrocytic myelin paranodal and inner loop protein [Source:VGNC Symbol;Acc:VGNC:32434]
ENSBTAG00000017281	1.68241	OPLAH	5-oxoprolinase, ATP-hydrolysing [Source:HGNC Symbol;Acc:HGNC:8149]
ENSBTAG00000032801	1.61148	OR11H7	olfactory receptor family 11 subfamily H member 7 (gene/pseudogene) [Source:HGNC Symbol;Acc:HGNC:15350]
ENSBTAG00000039930	0.773351	OR2G2	olfactory receptor family 2 subfamily G member 2 [Source:HGNC Symbol;Acc:HGNC:15007]
ENSBTAG00000009039	0.663436	OR4K5	olfactory receptor family 4 subfamily K member 5 [Source:HGNC Symbol;Acc:HGNC:14745]
ENSBTAG00000019768	1.21569	OR5P3	olfactory receptor family 5 subfamily P member 3 [Source:HGNC Symbol;Acc:HGNC:14784]
ENSBTAG00000031412	1.28311	OR6F1	olfactory receptor family 6 subfamily F member 1 [Source:HGNC Symbol;Acc:HGNC:15027]
ENSBTAG00000012050	2.26976	ORAI2	ORAI calcium release-activated calcium modulator 2 [Source:VGNC Symbol;Acc:VGNC:32444]
ENSBTAG00000001077	3.72816	OSBPL5	oxysterol binding protein like 5 [Source:VGNC Symbol;Acc:VGNC:32463]
ENSBTAG00000013523	1.44902	OSBPL7	oxysterol binding protein like 7 [Source:VGNC Symbol;Acc:VGNC:32465]
ENSBTAG00000012508	2.16832	OSGIN1	oxidative stress induced growth inhibitor 1 [Source:VGNC Symbol;Acc:VGNC:32472]
ENSBTAG00000003186	1.46029	OTULIN	OTU deubiquitinase with linear linkage specificity [Source:VGNC Symbol;Acc:VGNC:32501]
ENSBTAG00000038737	0.878939	P2RY6	pyrimidinergic receptor P2Y6 [Source:VGNC Symbol;Acc:VGNC:32530]
ENSBTAG00000021025	0.915104	P3H2	prolyl 3-hydroxylase 2 [Source:VGNC Symbol;Acc:VGNC:32533]
ENSBTAG00000019942	2.6862	PABPC5	poly(A) binding protein cytoplasmic 5 [Source:HGNC Symbol;Acc:HGNC:13629]
ENSBTAG00000011106	4.5213	PACRG	parkin coregulated [Source:HGNC Symbol;Acc:HGNC:19152]
ENSBTAG00000009026	1.21581	PACS1	phosphofurin acidic cluster sorting protein 1 [Source:VGNC Symbol;Acc:VGNC:32541]
ENSBTAG00000009576	0.566415	PACSIN3	protein kinase C and casein kinase substrate in neurons 3 [Source:VGNC Symbol;Acc:VGNC:32544]
ENSBTAG00000013958	1.01188	PAK4	serine/threonine-protein kinase PAK 4 [Source:RefSeq peptide;Acc:NP_001069652]
ENSBTAG00000017655	0.768463	PALMD	palmdelphin [Source:VGNC Symbol;Acc:VGNC:32560]
ENSBTAG00000002479	5.67874	PANK4	pantothenate kinase 4 [Source:VGNC Symbol;Acc:VGNC:32566]
ENSBTAG00000008887	1.56272	PAQR3	progestin and adipoQ receptor family member 3 [Source:VGNC Symbol;Acc:VGNC:32575]
ENSBTAG00000025494	0.740675	PAQR8	progestin and adipoQ receptor family member 8 [Source:VGNC Symbol;Acc:VGNC:32580]
ENSBTAG00000005917	0.803294	PARD6G	par-6 family cell polarity regulator gamma [Source:VGNC Symbol;Acc:VGNC:32585]
ENSBTAG00000009677	2.02567	PARP10	poly(ADP-ribose) polymerase family member 10 [Source:HGNC Symbol;Acc:HGNC:25895]
ENSBTAG00000016656	1.75597	PARP14	poly(ADP-ribose) polymerase family member 14 [Source:HGNC Symbol;Acc:HGNC:29232]
ENSBTAG00000000671	4.76923	PARP3	poly(ADP-ribose) polymerase family member 3 [Source:HGNC Symbol;Acc:HGNC:273]
ENSBTAG00000040313	1.18301	PARS2	prolyl-tRNA synthetase 2, mitochondrial [Source:HGNC Symbol;Acc:HGNC:30563]
ENSBTAG00000014421	0.672091	PBX2	PBX homeobox 2 [Source:VGNC Symbol;Acc:VGNC:32608]
ENSBTAG00000004552	1.71432	PBXIP1	PBX homeobox interacting protein 1 [Source:VGNC Symbol;Acc:VGNC:32611]
ENSBTAG00000018622	2.71158	PCBP4	Poly(rC)-binding protein 4 [Source:UniProtKB/Swiss-Prot;Acc:Q0VCU0]
ENSBTAG00000010420	0.82971	PCDH17	protocadherin 17 [Source:VGNC Symbol;Acc:VGNC:32618]
ENSBTAG00000011862	0.67956	PCDH20	NA
ENSBTAG00000018179	0.998617	PCDH8	protocadherin 8 [Source:VGNC Symbol;Acc:VGNC:32622]
ENSBTAG00000039162	0.822197	PCDHGA2	protocadherin gamma subfamily A, 2 [Source:HGNC Symbol;Acc:HGNC:8700]
ENSBTAG00000011838	5.23742	PCED1B	PC-esterase domain containing 1B [Source:VGNC Symbol;Acc:VGNC:32624]
ENSBTAG00000003759	1.8845	PCNX3	pecanex homolog 3 [Source:VGNC Symbol;Acc:VGNC:32640]
ENSBTAG00000016026	2.2392	PCOLCE2	procollagen C-endopeptidase enhancer 2 [Source:VGNC Symbol;Acc:VGNC:32643]
ENSBTAG00000003052	3.80769	PCSK7	proprotein convertase subtilisin/kexin type 7 [Source:VGNC Symbol;Acc:VGNC:32649]
ENSBTAG00000011543	0.858794	PDCD1	programmed cell death 1 [Source:VGNC Symbol;Acc:VGNC:32657]
ENSBTAG00000015888	5.66109	PDE7B	phosphodiesterase 7B [Source:VGNC Symbol;Acc:VGNC:32686]
ENSBTAG00000043959	13.652	PDGFC	platelet derived growth factor C [Source:HGNC Symbol;Acc:HGNC:8801]
ENSBTAG00000007173	2.91013	PDGFRA	platelet derived growth factor receptor alpha [Source:VGNC Symbol;Acc:VGNC:32692]
ENSBTAG00000001966	1.43342	PDGFRL	platelet derived growth factor receptor like [Source:VGNC Symbol;Acc:VGNC:32694]
ENSBTAG00000014069	3.85839	PDK4	pyruvate dehydrogenase kinase 4 [Source:VGNC Symbol;Acc:VGNC:32706]
ENSBTAG00000015426	26.7292	PDLIM4	PDZ and LIM domain 4 [Source:VGNC Symbol;Acc:VGNC:32710]
ENSBTAG00000046708	6.6904	PDP2	pyruvate dehyrogenase phosphatase catalytic subunit 2 [Source:VGNC Symbol;Acc:VGNC:32714]
ENSBTAG00000016471	1.63557	PDPR	pyruvate dehydrogenase phosphatase regulatory subunit [Source:VGNC Symbol;Acc:VGNC:32715]
ENSBTAG00000038093	1.7947	PEG10	retrotransposon-derived protein PEG10 isoform 1 [Source:RefSeq peptide;Acc:NP_001165989]
ENSBTAG00000011826	0.976312	PEX26	peroxisomal biogenesis factor 26 [Source:VGNC Symbol;Acc:VGNC:32759]
ENSBTAG00000031509	1.13252	PFAS	phosphoribosylformylglycinamidine synthase [Source:VGNC Symbol;Acc:VGNC:32765]
ENSBTAG00000046573	2.30572	PGBD1	piggyBac transposable element derived 1 [Source:HGNC Symbol;Acc:HGNC:19398]
ENSBTAG00000019814	0.943245	PGBD2	piggyBac transposable element derived 2 [Source:HGNC Symbol;Acc:HGNC:19399]
ENSBTAG00000016722	0.989541	PGGHG	protein-glucosylgalactosylhydroxylysine glucosidase [Source:HGNC Symbol;Acc:HGNC:26210]
ENSBTAG00000002566	1.83034	PGPEP1	pyroglutamyl-peptidase I [Source:VGNC Symbol;Acc:VGNC:32799]
ENSBTAG00000000419	1.87703	PHEX	phosphate-regulating neutral endopeptidase [Source:RefSeq peptide;Acc:NP_001179800]
ENSBTAG00000034985	2.31459	PHLDA1	pleckstrin homology like domain family A member 1 [Source:VGNC Symbol;Acc:VGNC:32835]
ENSBTAG00000015757	0.803733	PHYHIP	phytanoyl-CoA 2-hydroxylase interacting protein [Source:VGNC Symbol;Acc:VGNC:32850]
ENSBTAG00000013628	4.44457	PHYKPL	5-phosphohydroxy-L-lysine phospho-lyase [Source:HGNC Symbol;Acc:HGNC:28249]
ENSBTAG00000013971	4.64768	PI4KA	phosphatidylinositol 4-kinase alpha [Source:HGNC Symbol;Acc:HGNC:8983]
ENSBTAG00000019634	3.15744	PIDD1	p53-induced death domain protein 1 [Source:VGNC Symbol;Acc:VGNC:32863]
ENSBTAG00000007638	0.899004	PIF1	PIF1 5'-to-3' DNA helicase [Source:VGNC Symbol;Acc:VGNC:32866]
ENSBTAG00000016594	2.64013	PIGQ	phosphatidylinositol glycan anchor biosynthesis class Q [Source:VGNC Symbol;Acc:VGNC:32875]
ENSBTAG00000019872	0.723437	PIK3AP1	phosphoinositide-3-kinase adaptor protein 1 [Source:HGNC Symbol;Acc:HGNC:30034]
ENSBTAG00000002350	1.66242	PIK3R2	Phosphatidylinositol 3-kinase regulatory subunit beta [Source:UniProtKB/Swiss-Prot;Acc:P23726]
ENSBTAG00000039968	9.8045	PIP4P2	phosphatidylinositol-4,5-bisphosphate 4-phosphatase 2 [Source:VGNC Symbol;Acc:VGNC:32910]
ENSBTAG00000020031	2.20159	PKD2	polycystin 2, transient receptor potential cation channel [Source:VGNC Symbol;Acc:VGNC:32935]
ENSBTAG00000010742	1.25875	PKD2L1	polycystin 2 like 1, transient receptor potential cation channel [Source:VGNC Symbol;Acc:VGNC:32936]
ENSBTAG00000019382	2.08568	PKDCC	protein kinase domain containing, cytoplasmic [Source:VGNC Symbol;Acc:VGNC:32938]
ENSBTAG00000009849	0.658588	PLAC8	NA
ENSBTAG00000012510	1.07582	PLCB3	phospholipase C beta 3 [Source:VGNC Symbol;Acc:VGNC:32982]
ENSBTAG00000006052	0.578514	PLCD3	phospholipase C delta 3 [Source:VGNC Symbol;Acc:VGNC:32985]
ENSBTAG00000013392	1.03043	PLD2	phospholipase D2 [Source:VGNC Symbol;Acc:VGNC:32996]
ENSBTAG00000009177	0.961137	PLEKHA4	pleckstrin homology domain containing A4 [Source:VGNC Symbol;Acc:VGNC:33006]
ENSBTAG00000017571	1.12634	PLEKHA5	pleckstrin homology domain containing A5 [Source:VGNC Symbol;Acc:VGNC:33007]
ENSBTAG00000008576	2.26175	PLEKHD1	pleckstrin homology and coiled-coil domain containing D1 [Source:VGNC Symbol;Acc:VGNC:33011]
ENSBTAG00000008625	6.60643	PLEKHF1	pleckstrin homology and FYVE domain containing 1 [Source:VGNC Symbol;Acc:VGNC:33012]
ENSBTAG00000004208	0.64465	PLEKHG6	pleckstrin homology and RhoGEF domain containing G6 [Source:VGNC Symbol;Acc:VGNC:33019]
ENSBTAG00000018297	3.88984	PLEKHH1	pleckstrin homology, MyTH4 and FERM domain containing H1 [Source:VGNC Symbol;Acc:VGNC:33020]
ENSBTAG00000032521	0.963187	PLEKHH2	pleckstrin homology, MyTH4 and FERM domain containing H2 [Source:VGNC Symbol;Acc:VGNC:33021]
ENSBTAG00000008411	2.15603	PLEKHO2	NA
ENSBTAG00000015690	0.802524	PLIN4	perilipin 4 [Source:HGNC Symbol;Acc:HGNC:29393]
ENSBTAG00000012931	0.845435	PLN	phospholamban [Source:VGNC Symbol;Acc:VGNC:33038]
ENSBTAG00000000342	28.6716	PLOD3	procollagen-lysine,2-oxoglutarate 5-dioxygenase 3 [Source:VGNC Symbol;Acc:VGNC:33041]
ENSBTAG00000011986	1.25465	PLSCR4	phospholipid scramblase 4 [Source:VGNC Symbol;Acc:VGNC:33053]
ENSBTAG00000001173	1.56815	PLXNA2	plexin A2 [Source:HGNC Symbol;Acc:HGNC:9100]
ENSBTAG00000011667	0.832127	PM20D2	peptidase M20 domain containing 2 [Source:VGNC Symbol;Acc:VGNC:33067]
ENSBTAG00000015779	1.01247	PML	protein PML [Source:RefSeq peptide;Acc:NP_001193432]
ENSBTAG00000012126	0.898532	PNPLA7	patatin like phospholipase domain containing 7 [Source:VGNC Symbol;Acc:VGNC:33094]
ENSBTAG00000012259	2.81201	PNPO	pyridoxamine 5'-phosphate oxidase [Source:VGNC Symbol;Acc:VGNC:33096]
ENSBTAG00000006073	1.52493	PODNL1	podocan like 1 [Source:VGNC Symbol;Acc:VGNC:33102]
ENSBTAG00000008562	9.26742	POGLUT1	protein O-glucosyltransferase 1 [Source:VGNC Symbol;Acc:VGNC:33108]
ENSBTAG00000017951	7.28165	POLD4	DNA polymerase delta subunit 4 [Source:UniProtKB/Swiss-Prot;Acc:Q3T0X9]
ENSBTAG00000000590	0.509069	POLE	DNA polymerase epsilon, catalytic subunit [Source:VGNC Symbol;Acc:VGNC:33118]
ENSBTAG00000006015	3.03042	POLH	DNA polymerase eta [Source:VGNC Symbol;Acc:VGNC:33124]
ENSBTAG00000018044	3.92478	POLR3E	RNA polymerase III subunit E [Source:VGNC Symbol;Acc:VGNC:33149]
ENSBTAG00000012596	1.53104	POP1	POP1 homolog, ribonuclease P/MRP subunit [Source:VGNC Symbol;Acc:VGNC:33163]
ENSBTAG00000046017	16.2565	POPDC3	popeye domain containing 3 [Source:VGNC Symbol;Acc:VGNC:33168]
ENSBTAG00000014005	0.769954	PPIP5K1	diphosphoinositol pentakisphosphate kinase 1 [Source:VGNC Symbol;Acc:VGNC:33206]
ENSBTAG00000006081	1.58389	PPM1J	protein phosphatase, Mg2+/Mn2+ dependent 1J [Source:HGNC Symbol;Acc:HGNC:20785]
ENSBTAG00000002962	2.50976	PPM1M	protein phosphatase, Mg2+/Mn2+ dependent 1M [Source:VGNC Symbol;Acc:VGNC:33217]
ENSBTAG00000023472	5.71301	PPP1R14A	protein phosphatase 1 regulatory inhibitor subunit 14A [Source:VGNC Symbol;Acc:VGNC:33226]
ENSBTAG00000010606	4.24769	PPP1R3B	protein phosphatase 1 regulatory subunit 3B [Source:VGNC Symbol;Acc:VGNC:33243]
ENSBTAG00000011205	2.07822	PPP1R42	protein phosphatase 1 regulatory subunit 42 [Source:HGNC Symbol;Acc:HGNC:33732]
ENSBTAG00000000754	4.56075	PPP2R5A	protein phosphatase 2 regulatory subunit B'alpha [Source:VGNC Symbol;Acc:VGNC:33260]
ENSBTAG00000007061	2.59735	PPP2R5B	protein phosphatase 2 regulatory subunit B'beta [Source:VGNC Symbol;Acc:VGNC:33261]
ENSBTAG00000018660	2.52536	PPP6R2	protein phosphatase 6 regulatory subunit 2 [Source:VGNC Symbol;Acc:VGNC:33274]
ENSBTAG00000004760	2.32289	PPYR1	NA
ENSBTAG00000013650	1.95631	PQLC2	NA
ENSBTAG00000017834	8.33997	PRELP	proline and arginine rich end leucine rich repeat protein [Source:VGNC Symbol;Acc:VGNC:33309]
ENSBTAG00000002917	2.74047	PRKAG2	protein kinase AMP-activated non-catalytic subunit gamma 2 [Source:HGNC Symbol;Acc:HGNC:9386]
ENSBTAG00000013492	3.66864	PRKAG3	protein kinase AMP-activated non-catalytic subunit gamma 3 [Source:VGNC Symbol;Acc:VGNC:33323]
ENSBTAG00000020921	1.39868	PRKCB	protein kinase C beta [Source:VGNC Symbol;Acc:VGNC:33328]
ENSBTAG00000039784	2.0447	PRR5	proline rich 5 [Source:VGNC Symbol;Acc:VGNC:33400]
ENSBTAG00000019682	1.71358	PRRC2A	proline rich coiled-coil 2A [Source:VGNC Symbol;Acc:VGNC:33404]
ENSBTAG00000004400	0.782143	PRRC2B	proline rich coiled-coil 2B [Source:VGNC Symbol;Acc:VGNC:33405]
ENSBTAG00000009775	0.893475	PRRG3	proline rich and Gla domain 3 [Source:VGNC Symbol;Acc:VGNC:33408]
ENSBTAG00000020705	2.16554	PRSS12	protease, serine 12 [Source:VGNC Symbol;Acc:VGNC:33413]
ENSBTAG00000018037	1.94361	PSKH1	protein serine kinase H1 [Source:VGNC Symbol;Acc:VGNC:33437]
ENSBTAG00000008022	14.029	PTGFRN	prostaglandin F2 receptor inhibitor [Source:VGNC Symbol;Acc:VGNC:33508]
ENSBTAG00000012761	2.87883	PTK7	protein tyrosine kinase 7 (inactive) [Source:HGNC Symbol;Acc:HGNC:9618]
ENSBTAG00000000253	2.49518	PTPRF	protein tyrosine phosphatase, receptor type F [Source:VGNC Symbol;Acc:VGNC:33550]
ENSBTAG00000012736	1.37559	PTRH1	peptidyl-tRNA hydrolase 1 homolog [Source:VGNC Symbol;Acc:VGNC:33561]
ENSBTAG00000026919	2.51425	PXDC1	PX domain containing 1 [Source:VGNC Symbol;Acc:VGNC:33582]
ENSBTAG00000004625	0.769323	PYGB	glycogen phosphorylase, brain form [Source:RefSeq peptide;Acc:NP_001030347]
ENSBTAG00000046022	1.53461	PYY	Peptide YY [Source:UniProtKB/Swiss-Prot;Acc:P51694]
ENSBTAG00000018082	9.83129	QPRT	NA
ENSBTAG00000008255	5.40391	QRFPR	pyroglutamylated RFamide peptide receptor [Source:VGNC Symbol;Acc:VGNC:33601]
ENSBTAG00000014191	2.49715	QSOX1	quiescin sulfhydryl oxidase 1 [Source:VGNC Symbol;Acc:VGNC:33605]
ENSBTAG00000021856	2.77116	R3HCC1L	R3H domain and coiled-coil containing 1 like [Source:VGNC Symbol;Acc:VGNC:33610]
ENSBTAG00000016591	0.718773	RAB11FIP3	RAB11 family interacting protein 3 [Source:VGNC Symbol;Acc:VGNC:33618]
ENSBTAG00000031962	1.71657	RAB20	RAB20, member RAS oncogene family [Source:VGNC Symbol;Acc:VGNC:33627]
ENSBTAG00000003232	2.35731	RAB29	RAB29, member RAS oncogene family [Source:VGNC Symbol;Acc:VGNC:33636]
ENSBTAG00000034712	2.53189	RAB33A	Bos taurus RAB33A, member RAS oncogene family (RAB33A), mRNA. [Source:RefSeq mRNA;Acc:NM_001192993]
ENSBTAG00000015793	15.6299	RAB38	RAB38, member RAS oncogene family [Source:VGNC Symbol;Acc:VGNC:33646]
ENSBTAG00000010635	2.0676	RAB3A	RAB3A, member RAS oncogene family [Source:VGNC Symbol;Acc:VGNC:33649]
ENSBTAG00000039573	1.79181	RABL6	RAB, member RAS oncogene family like 6 [Source:VGNC Symbol;Acc:VGNC:33674]
ENSBTAG00000014178	0.580636	RALGAPA2	Ral GTPase activating protein catalytic alpha subunit 2 [Source:VGNC Symbol;Acc:VGNC:33702]
ENSBTAG00000011534	2.62157	RAMP1	receptor activity-modifying protein 1 precursor [Source:RefSeq peptide;Acc:NP_001077246]
ENSBTAG00000012481	2.68204	RANGAP1	Ran GTPase activating protein 1 [Source:VGNC Symbol;Acc:VGNC:33713]
ENSBTAG00000012450	1.21483	RAPGEF2	Rap guanine nucleotide exchange factor 2 [Source:VGNC Symbol;Acc:VGNC:33723]
ENSBTAG00000012500	2.90111	RARA	retinoic acid receptor alpha [Source:VGNC Symbol;Acc:VGNC:33729]
ENSBTAG00000020963	15.2941	RASSF1	Ras association domain family member 1 [Source:VGNC Symbol;Acc:VGNC:33757]
ENSBTAG00000002669	1.65324	RASSF4	Ras association domain family member 4 [Source:VGNC Symbol;Acc:VGNC:33760]
ENSBTAG00000026966	1.93188	RASSF9	Ras association domain family member 9 [Source:VGNC Symbol;Acc:VGNC:33765]
ENSBTAG00000030686	1.07931	RAVER2	ribonucleoprotein, PTB binding 2 [Source:VGNC Symbol;Acc:VGNC:33766]
ENSBTAG00000008826	6.68081	RBBP9	RB binding protein 9, serine hydrolase [Source:VGNC Symbol;Acc:VGNC:33775]
ENSBTAG00000031332	9.16378	RBKS	ribokinase [Source:VGNC Symbol;Acc:VGNC:33780]
ENSBTAG00000034347	2.15101	RBM11	RNA binding motif protein 11 [Source:VGNC Symbol;Acc:VGNC:33784]
ENSBTAG00000031824	3.61201	RBM19	RNA binding motif protein 19 [Source:VGNC Symbol;Acc:VGNC:33790]
ENSBTAG00000002356	0.975273	RBM47	RNA binding motif protein 47 [Source:VGNC Symbol;Acc:VGNC:33804]
ENSBTAG00000013725	1.32646	RBSN	rabenosyn, RAB effector [Source:VGNC Symbol;Acc:VGNC:33818]
ENSBTAG00000020035	1.1383	RCAN1	regulator of calcineurin 1 [Source:VGNC Symbol;Acc:VGNC:33820]
ENSBTAG00000008579	4.88487	RCC2	regulator of chromosome condensation 2 [Source:VGNC Symbol;Acc:VGNC:33827]
ENSBTAG00000007110	1.81004	RCOR3	REST corepressor 3 [Source:VGNC Symbol;Acc:VGNC:33836]
ENSBTAG00000030393	4.04284	RDH13	retinol dehydrogenase 13 [Source:VGNC Symbol;Acc:VGNC:33842]
ENSBTAG00000000076	7.40531	RECK	reversion inducing cysteine rich protein with kazal motifs [Source:VGNC Symbol;Acc:VGNC:33847]
ENSBTAG00000011715	1.55597	RECQL5	RecQ like helicase 5 [Source:VGNC Symbol;Acc:VGNC:33850]
ENSBTAG00000021333	5.34765	REN	renin [Source:VGNC Symbol;Acc:VGNC:33865]
ENSBTAG00000016444	3.17668	RETREG1	reticulophagy regulator 1 [Source:VGNC Symbol;Acc:VGNC:33878]
ENSBTAG00000021934	2.85396	RETSAT	retinol saturase [Source:VGNC Symbol;Acc:VGNC:33881]
ENSBTAG00000019721	1.04898	REXO4	REX4 homolog, 3'-5' exonuclease [Source:VGNC Symbol;Acc:VGNC:33885]
ENSBTAG00000034885	0.587503	RGCC	regulator of cell cycle [Source:VGNC Symbol;Acc:VGNC:33902]
ENSBTAG00000011864	0.804677	RGMB	repulsive guidance molecule family member b [Source:HGNC Symbol;Acc:HGNC:26896]
ENSBTAG00000021837	0.861838	RGS19	regulator of G protein signaling 19 [Source:VGNC Symbol;Acc:VGNC:33918]
ENSBTAG00000046277	5.38691	RGS4	regulator of G-protein signaling 4 [Source:RefSeq peptide;Acc:NP_001040065]
ENSBTAG00000005410	2.65368	RGS7	regulator of G protein signaling 7 [Source:VGNC Symbol;Acc:VGNC:33923]
ENSBTAG00000017750	3.12332	RHBDD3	rhomboid domain containing 3 [Source:VGNC Symbol;Acc:VGNC:33932]
ENSBTAG00000017284	1.05767	RHBDL1	rhomboid like 1 [Source:VGNC Symbol;Acc:VGNC:33935]
ENSBTAG00000013749	3.15188	RHOQ	ras homolog family member Q [Source:VGNC Symbol;Acc:VGNC:33952]
ENSBTAG00000016291	1.06647	RHOV	rho-related GTP-binding protein RhoV [Source:RefSeq peptide;Acc:NP_001069567]
ENSBTAG00000020382	1.12236	RIN2	Ras and Rab interactor 2 [Source:VGNC Symbol;Acc:VGNC:33976]
ENSBTAG00000018884	2.08104	RING1	ring finger protein 1 [Source:VGNC Symbol;Acc:VGNC:33977]
ENSBTAG00000042458	8.03376	RNase_MRP	RNase MRP [Source:RFAM;Acc:RF00030]
ENSBTAG00000019612	1.42154	RNASE4	ribonuclease A family member 4 [Source:VGNC Symbol;Acc:VGNC:33998]
ENSBTAG00000014494	2.17474	RNASET2	ribonuclease T2 precursor [Source:RefSeq peptide;Acc:NP_001193266]
ENSBTAG00000039731	5.65205	RND3	Rho family GTPase 3 [Source:VGNC Symbol;Acc:VGNC:34006]
ENSBTAG00000044064	1.85787	RNF144A	ring finger protein 144A [Source:VGNC Symbol;Acc:VGNC:34026]
ENSBTAG00000008269	1.99583	RNF149	ring finger protein 149 [Source:VGNC Symbol;Acc:VGNC:34029]
ENSBTAG00000016240	0.701105	RNF157	ring finger protein 157 [Source:VGNC Symbol;Acc:VGNC:34031]
ENSBTAG00000047357	7.3921	RNF208	ring finger protein 208 [Source:VGNC Symbol;Acc:VGNC:34049]
ENSBTAG00000003394	2.02772	RNF215	ring finger protein 215 [Source:VGNC Symbol;Acc:VGNC:34052]
ENSBTAG00000017748	1.03102	RNF44	ring finger protein 44 [Source:VGNC Symbol;Acc:VGNC:34069]
ENSBTAG00000007215	2.48363	RNPEPL1	arginyl aminopeptidase like 1 [Source:HGNC Symbol;Acc:HGNC:10079]
ENSBTAG00000021526	1.35959	RPRM	reprimo, TP53 dependent G2 arrest mediator homolog [Source:VGNC Symbol;Acc:VGNC:34129]
ENSBTAG00000009175	4.18852	RPS6KB2	ribosomal protein S6 kinase B2 [Source:VGNC Symbol;Acc:VGNC:34147]
ENSBTAG00000020983	1.55904	RRAS	RAS related [Source:HGNC Symbol;Acc:HGNC:10447]
ENSBTAG00000001519	5.55784	RRNAD1	ribosomal RNA adenine dimethylase domain containing 1 [Source:VGNC Symbol;Acc:VGNC:34167]
ENSBTAG00000016510	3.07291	RRP7A	NA
ENSBTAG00000021303	0.676317	RSAD1	radical S-adenosyl methionine domain containing 1 [Source:VGNC Symbol;Acc:VGNC:34175]
ENSBTAG00000014221	1.89799	RSG1	REM2 and RAB like small GTPase 1 [Source:VGNC Symbol;Acc:VGNC:34179]
ENSBTAG00000021284	1.07289	RSPH1	radial spoke head 1 homolog [Source:VGNC Symbol;Acc:VGNC:34182]
ENSBTAG00000047545	1.48102	RTL5	retrotransposon Gag like 5 [Source:VGNC Symbol;Acc:VGNC:34200]
ENSBTAG00000039434	4.7172	RTL8A	Retrotransposon Gag-like protein 8 [Source:UniProtKB/Swiss-Prot;Acc:Q1JQ94]
ENSBTAG00000039890	15.2386	RTL8A	Retrotransposon Gag-like protein 8 [Source:UniProtKB/Swiss-Prot;Acc:Q1JQ94]
ENSBTAG00000032265	2.26757	RTP4	NA
ENSBTAG00000001890	0.690161	RUBCN	RUN and cysteine rich domain containing beclin 1 interacting protein [Source:VGNC Symbol;Acc:VGNC:34212]
ENSBTAG00000005990	0.466794	S1PR1	sphingosine-1-phosphate receptor 1 [Source:VGNC Symbol;Acc:VGNC:34252]
ENSBTAG00000003544	2.24781	S1PR5	sphingosine-1-phosphate receptor 5 [Source:VGNC Symbol;Acc:VGNC:34256]
ENSBTAG00000008739	0.476939	SAMD11	sterile alpha motif domain containing 11 [Source:HGNC Symbol;Acc:HGNC:28706]
ENSBTAG00000039601	1.68497	SAP25	Sin3A associated protein 25 [Source:HGNC Symbol;Acc:HGNC:41908]
ENSBTAG00000001826	2.00309	SASH1	SAM and SH3 domain containing 1 [Source:VGNC Symbol;Acc:VGNC:34293]
ENSBTAG00000020780	4.26836	SBNO2	strawberry notch homolog 2 [Source:VGNC Symbol;Acc:VGNC:34309]
ENSBTAG00000015553	1.38891	SCAI	protein SCAI [Source:RefSeq peptide;Acc:NP_001179467]
ENSBTAG00000044659	11.5394	SCARNA13	Small Cajal body specific RNA 13 [Source:RFAM;Acc:RF00231]
ENSBTAG00000045530	1.45563	SCARNA2	Small Cajal body-specific RNA 2 [Source:RFAM;Acc:RF01268]
ENSBTAG00000021588	0.644455	SCG2	secretogranin II [Source:VGNC Symbol;Acc:VGNC:34332]
ENSBTAG00000014960	1.6564	SCHIP1	NA
ENSBTAG00000001828	3.04852	SCRN2	secernin 2 [Source:VGNC Symbol;Acc:VGNC:34367]
ENSBTAG00000004788	11.7043	SDR39U1	short chain dehydrogenase/reductase family 39U member 1 [Source:VGNC Symbol;Acc:VGNC:34396]
ENSBTAG00000023933	1.00768	SEC16A	SEC16 homolog A, endoplasmic reticulum export factor [Source:VGNC Symbol;Acc:VGNC:34406]
ENSBTAG00000024915	5.25712	SECTM1A	NA
ENSBTAG00000002299	3.81444	SEL1L3	SEL1L family member 3 [Source:HGNC Symbol;Acc:HGNC:29108]
ENSBTAG00000021778	4.56494	SELENON	selenoprotein N [Source:RefSeq peptide;Acc:NP_001108448]
ENSBTAG00000021273	1.39285	SEMA4B	semaphorin 4B [Source:VGNC Symbol;Acc:VGNC:34434]
ENSBTAG00000001941	0.800663	SEMA4D	semaphorin 4D [Source:VGNC Symbol;Acc:VGNC:34436]
ENSBTAG00000018604	0.977328	SEMA4G	semaphorin 4G [Source:VGNC Symbol;Acc:VGNC:34438]
ENSBTAG00000020489	3.49493	SEMA6A	semaphorin 6A [Source:VGNC Symbol;Acc:VGNC:34441]
ENSBTAG00000011446	1.12861	SEMA7A	semaphorin-7A precursor [Source:RefSeq peptide;Acc:NP_001193114]
ENSBTAG00000004063	5.0863	SERPINA5	Plasma serine protease inhibitor [Source:UniProtKB/Swiss-Prot;Acc:Q9N2I2]
ENSBTAG00000011975	5.43873	SERPINB1	serpin family B member 1 [Source:VGNC Symbol;Acc:VGNC:34470]
ENSBTAG00000001207	4.95674	SERPINB8	Serpin B8 [Source:UniProtKB/Swiss-Prot;Acc:Q5BIR5]
ENSBTAG00000016267	10.3697	SERPING1	factor XIIa inhibitor precursor [Source:RefSeq peptide;Acc:NP_777246]
ENSBTAG00000010850	1.38986	SERTAD4	SERTA domain containing 4 [Source:VGNC Symbol;Acc:VGNC:34486]
ENSBTAG00000018682	0.824649	SETD4	SET domain containing 4 [Source:VGNC Symbol;Acc:VGNC:34495]
ENSBTAG00000008996	1.04237	SFI1	SFI1 centrin binding protein [Source:VGNC Symbol;Acc:VGNC:34514]
ENSBTAG00000023032	0.939071	SFTPA1	Pulmonary surfactant-associated protein A [Source:UniProtKB/Swiss-Prot;Acc:Q6RXL1]
ENSBTAG00000018555	1.21822	SFXN5	sideroflexin 5 [Source:VGNC Symbol;Acc:VGNC:34534]
ENSBTAG00000004269	0.538286	SGK1	serum/glucocorticoid regulated kinase 1 [Source:VGNC Symbol;Acc:VGNC:34541]
ENSBTAG00000004430	1.33379	SGPP1	sphingosine-1-phosphate phosphatase 1 [Source:VGNC Symbol;Acc:VGNC:34548]
ENSBTAG00000019219	1.19599	SH2B1	SH2B adaptor protein 1 [Source:VGNC Symbol;Acc:VGNC:34555]
ENSBTAG00000007068	3.68928	SH3BGR	SH3 domain binding glutamate rich protein [Source:VGNC Symbol;Acc:VGNC:34563]
ENSBTAG00000006762	11.0756	SH3RF2	SH3 domain containing ring finger 2 [Source:VGNC Symbol;Acc:VGNC:34580]
ENSBTAG00000004226	2.58294	SHBG	sex hormone binding globulin [Source:VGNC Symbol;Acc:VGNC:34589]
ENSBTAG00000030805	1.07661	SHISA4	shisa family member 4 [Source:VGNC Symbol;Acc:VGNC:34600]
ENSBTAG00000014676	1.77645	SHROOM1	shroom family member 1 [Source:VGNC Symbol;Acc:VGNC:34608]
ENSBTAG00000001881	1.25584	SLC10A1	solute carrier family 10 member 1 [Source:VGNC Symbol;Acc:VGNC:34659]
ENSBTAG00000020523	0.727332	SLC10A5	solute carrier family 10 member 5 [Source:VGNC Symbol;Acc:VGNC:34662]
ENSBTAG00000000873	0.77501	SLC13A3	solute carrier family 13 member 3 [Source:VGNC Symbol;Acc:VGNC:34675]
ENSBTAG00000001110	0.950698	SLC16A5	solute carrier family 16 member 5 [Source:VGNC Symbol;Acc:VGNC:34691]
ENSBTAG00000021287	2.25751	SLC16A7	solute carrier family 16 member 7 [Source:VGNC Symbol;Acc:VGNC:34693]
ENSBTAG00000024162	4.67389	SLC19A1	solute carrier family 19 member 1 [Source:VGNC Symbol;Acc:VGNC:34709]
ENSBTAG00000039080	2.66287	SLC22A3	solute carrier family 22 member 3 [Source:VGNC Symbol;Acc:VGNC:34727]
ENSBTAG00000011912	2.92124	SLC25A25	solute carrier family 25 member 25 [Source:VGNC Symbol;Acc:VGNC:34751]
ENSBTAG00000018723	0.968481	SLC25A34	solute carrier family 25 member 34 [Source:VGNC Symbol;Acc:VGNC:34760]
ENSBTAG00000019099	2.63824	SLC25A37	solute carrier family 25 member 37 [Source:HGNC Symbol;Acc:HGNC:29786]
ENSBTAG00000009667	1.28848	SLC25A46	solute carrier family 25 member 46 [Source:VGNC Symbol;Acc:VGNC:34771]
ENSBTAG00000015276	0.619953	SLC26A11	solute carrier family 26 member 11 [Source:VGNC Symbol;Acc:VGNC:34776]
ENSBTAG00000014615	1.66148	SLC26A2	solute carrier family 26 member 2 [Source:VGNC Symbol;Acc:VGNC:34777]
ENSBTAG00000021862	10.2523	SLC27A3	solute carrier family 27 member 3 [Source:VGNC Symbol;Acc:VGNC:34787]
ENSBTAG00000015436	1.09803	SLC27A4	solute carrier family 27 member 4 [Source:VGNC Symbol;Acc:VGNC:34788]
ENSBTAG00000016327	2.39193	SLC28A2	solute carrier family 28 member 2 [Source:VGNC Symbol;Acc:VGNC:34792]
ENSBTAG00000012024	3.20746	SLC29A2	solute carrier family 29 member 2 [Source:VGNC Symbol;Acc:VGNC:34794]
ENSBTAG00000002942	1.08838	SLC2A10	solute carrier family 2 member 10 [Source:VGNC Symbol;Acc:VGNC:34797]
ENSBTAG00000019002	0.876262	SLC2A12	Bos taurus solute carrier family 2 (facilitated glucose transporter), member 12 (SLC2A12), mRNA. [Source:RefSeq mRNA;Acc:NM_001011683]
ENSBTAG00000006355	10.1642	SLC30A2	solute carrier family 30 member 2 [Source:VGNC Symbol;Acc:VGNC:34807]
ENSBTAG00000014318	8.19581	SLC33A1	solute carrier family 33 member 1 [Source:VGNC Symbol;Acc:VGNC:34816]
ENSBTAG00000001545	0.712978	SLC34A2	solute carrier family 34 member 2 [Source:VGNC Symbol;Acc:VGNC:34818]
ENSBTAG00000005295	0.982634	SLC35E1	solute carrier family 35 member E1 [Source:VGNC Symbol;Acc:VGNC:34830]
ENSBTAG00000031749	0.951491	SLC35E2	solute carrier family 35 member E2B [Source:HGNC Symbol;Acc:HGNC:33941]
ENSBTAG00000021286	0.531385	SLC37A1	solute carrier family 37 member 1 [Source:VGNC Symbol;Acc:VGNC:34842]
ENSBTAG00000018837	5.18621	SLC39A11	solute carrier family 39 member 11 [Source:VGNC Symbol;Acc:VGNC:34859]
ENSBTAG00000019436	3.86588	SLC39A13	solute carrier family 39 member 13 [Source:VGNC Symbol;Acc:VGNC:34861]
ENSBTAG00000005379	5.16815	SLC41A1	solute carrier family 41 member 1 [Source:VGNC Symbol;Acc:VGNC:34873]
ENSBTAG00000005617	2.08207	SLC41A3	solute carrier family 41 member 3 [Source:HGNC Symbol;Acc:HGNC:31046]
ENSBTAG00000018235	2.30978	SLC45A2	solute carrier family 45 member 2 [Source:VGNC Symbol;Acc:VGNC:34881]
ENSBTAG00000008686	0.753256	SLC46A3	solute carrier family 46 member 3 [Source:VGNC Symbol;Acc:VGNC:34886]
ENSBTAG00000003977	0.695914	SLC52A3	solute carrier family 52 member 3 [Source:VGNC Symbol;Acc:VGNC:34902]
ENSBTAG00000010096	1.86052	SLC5A2	solute carrier family 5 member 2 [Source:VGNC Symbol;Acc:VGNC:34906]
ENSBTAG00000011525	1.04858	SLC5A8	solute carrier family 5 member 8 [Source:VGNC Symbol;Acc:VGNC:34911]
ENSBTAG00000009523	1.95205	SLC9A6	solute carrier family 9 member A6 [Source:VGNC Symbol;Acc:VGNC:34945]
ENSBTAG00000039377	1.89549	SLITRK2	SLIT and NTRK like family member 2 [Source:VGNC Symbol;Acc:VGNC:34963]
ENSBTAG00000004509	1.954	SLX4	SLX4 structure-specific endonuclease subunit [Source:VGNC Symbol;Acc:VGNC:34973]
ENSBTAG00000034991	2.89416	SLX4IP	SLX4 interacting protein [Source:HGNC Symbol;Acc:HGNC:16225]
ENSBTAG00000013287	7.31391	SMO	smoothened, frizzled class receptor [Source:VGNC Symbol;Acc:VGNC:35025]
ENSBTAG00000001112	3.77187	SMOX	spermine oxidase [Source:VGNC Symbol;Acc:VGNC:35028]
ENSBTAG00000003100	4.02548	SMTN	smoothelin [Source:VGNC Symbol;Acc:VGNC:35036]
ENSBTAG00000021974	3.77372	SMUG1	single-strand-selective monofunctional uracil-DNA glycosylase 1 [Source:VGNC Symbol;Acc:VGNC:35039]
ENSBTAG00000009708	1.34627	SMYD4	SET and MYND domain containing 4 [Source:VGNC Symbol;Acc:VGNC:35045]
ENSBTAG00000000054	0.892023	SNAPC4	small nuclear RNA activating complex polypeptide 4 [Source:HGNC Symbol;Acc:HGNC:11137]
ENSBTAG00000044748	28.8126	SNORA81	Small nucleolar RNA SNORA81 [Source:RFAM;Acc:RF01241]
ENSBTAG00000001996	4.62613	SNRNP70	small nuclear ribonucleoprotein U1 subunit 70 [Source:VGNC Symbol;Acc:VGNC:35073]
ENSBTAG00000013026	2.54593	SNTN	sentan, cilia apical structure protein [Source:VGNC Symbol;Acc:VGNC:35086]
ENSBTAG00000004386	2.51425	SOCS1	suppressor of cytokine signaling 1 [Source:VGNC Symbol;Acc:VGNC:35119]
ENSBTAG00000013980	7.31864	SOD3	superoxide dismutase 3 [Source:VGNC Symbol;Acc:VGNC:35126]
ENSBTAG00000046556	4.87239	SOX4	transcription factor SOX-4 [Source:RefSeq peptide;Acc:NP_001071596]
ENSBTAG00000048204	0.848269	SPACA6	sperm acrosome associated 6 [Source:HGNC Symbol;Acc:HGNC:27113]
ENSBTAG00000032544	0.941111	SPAG1	sperm associated antigen 1 [Source:VGNC Symbol;Acc:VGNC:35164]
ENSBTAG00000011442	0.713416	SPAG8	sperm associated antigen 8 [Source:VGNC Symbol;Acc:VGNC:35169]
ENSBTAG00000004094	7.65772	SPARCL1	SPARC like 1 [Source:VGNC Symbol;Acc:VGNC:35172]
ENSBTAG00000031802	2.69243	SPATA16	spermatogenesis associated 16 [Source:VGNC Symbol;Acc:VGNC:35175]
ENSBTAG00000030456	2.09132	SPATA7	spermatogenesis associated 7 [Source:VGNC Symbol;Acc:VGNC:35191]
ENSBTAG00000016092	3.03126	SPATS2L	spermatogenesis associated serine rich 2 like [Source:VGNC Symbol;Acc:VGNC:35194]
ENSBTAG00000021656	1.09557	SPECC1L	NA
ENSBTAG00000006578	0.963064	SPEF1	sperm flagellar 1 [Source:VGNC Symbol;Acc:VGNC:35201]
ENSBTAG00000023529	3.60867	SPEF2	sperm flagellar 2 [Source:VGNC Symbol;Acc:VGNC:35202]
ENSBTAG00000009872	1.98561	SPHK2	sphingosine kinase 2 [Source:VGNC Symbol;Acc:VGNC:35211]
ENSBTAG00000046769	1.92622	SPIN2B	NA
ENSBTAG00000017948	1.05242	SPIN4	spindlin family member 4 [Source:VGNC Symbol;Acc:VGNC:35218]
ENSBTAG00000013455	1.10649	SPOPL	speckle type BTB/POZ protein like [Source:VGNC Symbol;Acc:VGNC:35230]
ENSBTAG00000021464	9.2437	SPRYD3	SPRY domain containing 3 [Source:VGNC Symbol;Acc:VGNC:35245]
ENSBTAG00000008938	1.6121	SRC	SRC proto-oncogene, non-receptor tyrosine kinase [Source:VGNC Symbol;Acc:VGNC:35269]
ENSBTAG00000015478	3.45845	SRD5A1	steroid 5 alpha-reductase 1 [Source:VGNC Symbol;Acc:VGNC:35271]
ENSBTAG00000007884	3.26513	SREBF1	sterol regulatory element binding transcription factor 1 [Source:VGNC Symbol;Acc:VGNC:35274]
ENSBTAG00000014265	3.22766	SREBF2	sterol regulatory element binding transcription factor 2 [Source:VGNC Symbol;Acc:VGNC:35275]
ENSBTAG00000012777	0.776397	SRF	serum response factor [Source:VGNC Symbol;Acc:VGNC:35277]
ENSBTAG00000037686	1.38751	SRPX2	sushi repeat containing protein, X-linked 2 [Source:HGNC Symbol;Acc:HGNC:30668]
ENSBTAG00000000393	7.11494	SSPN	sarcospan [Source:VGNC Symbol;Acc:VGNC:35317]
ENSBTAG00000001156	1.06383	ST3GAL1	ST3 beta-galactoside alpha-2,3-sialyltransferase 1 [Source:VGNC Symbol;Acc:VGNC:35331]
ENSBTAG00000011601	3.80738	ST3GAL5	ST3 beta-galactoside alpha-2,3-sialyltransferase 5 [Source:VGNC Symbol;Acc:VGNC:35334]
ENSBTAG00000007309	1.30259	ST6GALNAC5	ST6 N-acetylgalactosaminide alpha-2,6-sialyltransferase 5 [Source:VGNC Symbol;Acc:VGNC:35341]
ENSBTAG00000044129	1.63374	ST6GALNAC6	ST6 N-acetylgalactosaminide alpha-2,6-sialyltransferase 6 [Source:VGNC Symbol;Acc:VGNC:35342]
ENSBTAG00000001770	3.07546	ST8SIA5	alpha-2,8-sialyltransferase 8E [Source:RefSeq peptide;Acc:NP_001179803]
ENSBTAG00000014782	0.606364	STAB1	stabilin 1 [Source:VGNC Symbol;Acc:VGNC:35348]
ENSBTAG00000009121	3.2058	STAG2	stromal antigen 2 [Source:VGNC Symbol;Acc:VGNC:35354]
ENSBTAG00000010964	1.50745	STARD5	StAR related lipid transfer domain containing 5 [Source:VGNC Symbol;Acc:VGNC:35366]
ENSBTAG00000009496	1.94728	STAT5A	signal transducer and activator of transcription 5A [Source:VGNC Symbol;Acc:VGNC:35372]
ENSBTAG00000006335	1.21838	STAT6	signal transducer and activator of transcription 6 [Source:VGNC Symbol;Acc:VGNC:35374]
ENSBTAG00000013196	1.00929	STK17B	serine/threonine kinase 17b [Source:VGNC Symbol;Acc:VGNC:35388]
ENSBTAG00000008886	1.38038	STOX2	storkhead box 2 [Source:VGNC Symbol;Acc:VGNC:35415]
ENSBTAG00000010278	0.729906	STPG1	sperm tail PG-rich repeat containing 1 [Source:VGNC Symbol;Acc:VGNC:35416]
ENSBTAG00000005830	0.92384	STRN4	striatin 4 [Source:VGNC Symbol;Acc:VGNC:35426]
ENSBTAG00000024560	1.48327	STUM	stum, mechanosensory transduction mediator homolog [Source:VGNC Symbol;Acc:VGNC:35429]
ENSBTAG00000012775	12.3536	SUBH2BV	Histone H2B subacrosomal variant [Source:UniProtKB/Swiss-Prot;Acc:Q8WNR4]
ENSBTAG00000008635	6.77683	SULT1A1	Sulfotransferase 1A1 [Source:UniProtKB/Swiss-Prot;Acc:P50227]
ENSBTAG00000023419	0.843065	SULT2A1	NA
ENSBTAG00000001599	0.678095	SV2A	synaptic vesicle glycoprotein 2A [Source:VGNC Symbol;Acc:VGNC:35494]
ENSBTAG00000018833	0.794492	SVOP	SV2 related protein [Source:VGNC Symbol;Acc:VGNC:35498]
ENSBTAG00000023780	1.53289	SYCE1L	synaptonemal complex central element protein 1 like [Source:HGNC Symbol;Acc:HGNC:37236]
ENSBTAG00000015184	0.841342	SYDE1	synapse defective Rho GTPase homolog 1 [Source:VGNC Symbol;Acc:VGNC:35510]
ENSBTAG00000004767	0.820791	SYK	spleen associated tyrosine kinase [Source:VGNC Symbol;Acc:VGNC:35513]
ENSBTAG00000003526	0.669163	SYNE3	spectrin repeat containing nuclear envelope family member 3 [Source:VGNC Symbol;Acc:VGNC:35522]
ENSBTAG00000013744	1.18614	SYNPO	synaptopodin [Source:VGNC Symbol;Acc:VGNC:35530]
ENSBTAG00000002522	2.2056	SYT5	synaptotagmin 5 [Source:VGNC Symbol;Acc:VGNC:35544]
ENSBTAG00000005580	0.747833	SZT2	SZT2, KICSTOR complex subunit [Source:VGNC Symbol;Acc:VGNC:35551]
ENSBTAG00000009885	1.5708	TACO1	translational activator of cytochrome c oxidase I [Source:VGNC Symbol;Acc:VGNC:35559]
ENSBTAG00000015575	2.71848	TACR1	tachykinin receptor 1 [Source:VGNC Symbol;Acc:VGNC:35560]
ENSBTAG00000021664	1.64581	TACR2	tachykinin receptor 2 [Source:VGNC Symbol;Acc:VGNC:35561]
ENSBTAG00000006916	0.618976	TAF15	TATA-box binding protein associated factor 15 [Source:HGNC Symbol;Acc:HGNC:11547]
ENSBTAG00000007196	4.91326	TAGLN	transgelin [Source:VGNC Symbol;Acc:VGNC:35585]
ENSBTAG00000017422	1.9859	TAOK2	TAO kinase 2 [Source:VGNC Symbol;Acc:VGNC:35596]
ENSBTAG00000019451	1.71001	TAPT1	transmembrane anterior posterior transformation 1 [Source:VGNC Symbol;Acc:VGNC:35601]
ENSBTAG00000031852	0.841177	TBC1D10B	TBC1 domain family member 10B [Source:VGNC Symbol;Acc:VGNC:35624]
ENSBTAG00000009693	1.22301	TBC1D12	TBC1 domain family member 12 [Source:VGNC Symbol;Acc:VGNC:35626]
ENSBTAG00000012480	2.36926	TBC1D13	TBC1 domain family member 13 [Source:VGNC Symbol;Acc:VGNC:35627]
ENSBTAG00000047035	4.59626	TBC1D17	TBC1 domain family member 17 [Source:VGNC Symbol;Acc:VGNC:35631]
ENSBTAG00000012291	1.7683	TBC1D22A	TBC1 domain family member 22A [Source:VGNC Symbol;Acc:VGNC:35636]
ENSBTAG00000011730	1.70431	TCAP	titin-cap [Source:VGNC Symbol;Acc:VGNC:35678]
ENSBTAG00000048143	16.2456	TCEAL9	transcription elongation factor A like 9 [Source:VGNC Symbol;Acc:VGNC:35684]
ENSBTAG00000021827	2.75597	TCF21	transcription factor 21 [Source:VGNC Symbol;Acc:VGNC:35690]
ENSBTAG00000033304	23.8498	TCIM	Protein C8orf4 homolog [Source:UniProtKB/Swiss-Prot;Acc:Q5E969]
ENSBTAG00000016349	5.56383	TEAD2	TEA domain transcription factor 2 [Source:VGNC Symbol;Acc:VGNC:35725]
ENSBTAG00000021714	1.19392	TEKT2	tektin 2 [Source:VGNC Symbol;Acc:VGNC:35737]
ENSBTAG00000042792	1.78573	Telomerase-vert	Vertebrate telomerase RNA [Source:RFAM;Acc:RF00024]
ENSBTAG00000043157	2.34211	Telomerase-vert	Vertebrate telomerase RNA [Source:RFAM;Acc:RF00024]
ENSBTAG00000001179	1.29591	TEP1	telomerase associated protein 1 [Source:VGNC Symbol;Acc:VGNC:35745]
ENSBTAG00000037756	1.13981	TET1	tet methylcytosine dioxygenase 1 [Source:HGNC Symbol;Acc:HGNC:29484]
ENSBTAG00000002629	1.37266	TEX45	testis expressed 45 [Source:HGNC Symbol;Acc:HGNC:24745]
ENSBTAG00000011738	2.76406	TFR2	transferrin receptor 2 [Source:VGNC Symbol;Acc:VGNC:35796]
ENSBTAG00000009513	0.973719	TGFBI	transforming growth factor-beta-induced protein ig-h3 precursor [Source:RefSeq peptide;Acc:NP_001192331]
ENSBTAG00000000057	3.72935	THBS3	thrombospondin 3 [Source:VGNC Symbol;Acc:VGNC:35830]
ENSBTAG00000004364	1.64514	THNSL2	threonine synthase like 2 [Source:VGNC Symbol;Acc:VGNC:35839]
ENSBTAG00000000476	1.0499	THPO	thrombopoietin [Source:VGNC Symbol;Acc:VGNC:35844]
ENSBTAG00000020638	8.56498	TIMP3	TIMP metallopeptidase inhibitor 3 [Source:VGNC Symbol;Acc:VGNC:35872]
ENSBTAG00000018342	0.599092	TJP3	tight junction protein 3 [Source:VGNC Symbol;Acc:VGNC:35883]
ENSBTAG00000001153	6.09429	TLE2	transducin like enhancer of split 2 [Source:HGNC Symbol;Acc:HGNC:11838]
ENSBTAG00000025868	5.1428	TLN1	talin 1 [Source:VGNC Symbol;Acc:VGNC:35897]
ENSBTAG00000008624	1.30148	TLNRD1	talin rod domain containing 1 [Source:VGNC Symbol;Acc:VGNC:35899]
ENSBTAG00000014031	1.83442	TLR6	toll like receptor 6 [Source:HGNC Symbol;Acc:HGNC:16711]
ENSBTAG00000018661	3.7394	TMC6	transmembrane channel like 6 [Source:VGNC Symbol;Acc:VGNC:35922]
ENSBTAG00000019698	2.10832	TMCO2	transmembrane and coiled-coil domains 2 [Source:VGNC Symbol;Acc:VGNC:35929]
ENSBTAG00000007998	1.48649	TMCO4	transmembrane and coiled-coil domains 4 [Source:VGNC Symbol;Acc:VGNC:35931]
ENSBTAG00000031737	2.48564	TMEM102	transmembrane protein 102 [Source:VGNC Symbol;Acc:VGNC:35943]
ENSBTAG00000011042	12.1723	TMEM129	transmembrane protein 129 [Source:VGNC Symbol;Acc:VGNC:35962]
ENSBTAG00000018364	3.33383	TMEM132A	transmembrane protein 132A [Source:VGNC Symbol;Acc:VGNC:35965]
ENSBTAG00000001576	1.53801	TMEM140	transmembrane protein 140 [Source:VGNC Symbol;Acc:VGNC:35973]
ENSBTAG00000019229	0.774762	TMEM144	transmembrane protein 144 [Source:VGNC Symbol;Acc:VGNC:35976]
ENSBTAG00000018379	1.1282	TMEM175	transmembrane protein 175 [Source:VGNC Symbol;Acc:VGNC:35999]
ENSBTAG00000012078	45.2166	TMEM176A	transmembrane protein 176A [Source:VGNC Symbol;Acc:VGNC:36000]
ENSBTAG00000008278	1.55992	TMEM187	transmembrane protein 187 [Source:VGNC Symbol;Acc:VGNC:36014]
ENSBTAG00000040543	2.57695	TMEM200A	transmembrane protein 200A [Source:HGNC Symbol;Acc:HGNC:21075]
ENSBTAG00000012900	5.58836	TMEM229B	transmembrane protein 229B [Source:VGNC Symbol;Acc:VGNC:36045]
ENSBTAG00000009436	1.98098	TMEM79	transmembrane protein 79 [Source:VGNC Symbol;Acc:VGNC:36112]
ENSBTAG00000011445	1.41077	TMEM8B	transmembrane protein 8B [Source:VGNC Symbol;Acc:VGNC:36124]
ENSBTAG00000007217	5.38246	TMEM94	transmembrane protein 94 [Source:VGNC Symbol;Acc:VGNC:36128]
ENSBTAG00000035995	1.83718	TNFAIP2	TNF alpha induced protein 2 [Source:HGNC Symbol;Acc:HGNC:11895]
ENSBTAG00000010472	2.11832	TNFAIP8L3	TNF alpha induced protein 8 like 3 [Source:VGNC Symbol;Acc:VGNC:36160]
ENSBTAG00000012082	28.3049	TNFRSF12A	TNF receptor superfamily member 12A [Source:VGNC Symbol;Acc:VGNC:36162]
ENSBTAG00000004211	5.04368	TNFRSF1A	TNF receptor superfamily member 1A [Source:VGNC Symbol;Acc:VGNC:36164]
ENSBTAG00000024928	3.58517	TNFRSF1B	TNF receptor superfamily member 1B [Source:VGNC Symbol;Acc:VGNC:36165]
ENSBTAG00000027407	15.955	TNFRSF6B	TNF receptor superfamily member 6b [Source:VGNC Symbol;Acc:VGNC:36169]
ENSBTAG00000015126	0.966688	TNIP2	TNFAIP3-interacting protein 2 [Source:RefSeq peptide;Acc:NP_001231520]
ENSBTAG00000017739	0.600507	TNK1	tyrosine kinase non receptor 1 [Source:VGNC Symbol;Acc:VGNC:36182]
ENSBTAG00000016469	1.34064	TNKS1BP1	tankyrase 1 binding protein 1 [Source:VGNC Symbol;Acc:VGNC:36185]
ENSBTAG00000009279	1.11827	TNKS2	tankyrase 2 [Source:VGNC Symbol;Acc:VGNC:36186]
ENSBTAG00000006419	6.91472	TNNT1	troponin T1, slow skeletal type [Source:VGNC Symbol;Acc:VGNC:36194]
ENSBTAG00000011811	2.13747	TNPO2	transportin 2 [Source:VGNC Symbol;Acc:VGNC:36200]
ENSBTAG00000018658	0.9735	TNRC6C	trinucleotide repeat containing 6C [Source:VGNC Symbol;Acc:VGNC:36206]
ENSBTAG00000002485	0.910179	TNS1	tensin 1 [Source:VGNC Symbol;Acc:VGNC:36207]
ENSBTAG00000009655	1.53464	TNS3	tensin 3 [Source:VGNC Symbol;Acc:VGNC:36209]
ENSBTAG00000035230	1.74993	TOR1AIP2	torsin 1A interacting protein 2 [Source:VGNC Symbol;Acc:VGNC:36225]
ENSBTAG00000014687	10.8023	TP53I13	tumor protein p53 inducible protein 13 [Source:VGNC Symbol;Acc:VGNC:36234]
ENSBTAG00000039477	2.94689	TPBG	trophoblast glycoprotein [Source:VGNC Symbol;Acc:VGNC:36242]
ENSBTAG00000015183	1.36792	TPCN2	two pore segment channel 2 [Source:VGNC Symbol;Acc:VGNC:36244]
ENSBTAG00000022575	1.21065	TPRA1	transmembrane protein adipocyte-associated 1 [Source:RefSeq peptide;Acc:NP_001095784]
ENSBTAG00000003012	1.06344	TRAF1	TNF receptor associated factor 1 [Source:VGNC Symbol;Acc:VGNC:36270]
ENSBTAG00000021452	1.61389	TRANK1	tetratricopeptide repeat and ankyrin repeat containing 1 [Source:VGNC Symbol;Acc:VGNC:36282]
ENSBTAG00000008685	0.534732	TRAPPC12	trafficking protein particle complex 12 [Source:VGNC Symbol;Acc:VGNC:36286]
ENSBTAG00000007065	7.37135	TRAPPC6A	trafficking protein particle complex 6A [Source:VGNC Symbol;Acc:VGNC:36292]
ENSBTAG00000024340	1.27691	TRIL	TLR4 interactor with leucine rich repeats [Source:VGNC Symbol;Acc:VGNC:36311]
ENSBTAG00000009948	6.04724	TRIM25	tripartite motif containing 25 [Source:VGNC Symbol;Acc:VGNC:36322]
ENSBTAG00000019646	0.840214	TRIM41	tripartite motif containing 41 [Source:VGNC Symbol;Acc:VGNC:36334]
ENSBTAG00000001748	1.15174	TRIM45	tripartite motif containing 45 [Source:VGNC Symbol;Acc:VGNC:36337]
ENSBTAG00000020671	2.60383	TRIM62	tripartite motif containing 62 [Source:VGNC Symbol;Acc:VGNC:36345]
ENSBTAG00000031165	2.33246	TRPM7	transient receptor potential cation channel subfamily M member 7 [Source:VGNC Symbol;Acc:VGNC:36393]
ENSBTAG00000045877	2.30073	TSC22D3	TSC22 domain family protein 3 [Source:RefSeq peptide;Acc:NP_001096812]
ENSBTAG00000038577	6.41435	TSC22D4	NA
ENSBTAG00000000422	0.925943	TSHZ1	teashirt zinc finger homeobox 1 [Source:HGNC Symbol;Acc:HGNC:10669]
ENSBTAG00000007917	0.656915	TSHZ2	teashirt zinc finger homeobox 2 [Source:HGNC Symbol;Acc:HGNC:13010]
ENSBTAG00000009974	0.865634	TSNARE1	t-SNARE domain containing 1 [Source:VGNC Symbol;Acc:VGNC:36423]
ENSBTAG00000000224	1.30671	TSPAN15	tetraspanin 15 [Source:VGNC Symbol;Acc:VGNC:36430]
ENSBTAG00000017451	9.37875	TSPAN17	tetraspanin 17 [Source:VGNC Symbol;Acc:VGNC:36432]
ENSBTAG00000019369	6.78765	TSPAN4	tetraspanin 4 [Source:VGNC Symbol;Acc:VGNC:36439]
ENSBTAG00000013759	0.958536	TSPAN9	tetraspanin 9 [Source:VGNC Symbol;Acc:VGNC:36443]
ENSBTAG00000020652	1.25924	TSSK3	testis-specific serine/threonine-protein kinase 3 [Source:RefSeq peptide;Acc:NP_001193754]
ENSBTAG00000006470	1.36049	TTBK2	tau tubulin kinase 2 [Source:VGNC Symbol;Acc:VGNC:36452]
ENSBTAG00000011185	0.74203	TTC23	tetratricopeptide repeat domain 23 [Source:VGNC Symbol;Acc:VGNC:36461]
ENSBTAG00000013698	0.541271	TTC25	tetratricopeptide repeat domain 25 [Source:VGNC Symbol;Acc:VGNC:36464]
ENSBTAG00000003017	5.13992	TTC38	tetratricopeptide repeat domain 38 [Source:VGNC Symbol;Acc:VGNC:36474]
ENSBTAG00000030432	1.31261	TTC8	tetratricopeptide repeat domain 8 [Source:HGNC Symbol;Acc:HGNC:20087]
ENSBTAG00000014159	0.942103	TTL	tubulin tyrosine ligase [Source:VGNC Symbol;Acc:VGNC:36488]
ENSBTAG00000003322	1.9857	TTLL7	tubulin tyrosine ligase like 7 [Source:VGNC Symbol;Acc:VGNC:36495]
ENSBTAG00000022471	1.4951	TTPA	alpha tocopherol transfer protein [Source:VGNC Symbol;Acc:VGNC:36497]
ENSBTAG00000018873	1.01246	TTPAL	alpha tocopherol transfer protein like [Source:VGNC Symbol;Acc:VGNC:36498]
ENSBTAG00000018530	3.52811	TUBA8	tubulin alpha 8 [Source:VGNC Symbol;Acc:VGNC:36504]
ENSBTAG00000000650	2.37669	TUBGCP6	tubulin gamma complex associated protein 6 [Source:VGNC Symbol;Acc:VGNC:36516]
ENSBTAG00000002368	2.50564	TULP2	tubby like protein 2 [Source:VGNC Symbol;Acc:VGNC:36520]
ENSBTAG00000015879	1.57169	TULP3	tubby like protein 3 [Source:VGNC Symbol;Acc:VGNC:36521]
ENSBTAG00000011846	6.24237	TUT1	terminal uridylyl transferase 1, U6 snRNA-specific [Source:HGNC Symbol;Acc:HGNC:26184]
ENSBTAG00000043581	3.80799	TXNRD2	thioredoxin reductase 2 [Source:VGNC Symbol;Acc:VGNC:36546]
ENSBTAG00000011795	0.776936	TXNRD3	thioredoxin reductase 3 [Source:VGNC Symbol;Acc:VGNC:36547]
ENSBTAG00000011698	3.10785	TYK2	tyrosine kinase 2 [Source:VGNC Symbol;Acc:VGNC:36548]
ENSBTAG00000001694	0.523876	TYRO3	TYRO3 protein tyrosine kinase [Source:VGNC Symbol;Acc:VGNC:36551]
ENSBTAG00000034551	66.4812	U1	U1 spliceosomal RNA [Source:RFAM;Acc:RF00003]
ENSBTAG00000047023	18.4329	U2	U2 spliceosomal RNA [Source:RFAM;Acc:RF00004]
ENSBTAG00000028330	27.9613	U3	Small nucleolar RNA U3 [Source:RFAM;Acc:RF00012]
ENSBTAG00000043135	570.888	U4atac	U4atac minor spliceosomal RNA [Source:RFAM;Acc:RF00618]
ENSBTAG00000045716	827.948	U5	U5 spliceosomal RNA [Source:RFAM;Acc:RF00020]
ENSBTAG00000012335	1.84018	UBA7	ubiquitin like modifier activating enzyme 7 [Source:VGNC Symbol;Acc:VGNC:36566]
ENSBTAG00000026394	1.3034	UBALD1	UBA like domain containing 1 [Source:VGNC Symbol;Acc:VGNC:36569]
ENSBTAG00000013792	1.87118	UBALD2	UBA like domain containing 2 [Source:VGNC Symbol;Acc:VGNC:36570]
ENSBTAG00000001548	1.15212	UBQLN4	ubiquilin 4 [Source:HGNC Symbol;Acc:HGNC:1237]
ENSBTAG00000003692	3.29973	UCP2	uncoupling protein 2 [Source:VGNC Symbol;Acc:VGNC:36641]
ENSBTAG00000001138	7.40207	UFSP1	UFM1 specific peptidase 1 (inactive) [Source:HGNC Symbol;Acc:HGNC:33821]
ENSBTAG00000012987	0.954756	ULK1	unc-51 like autophagy activating kinase 1 [Source:VGNC Symbol;Acc:VGNC:36658]
ENSBTAG00000007483	2.75411	UNC119B	unc-119 lipid binding chaperone B [Source:VGNC Symbol;Acc:VGNC:36663]
ENSBTAG00000012412	0.698186	URB1	nucleolar pre-ribosomal-associated protein 1 [Source:RefSeq peptide;Acc:NP_001192909]
ENSBTAG00000021000	0.759517	USF3	upstream transcription factor family member 3 [Source:HGNC Symbol;Acc:HGNC:30494]
ENSBTAG00000015108	3.3554	USHBP1	USH1 protein network component harmonin binding protein 1 [Source:VGNC Symbol;Acc:VGNC:36707]
ENSBTAG00000016661	3.39599	USP18	NA
ENSBTAG00000016990	1.14999	USP24	ubiquitin specific peptidase 24 [Source:VGNC Symbol;Acc:VGNC:36717]
ENSBTAG00000011744	0.885072	USP31	ubiquitin specific peptidase 31 [Source:HGNC Symbol;Acc:HGNC:20060]
ENSBTAG00000014603	0.965129	VAMP1	vesicle associated membrane protein 1 [Source:VGNC Symbol;Acc:VGNC:36756]
ENSBTAG00000015094	20.1178	VNN1	vanin 1 [Source:VGNC Symbol;Acc:VGNC:36807]
ENSBTAG00000016080	1.09372	VPS13D	vacuolar protein sorting-associated protein 13D [Source:RefSeq peptide;Acc:NP_001179696]
ENSBTAG00000021294	8.98749	VWA1	von Willebrand factor A domain containing 1 [Source:VGNC Symbol;Acc:VGNC:36850]
ENSBTAG00000021215	3.2546	VWA5A	von Willebrand factor A domain containing 5A [Source:VGNC Symbol;Acc:VGNC:36853]
ENSBTAG00000014336	1.26589	WBP1L	WW domain binding protein 1 like [Source:VGNC Symbol;Acc:VGNC:36871]
ENSBTAG00000009620	0.55009	WDR27	WD repeat domain 27 [Source:HGNC Symbol;Acc:HGNC:21248]
ENSBTAG00000014996	0.900176	WDR62	WD repeat domain 62 [Source:VGNC Symbol;Acc:VGNC:36910]
ENSBTAG00000004005	0.566032	WDR7	WD repeat domain 7 [Source:VGNC Symbol;Acc:VGNC:36914]
ENSBTAG00000005442	0.517815	WDR78	WD repeat domain 78 [Source:VGNC Symbol;Acc:VGNC:36922]
ENSBTAG00000033677	1.69556	WDR90	WD repeat domain 90 [Source:VGNC Symbol;Acc:VGNC:36926]
ENSBTAG00000046671	1.00668	WFS1	wolframin ER transmembrane glycoprotein [Source:VGNC Symbol;Acc:VGNC:36936]
ENSBTAG00000016220	0.996299	WIPF3	WAS/WASL interacting protein family member 3 [Source:VGNC Symbol;Acc:VGNC:36941]
ENSBTAG00000039556	7.68988	WIPI1	WD repeat domain, phosphoinositide interacting 1 [Source:VGNC Symbol;Acc:VGNC:36942]
ENSBTAG00000010820	1.97358	WNT11	Wnt family member 11 [Source:VGNC Symbol;Acc:VGNC:36955]
ENSBTAG00000012191	1.63139	WWC2	WW and C2 domain containing 2 [Source:VGNC Symbol;Acc:VGNC:36975]
ENSBTAG00000007814	2.76103	WWTR1	WW domain containing transcription regulator 1 [Source:VGNC Symbol;Acc:VGNC:36980]
ENSBTAG00000007362	1.26778	XPC	XPC complex subunit, DNA damage recognition and repair factor [Source:VGNC Symbol;Acc:VGNC:36993]
ENSBTAG00000005523	1.97161	XYLT1	xylosyltransferase 1 [Source:VGNC Symbol;Acc:VGNC:37012]
ENSBTAG00000009298	3.38013	XYLT2	xylosyltransferase 2 [Source:RefSeq peptide;Acc:NP_001008667]
ENSBTAG00000011399	1.61174	YARS2	tyrosyl-tRNA synthetase 2 [Source:VGNC Symbol;Acc:VGNC:37016]
ENSBTAG00000020273	2.23952	YOD1	YOD1 deubiquitinase [Source:VGNC Symbol;Acc:VGNC:37033]
ENSBTAG00000017867	0.660151	YPEL1	yippee like 1 [Source:VGNC Symbol;Acc:VGNC:37034]
ENSBTAG00000011928	5.65892	ZBTB20	zinc finger and BTB domain containing 20 [Source:VGNC Symbol;Acc:VGNC:37065]
ENSBTAG00000010113	1.63927	ZBTB24	zinc finger and BTB domain containing 24 [Source:VGNC Symbol;Acc:VGNC:37068]
ENSBTAG00000021329	0.566939	ZBTB3	zinc finger and BTB domain containing 3 [Source:VGNC Symbol;Acc:VGNC:37071]
ENSBTAG00000038498	0.658897	ZBTB39	zinc finger and BTB domain containing 39 [Source:VGNC Symbol;Acc:VGNC:37077]
ENSBTAG00000018199	0.996652	ZBTB8A	zinc finger and BTB domain containing 8A [Source:VGNC Symbol;Acc:VGNC:37092]
ENSBTAG00000011316	0.856023	ZC3H12A	zinc finger CCCH-type containing 12A [Source:VGNC Symbol;Acc:VGNC:37097]
ENSBTAG00000020646	1.08994	ZC3H6	zinc finger CCCH-type containing 6 [Source:VGNC Symbol;Acc:VGNC:37107]
ENSBTAG00000014826	4.10151	ZC3H7A	zinc finger CCCH-type containing 7A [Source:VGNC Symbol;Acc:VGNC:37108]
ENSBTAG00000021617	3.46717	ZC3HAV1	zinc finger CCCH-type containing, antiviral 1 [Source:VGNC Symbol;Acc:VGNC:37111]
ENSBTAG00000002639	1.74683	ZDHHC7	zinc finger DHHC-type containing 7 [Source:VGNC Symbol;Acc:VGNC:37145]
ENSBTAG00000003553	8.40528	ZFP36L2	zinc finger protein 36, C3H1 type-like 2 [Source:RefSeq peptide;Acc:NP_001178120]
ENSBTAG00000017836	0.847439	ZFP57	ZFP57 zinc finger protein [Source:VGNC Symbol;Acc:VGNC:37165]
ENSBTAG00000003622	1.65363	ZKSCAN7	zinc finger protein with KRAB and SCAN domains 7 [Source:RefSeq peptide;Acc:NP_001193741]
ENSBTAG00000003601	0.69291	ZMAT1	zinc finger matrin-type 1 [Source:VGNC Symbol;Acc:VGNC:37190]
ENSBTAG00000021023	1.98947	ZMYM4	zinc finger MYM-type containing 4 [Source:VGNC Symbol;Acc:VGNC:37200]
ENSBTAG00000012979	0.84741	ZMYND12	zinc finger MYND-type containing 12 [Source:VGNC Symbol;Acc:VGNC:37203]
ENSBTAG00000039242	0.79556	ZNF10	zinc finger protein 10 [Source:HGNC Symbol;Acc:HGNC:12879]
ENSBTAG00000003267	2.53822	ZNF132	zinc finger protein 132 [Source:HGNC Symbol;Acc:HGNC:12916]
ENSBTAG00000026772	1.98101	ZNF142	zinc finger protein 142 [Source:VGNC Symbol;Acc:VGNC:37211]
ENSBTAG00000040603	3.09979	ZNF175	zinc finger protein 175 [Source:HGNC Symbol;Acc:HGNC:12964]
ENSBTAG00000016684	1.17517	ZNF202	zinc finger protein 202 [Source:VGNC Symbol;Acc:VGNC:37223]
ENSBTAG00000005572	3.62943	ZNF205	zinc finger protein 205 [Source:VGNC Symbol;Acc:VGNC:37224]
ENSBTAG00000000389	0.94964	ZNF212	zinc finger protein 212 [Source:VGNC Symbol;Acc:VGNC:37226]
ENSBTAG00000016513	2.48821	ZNF331	zinc finger protein 331 [Source:VGNC Symbol;Acc:VGNC:37249]
ENSBTAG00000005882	1.35535	ZNF333	zinc finger protein 333 [Source:VGNC Symbol;Acc:VGNC:37250]
ENSBTAG00000010591	1.03672	ZNF365	zinc finger protein 365 [Source:HGNC Symbol;Acc:HGNC:18194]
ENSBTAG00000002113	0.882101	ZNF41	zinc finger protein 41 [Source:VGNC Symbol;Acc:VGNC:37270]
ENSBTAG00000046301	0.734373	ZNF445	zinc finger protein 445 [Source:VGNC Symbol;Acc:VGNC:37277]
ENSBTAG00000031806	0.862859	ZNF48	zinc finger protein 48 [Source:VGNC Symbol;Acc:VGNC:37283]
ENSBTAG00000031682	5.72774	ZNF484	zinc finger protein 484 [Source:VGNC Symbol;Acc:VGNC:37285]
ENSBTAG00000031352	1.14094	ZNF554	zinc finger protein 554 [Source:VGNC Symbol;Acc:VGNC:37301]
ENSBTAG00000047508	6.15431	ZNF580	zinc finger protein 580 [Source:HGNC Symbol;Acc:HGNC:29473]
ENSBTAG00000045864	1.36997	ZNF581	zinc finger protein 581 [Source:VGNC Symbol;Acc:VGNC:37306]
ENSBTAG00000037882	2.78654	ZNF584	zinc finger protein 584 [Source:HGNC Symbol;Acc:HGNC:27318]
ENSBTAG00000005240	1.3455	ZNF605	zinc finger protein 605 [Source:VGNC Symbol;Acc:VGNC:37310]
ENSBTAG00000026307	0.827476	ZNF629	zinc finger protein 629 [Source:VGNC Symbol;Acc:VGNC:37317]
ENSBTAG00000006650	0.936778	ZNF668	zinc finger protein 668 [Source:VGNC Symbol;Acc:VGNC:37326]
ENSBTAG00000046984	1.82512	ZNF672	zinc finger protein 672 [Source:HGNC Symbol;Acc:HGNC:26179]
ENSBTAG00000007318	2.71031	ZNF687	zinc finger protein 687 [Source:VGNC Symbol;Acc:VGNC:37328]
ENSBTAG00000019357	2.2037	ZNF688	zinc finger protein 688 [Source:HGNC Symbol;Acc:HGNC:30489]
ENSBTAG00000021743	1.18525	ZNF704	zinc finger protein 704 [Source:VGNC Symbol;Acc:VGNC:37335]
ENSBTAG00000046481	0.979463	ZNF740	NA
ENSBTAG00000043974	1.61271	ZNF768	zinc finger protein 768 [Source:HGNC Symbol;Acc:HGNC:26273]
ENSBTAG00000047572	1.94946	ZNF789	zinc finger protein 789 [Source:VGNC Symbol;Acc:VGNC:37346]
ENSBTAG00000047219	1.83104	ZNF793	zinc finger protein 793 [Source:VGNC Symbol;Acc:VGNC:37349]
ENSBTAG00000021438	2.56755	ZNF821	zinc finger protein 821 [Source:VGNC Symbol;Acc:VGNC:37353]
ENSBTAG00000012738	1.65415	ZNF827	zinc finger protein 827 [Source:HGNC Symbol;Acc:HGNC:27193]
ENSBTAG00000038806	0.917313	ZNF891	zinc finger protein 891 [Source:VGNC Symbol;Acc:VGNC:37356]
ENSBTAG00000020166	0.995222	ZNFX1	zinc finger NFX1-type containing 1 [Source:VGNC Symbol;Acc:VGNC:37357]
ENSBTAG00000001385	2.45603	ZSCAN2	zinc finger and SCAN domain containing 2 [Source:VGNC Symbol;Acc:VGNC:37375]
ENSBTAG00000019555	0.825038	ZSCAN20	zinc finger and SCAN domain containing 20 [Source:VGNC Symbol;Acc:VGNC:37376]
ENSBTAG00000037965	1.00344	ZSCAN23	zinc finger and SCAN domain containing 23 [Source:HGNC Symbol;Acc:HGNC:21193]
ENSBTAG00000039512	1.31688	ZSCAN25	zinc finger and SCAN domain containing 25 [Source:HGNC Symbol;Acc:HGNC:21961]
ENSBTAG00000009874	0.794569	ZXDC	ZXD family zinc finger C [Source:VGNC Symbol;Acc:VGNC:37392]
ENSBTAG00000000483	8.82198	NA	hyaluronidase-1 precursor [Source:RefSeq peptide;Acc:NP_001017941]
ENSBTAG00000000885	0.804911	NA	NA
ENSBTAG00000001143	1.2232	NA	NA
ENSBTAG00000001911	1.45181	NA	NA
ENSBTAG00000002009	5.77834	NA	NA
ENSBTAG00000002194	4.39363	NA	NA
ENSBTAG00000002251	1.00416	NA	NA
ENSBTAG00000002447	1.01861	NA	NA
ENSBTAG00000002616	0.950186	NA	NA
ENSBTAG00000003086	2.44513	NA	NA
ENSBTAG00000003152	29.8372	NA	interferon alpha-inducible protein 27 [Source:RefSeq peptide;Acc:NP_001033139]
ENSBTAG00000003575	1.24706	NA	NA
ENSBTAG00000003606	1.76827	NA	NA
ENSBTAG00000003661	0.992253	NA	NA
ENSBTAG00000003754	0.636275	NA	NA
ENSBTAG00000003872	2.14366	NA	NA
ENSBTAG00000003912	2.04327	NA	NA
ENSBTAG00000004050	1.76322	NA	NA
ENSBTAG00000004110	1.39216	NA	NA
ENSBTAG00000004170	1.2611	NA	NA
ENSBTAG00000004565	0.871264	NA	NA
ENSBTAG00000004624	1.61713	NA	NA
ENSBTAG00000004766	0.814427	NA	C-type lectin domain family 18 member A precursor [Source:RefSeq peptide;Acc:NP_001095504]
ENSBTAG00000004815	7.65238	NA	NA
ENSBTAG00000004817	1.3397	NA	NA
ENSBTAG00000004921	2.20667	NA	NA
ENSBTAG00000005261	6.69048	NA	NA
ENSBTAG00000005339	0.828027	NA	vascular endothelial growth factor A isoform VEGF-A precursor [Source:RefSeq peptide;Acc:NP_776641]
ENSBTAG00000006064	0.69567	NA	NA
ENSBTAG00000006152	2.14036	NA	NA
ENSBTAG00000006236	1.95035	NA	NA
ENSBTAG00000006677	0.904628	NA	NA
ENSBTAG00000007024	1.49891	NA	NA
ENSBTAG00000007296	1.6834	NA	NA
ENSBTAG00000007816	0.676624	NA	NA
ENSBTAG00000007873	3.68758	NA	NA
ENSBTAG00000007944	0.874738	NA	NA
ENSBTAG00000008021	5.73074	NA	NA
ENSBTAG00000008226	1.03157	NA	NA
ENSBTAG00000008370	0.868091	NA	NA
ENSBTAG00000008762	1.69611	NA	NA
ENSBTAG00000009013	3.2838	NA	NA
ENSBTAG00000009029	4.97134	NA	NA
ENSBTAG00000009049	1.44575	NA	uncharacterized protein LOC507581 isoform 2 [Source:RefSeq peptide;Acc:NP_001231099]
ENSBTAG00000009621	1.40111	NA	NA
ENSBTAG00000009664	7.61343	NA	NA
ENSBTAG00000009818	1.79838	NA	NA
ENSBTAG00000010724	0.841125	NA	NA
ENSBTAG00000010970	3.58389	NA	NA
ENSBTAG00000011370	1.57743	NA	NA
ENSBTAG00000011434	1.83139	NA	atrial natriuretic peptide receptor 2 precursor [Source:RefSeq peptide;Acc:NP_776551]
ENSBTAG00000011572	1.59645	NA	NA
ENSBTAG00000011984	2.06922	NA	NA
ENSBTAG00000012668	1.22709	NA	NA
ENSBTAG00000013110	1.07396	NA	NA
ENSBTAG00000013917	0.955745	NA	NA
ENSBTAG00000014988	0.821881	NA	NA
ENSBTAG00000015272	5.30588	NA	NA
ENSBTAG00000015297	3.28978	NA	NA
ENSBTAG00000015395	1.30887	NA	NA
ENSBTAG00000015409	1.70873	NA	NA
ENSBTAG00000015490	1.02575	NA	NA
ENSBTAG00000015517	1.30729	NA	NA
ENSBTAG00000015752	1.58057	NA	NA
ENSBTAG00000016116	4.07086	NA	NA
ENSBTAG00000016257	1.24575	NA	NA
ENSBTAG00000016502	0.678653	NA	NA
ENSBTAG00000016957	1.06967	NA	NA
ENSBTAG00000017335	1.08066	NA	hepatocyte growth factor activator preproprotein [Source:RefSeq peptide;Acc:NP_001193958]
ENSBTAG00000017570	0.960697	NA	NA
ENSBTAG00000018211	1.44405	NA	NA
ENSBTAG00000018960	0.705562	NA	NA
ENSBTAG00000019285	3.15512	NA	NA
ENSBTAG00000019339	2.8776	NA	NA
ENSBTAG00000019407	1.37509	NA	NA
ENSBTAG00000019925	0.7022	NA	NA
ENSBTAG00000020033	0.747508	NA	NA
ENSBTAG00000020147	2.09291	NA	NA
ENSBTAG00000020440	1.86849	NA	NA
ENSBTAG00000020532	3.05789	NA	NA
ENSBTAG00000020609	0.777698	NA	NA
ENSBTAG00000020673	1.3316	NA	NA
ENSBTAG00000021011	1.06725	NA	NA
ENSBTAG00000021026	6.98684	NA	NA
ENSBTAG00000021064	0.796929	NA	NA
ENSBTAG00000021096	1.04068	NA	regulator of telomere elongation helicase 1 [Source:RefSeq peptide;Acc:NP_001091044]
ENSBTAG00000021261	3.28666	NA	NA
ENSBTAG00000021941	0.691794	NA	NA
ENSBTAG00000022489	2.26273	NA	NA
ENSBTAG00000022498	4.13384	NA	NA
ENSBTAG00000022647	0.749685	NA	NA
ENSBTAG00000022796	1.86142	NA	NA
ENSBTAG00000022922	4.39504	NA	NA
ENSBTAG00000023037	2.63944	NA	NA
ENSBTAG00000023169	1.40864	NA	NA
ENSBTAG00000023277	1.28221	NA	NA
ENSBTAG00000023718	3.29036	NA	NA
ENSBTAG00000024070	1.0646	NA	NA
ENSBTAG00000024175	1.78107	NA	Histone H3.1 [Source:UniProtKB/Swiss-Prot;Acc:P68432]
ENSBTAG00000024184	3.48048	NA	Histone H3.1 [Source:UniProtKB/Swiss-Prot;Acc:P68432]
ENSBTAG00000024186	4.56756	NA	Histone H3.1 [Source:UniProtKB/Swiss-Prot;Acc:P68432]
ENSBTAG00000024477	12.5443	NA	NA
ENSBTAG00000024648	3.42527	NA	NA
ENSBTAG00000024662	1.15331	NA	NA
ENSBTAG00000024839	1.48514	NA	NA
ENSBTAG00000024934	2.43292	NA	NA
ENSBTAG00000025335	2.57538	NA	NA
ENSBTAG00000025764	1.8904	NA	NA
ENSBTAG00000026633	4.20168	NA	NA
ENSBTAG00000026732	42.1436	NA	NA
ENSBTAG00000027015	1.72476	NA	NA
ENSBTAG00000027197	1.11334	NA	NA
ENSBTAG00000030416	0.544307	NA	NA
ENSBTAG00000030431	3.7393	NA	NA
ENSBTAG00000030490	1.29151	NA	NA
ENSBTAG00000030714	1.57517	NA	NA
ENSBTAG00000030834	1.54734	NA	NA
ENSBTAG00000031757	5.30274	NA	NA
ENSBTAG00000031770	3.2466	NA	Histone H2B type 1 [Source:UniProtKB/Swiss-Prot;Acc:P62808]
ENSBTAG00000032255	1.03862	NA	NA
ENSBTAG00000032450	3.47369	NA	NA
ENSBTAG00000032806	1.80349	NA	NA
ENSBTAG00000033289	1.73277	NA	NA
ENSBTAG00000033608	0.740159	NA	NA
ENSBTAG00000034024	2.5745	NA	NA
ENSBTAG00000034503	2.59614	NA	NA
ENSBTAG00000035027	0.916586	NA	NA
ENSBTAG00000035172	1.06256	NA	NA
ENSBTAG00000035349	1.97513	NA	NA
ENSBTAG00000035392	2.40404	NA	NA
ENSBTAG00000035493	5.69275	NA	NA
ENSBTAG00000035660	4.81179	NA	NA
ENSBTAG00000035926	1.16847	NA	NA
ENSBTAG00000037452	2.52041	NA	NA
ENSBTAG00000037533	1.7148	NA	NA
ENSBTAG00000037595	2.18413	NA	NA
ENSBTAG00000037709	6.22285	NA	NA
ENSBTAG00000038085	4.32916	NA	NA
ENSBTAG00000038141	1.05227	NA	NA
ENSBTAG00000038277	1.96423	NA	NA
ENSBTAG00000038322	2.32529	NA	NA
ENSBTAG00000038326	3.55624	NA	NA
ENSBTAG00000038327	1.34384	NA	NA
ENSBTAG00000038411	1.59559	NA	NA
ENSBTAG00000038452	1.18082	NA	NA
ENSBTAG00000038537	0.823076	NA	NA
ENSBTAG00000038868	0.822753	NA	NA
ENSBTAG00000038985	3.16312	NA	NA
ENSBTAG00000039132	1.14819	NA	NA
ENSBTAG00000039484	1.07067	NA	NA
ENSBTAG00000039525	1.52456	NA	NA
ENSBTAG00000039707	1.6841	NA	NA
ENSBTAG00000039773	1.17889	NA	NA
ENSBTAG00000039928	1.38289	NA	NA
ENSBTAG00000040051	4.1034	NA	NA
ENSBTAG00000040146	0.979823	NA	NA
ENSBTAG00000040210	3.12228	NA	NA
ENSBTAG00000040339	0.817493	NA	NA
ENSBTAG00000040418	1.07628	NA	NA
ENSBTAG00000040425	0.713893	NA	NA
ENSBTAG00000044025	0.828539	NA	NA
ENSBTAG00000045513	0.797166	NA	NA
ENSBTAG00000045588	6.77335	NA	NA
ENSBTAG00000045612	0.911	NA	NA
ENSBTAG00000045772	1.8503	NA	NA
ENSBTAG00000045814	1.84247	NA	NA
ENSBTAG00000045822	0.7824	NA	NA
ENSBTAG00000045868	0.996322	NA	NA
ENSBTAG00000045948	0.85043	NA	NA
ENSBTAG00000045986	3.32379	NA	NA
ENSBTAG00000045987	0.927312	NA	NA
ENSBTAG00000045991	9.98358	NA	NA
ENSBTAG00000046034	0.861967	NA	NA
ENSBTAG00000046066	2.82248	NA	NA
ENSBTAG00000046229	4.04877	NA	NA
ENSBTAG00000046309	1.00245	NA	NA
ENSBTAG00000046316	1.50161	NA	NA
ENSBTAG00000046323	2.72315	NA	NA
ENSBTAG00000046335	0.984617	NA	NA
ENSBTAG00000046520	0.859008	NA	NA
ENSBTAG00000046608	1.38595	NA	NA
ENSBTAG00000046620	25.1306	NA	NA
ENSBTAG00000046713	3.24943	NA	NA
ENSBTAG00000046749	1.01358	NA	NA
ENSBTAG00000046879	1.28638	NA	NA
ENSBTAG00000046926	1.41639	NA	NA
ENSBTAG00000047025	1.24597	NA	NA
ENSBTAG00000047047	0.907288	NA	NA
ENSBTAG00000047084	39.6686	NA	NA
ENSBTAG00000047105	3.28384	NA	NA
ENSBTAG00000047133	6.62102	NA	NA
ENSBTAG00000047151	1.78019	NA	NA
ENSBTAG00000047167	3.82802	NA	NA
ENSBTAG00000047200	9.80487	NA	NA
ENSBTAG00000047213	0.602081	NA	NA
ENSBTAG00000047218	5.1446	NA	NA
ENSBTAG00000047246	1.58052	NA	NA
ENSBTAG00000047319	18.2366	NA	NA
ENSBTAG00000047345	11.4284	NA	NA
ENSBTAG00000047389	0.758646	NA	NA
ENSBTAG00000047410	1.1961	NA	NA
ENSBTAG00000047467	20.0413	NA	NA
ENSBTAG00000047518	1.82416	NA	NA
ENSBTAG00000047647	0.818504	NA	NA
ENSBTAG00000047708	1.99644	NA	NA
ENSBTAG00000047712	1.91188	NA	NA
ENSBTAG00000047715	5.60299	NA	taperin [Source:RefSeq peptide;Acc:NP_001096820]
ENSBTAG00000047746	1.10481	NA	NA
ENSBTAG00000047822	0.739471	NA	NA
ENSBTAG00000047946	2.31434	NA	NA
ENSBTAG00000047988	1.1578	NA	CD1D antigen, d polypeptide [Source:RefSeq peptide;Acc:NP_001192310]
ENSBTAG00000048080	5.64125	NA	NA
ENSBTAG00000048114	0.905014	NA	NA
ENSBTAG00000048169	4.46854	NA	NA

## Sheet: inner CC specific
Genes specifically expressed in inner cumulus cells comparatively to oocytes and outer cumulus cells
ENSENBL ID	Average FPKM	External gene symbol	Description
ENSBTAG00000031099	2.42457	NA	NA
ENSBTAG00000038961	2.4065	NA	NA
ENSBTAG00000045654	1.90641	NA	NA
ENSBTAG00000046868	1.69278	NA	NA
ENSBTAG00000046958	3.17668	NA	NA
ENSBTAG00000048194	26.9351	NA	NA

## Sheet: cumulus specific
Genes specifically expressed in cumulus cells comparatively to oocytes
ENSENBL ID	Average FPKM	External gene symbol	Description
ENSBTAG00000000015	1.04358	FOXRED2	FAD dependent oxidoreductase domain containing 2 [Source:VGNC Symbol;Acc:VGNC:29107]
ENSBTAG00000000042	9.33396	PYCR1	pyrroline-5-carboxylate reductase 1 [Source:VGNC Symbol;Acc:VGNC:33586]
ENSBTAG00000000054	0.892023	S0PC4	small nuclear R0 activating complex polypeptide 4 [Source:HGNC Symbol;Acc:HGNC:11137]
ENSBTAG00000000057	3.72935	THBS3	thrombospondin 3 [Source:VGNC Symbol;Acc:VGNC:35830]
ENSBTAG00000000076	7.40531	RECK	reversion inducing cysteine rich protein with kazal motifs [Source:VGNC Symbol;Acc:VGNC:33847]
ENSBTAG00000000102	1.59938	GPR75	G protein-coupled receptor 75 [Source:VGNC Symbol;Acc:VGNC:29598]
ENSBTAG00000000113	0.828077	ARHGEF2	Rho/Rac guanine nucleotide exchange factor 2 [Source:VGNC Symbol;Acc:VGNC:26111]
ENSBTAG00000000138	1.22791	CCDC178	coiled-coil domain containing 178 [Source:VGNC Symbol;Acc:VGNC:26874]
ENSBTAG00000000153	2.64461	LRFN3	leucine rich repeat and fibronectin type III domain containing 3 [Source:VGNC Symbol;Acc:VGNC:30977]
ENSBTAG00000000156	1.09616	LGALSL	galectin like [Source:VGNC Symbol;Acc:VGNC:30856]
ENSBTAG00000000157	1.54648	CCDC138	coiled-coil domain containing 138 [Source:VGNC Symbol;Acc:VGNC:26850]
ENSBTAG00000000188	4.47346	HS3ST5	heparan sulfate-glucosamine 3-sulfotransferase 5 [Source:VGNC Symbol;Acc:VGNC:29960]
ENSBTAG00000000210	1.95992	ARHGAP31	Rho GTPase activating protein 31 [Source:VGNC Symbol;Acc:VGNC:26089]
ENSBTAG00000000220	0.991656	NEK10	NIMA related ki0se 10 [Source:VGNC Symbol;Acc:VGNC:31992]
ENSBTAG00000000224	1.30671	TSPAN15	tetraspanin 15 [Source:VGNC Symbol;Acc:VGNC:36430]
ENSBTAG00000000242	5.20854	NA	NA
ENSBTAG00000000243	36.384	HEBP2	heme binding protein 2 [Source:VGNC Symbol;Acc:VGNC:29798]
ENSBTAG00000000244	3.26254	NRXN2	neurexin 2 [Source:VGNC Symbol;Acc:VGNC:32271]
ENSBTAG00000000245	0.887454	NHSL1	NHS like 1 [Source:VGNC Symbol;Acc:VGNC:32072]
ENSBTAG00000000253	2.49518	PTPRF	protein tyrosine phosphatase, receptor type F [Source:VGNC Symbol;Acc:VGNC:33550]
ENSBTAG00000000296	0.957159	IMPDH1	inosine monophosphate dehydroge0se 1 [Source:VGNC Symbol;Acc:VGNC:30188]
ENSBTAG00000000300	0.676244	NEXMIF	neurite extension and migration factor [Source:VGNC Symbol;Acc:VGNC:32024]
ENSBTAG00000000317	0.745041	MAPK8IP1	mitogen-activated protein ki0se 8 interacting protein 1 [Source:VGNC Symbol;Acc:VGNC:31224]
ENSBTAG00000000330	7.07555	ALDH16A1	aldehyde dehydroge0se 16 family member A1 [Source:VGNC Symbol;Acc:VGNC:25806]
ENSBTAG00000000333	1.70455	ARHGAP20	Rho GTPase activating protein 20 [Source:VGNC Symbol;Acc:VGNC:26079]
ENSBTAG00000000342	28.6716	PLOD3	procollagen-lysine,2-oxoglutarate 5-dioxyge0se 3 [Source:VGNC Symbol;Acc:VGNC:33041]
ENSBTAG00000000362	2.36134	SPG11	SPG11, spatacsin vesicle trafficking associated [Source:VGNC Symbol;Acc:VGNC:35207]
ENSBTAG00000000389	0.94964	ZNF212	zinc finger protein 212 [Source:VGNC Symbol;Acc:VGNC:37226]
ENSBTAG00000000393	7.11494	SSPN	sarcospan [Source:VGNC Symbol;Acc:VGNC:35317]
ENSBTAG00000000413	1.40432	NRTN	neurturin [Source:VGNC Symbol;Acc:VGNC:32270]
ENSBTAG00000000414	0.831153	FUT6	NA
ENSBTAG00000000419	1.87703	PHEX	phosphate-regulating neutral endopeptidase [Source:RefSeq peptide;Acc:NP_001179800]
ENSBTAG00000000422	0.925943	TSHZ1	teashirt zinc finger homeobox 1 [Source:HGNC Symbol;Acc:HGNC:10669]
ENSBTAG00000000428	4.94111	BAK1	BCL2 antagonist/killer 1 [Source:VGNC Symbol;Acc:VGNC:26416]
ENSBTAG00000000429	1.36985	DGCR2	integral membrane protein DGCR2/IDD precursor [Source:RefSeq peptide;Acc:NP_001070504]
ENSBTAG00000000455	4.542	CREBZF	CREB/ATF bZIP transcription factor [Source:VGNC Symbol;Acc:VGNC:27701]
ENSBTAG00000000476	1.0499	THPO	thrombopoietin [Source:VGNC Symbol;Acc:VGNC:35844]
ENSBTAG00000000483	8.82198	NA	hyaluronidase-1 precursor [Source:RefSeq peptide;Acc:NP_001017941]
ENSBTAG00000000501	9.81036	KLHL13	kelch like family member 13 [Source:VGNC Symbol;Acc:VGNC:30643]
ENSBTAG00000000522	0.827236	AHSG	alpha 2-HS glycoprotein [Source:VGNC Symbol;Acc:VGNC:25756]
ENSBTAG00000000590	0.509069	POLE	D0 polymerase epsilon, catalytic subunit [Source:VGNC Symbol;Acc:VGNC:33118]
ENSBTAG00000000602	1.92913	RXRB	retinoid X receptor beta [Source:VGNC Symbol;Acc:VGNC:34231]
ENSBTAG00000000603	27.0951	JAM2	junctio0l adhesion molecule 2 [Source:HGNC Symbol;Acc:HGNC:14686]
ENSBTAG00000000650	2.37669	TUBGCP6	tubulin gamma complex associated protein 6 [Source:VGNC Symbol;Acc:VGNC:36516]
ENSBTAG00000000654	2.77045	ARMC4	armadillo repeat containing 4 [Source:VGNC Symbol;Acc:VGNC:26158]
ENSBTAG00000000671	4.76923	PARP3	poly(ADP-ribose) polymerase family member 3 [Source:HGNC Symbol;Acc:HGNC:273]
ENSBTAG00000000684	1.1918	ARHGEF10L	Rho guanine nucleotide exchange factor 10 like [Source:VGNC Symbol;Acc:VGNC:26105]
ENSBTAG00000000706	1.32229	ADAMTS1	ADAM metallopeptidase with thrombospondin type 1 motif 1 [Source:VGNC Symbol;Acc:VGNC:25614]
ENSBTAG00000000711	1.86977	NDRG1	N-myc downstream regulated 1 [Source:HGNC Symbol;Acc:HGNC:7679]
ENSBTAG00000000713	1.12808	AGFG2	ArfGAP with FG repeats 2 [Source:VGNC Symbol;Acc:VGNC:25726]
ENSBTAG00000000720	21.2413	CTSL1	cathepsin L [Source:HGNC Symbol;Acc:HGNC:2537]
ENSBTAG00000000738	0.863451	DAPK1	death associated protein ki0se 1 [Source:VGNC Symbol;Acc:VGNC:27877]
ENSBTAG00000000742	2.55602	AMOTL2	angiomotin like 2 [Source:VGNC Symbol;Acc:VGNC:25872]
ENSBTAG00000000754	4.56075	PPP2R5A	protein phosphatase 2 regulatory subunit B'alpha [Source:VGNC Symbol;Acc:VGNC:33260]
ENSBTAG00000000793	11.7496	LAMC2	laminin subunit gamma 2 [Source:VGNC Symbol;Acc:VGNC:30774]
ENSBTAG00000000804	10.8679	MOB3B	MOB ki0se activator 3B [Source:VGNC Symbol;Acc:VGNC:31545]
ENSBTAG00000000815	1.06526	EPHA2	EPH receptor A2 [Source:VGNC Symbol;Acc:VGNC:28534]
ENSBTAG00000000829	0.789186	CARKL	NA
ENSBTAG00000000841	1.82889	LZTS1	leucine zipper tumor suppressor 1 [Source:VGNC Symbol;Acc:VGNC:31121]
ENSBTAG00000000843	5.27904	NDRG2	protein NDRG2 [Source:RefSeq peptide;Acc:NP_001030381]
ENSBTAG00000000859	4.97834	SLC38A1	solute carrier family 38 member 1 [Source:VGNC Symbol;Acc:VGNC:34846]
ENSBTAG00000000873	0.77501	SLC13A3	solute carrier family 13 member 3 [Source:VGNC Symbol;Acc:VGNC:34675]
ENSBTAG00000000885	0.804911	NA	NA
ENSBTAG00000000899	10.29	TMEM17	transmembrane protein 17 [Source:VGNC Symbol;Acc:VGNC:35995]
ENSBTAG00000000917	3.35832	BMP1	bone morphogenetic protein 1 [Source:VGNC Symbol;Acc:VGNC:26514]
ENSBTAG00000000933	0.957254	CCDC183	coiled-coil domain containing 183 [Source:VGNC Symbol;Acc:VGNC:26878]
ENSBTAG00000000961	2.73926	NEURL2	neuralized E3 ubiquitin protein ligase 2 [Source:VGNC Symbol;Acc:VGNC:32015]
ENSBTAG00000000983	1.48304	ABCC8	ATP binding cassette subfamily C member 8 [Source:VGNC Symbol;Acc:VGNC:25475]
ENSBTAG00000001022	19.6315	AMDHD2	N-acetylglucosamine-6-phosphate deacetylase [Source:UniProtKB/Swiss-Prot;Acc:A7MBC0]
ENSBTAG00000001027	122.823	SERPINH1	serpin family H member 1 [Source:VGNC Symbol;Acc:VGNC:34480]
ENSBTAG00000001075	1.17639	CALB2	calbindin 2 [Source:VGNC Symbol;Acc:VGNC:26701]
ENSBTAG00000001077	3.72816	OSBPL5	oxysterol binding protein like 5 [Source:VGNC Symbol;Acc:VGNC:32463]
ENSBTAG00000001110	0.950698	SLC16A5	solute carrier family 16 member 5 [Source:VGNC Symbol;Acc:VGNC:34691]
ENSBTAG00000001112	3.77187	SMOX	spermine oxidase [Source:VGNC Symbol;Acc:VGNC:35028]
ENSBTAG00000001117	1.53885	ANKRD50	ankyrin repeat domain 50 [Source:VGNC Symbol;Acc:VGNC:25934]
ENSBTAG00000001138	7.40207	UFSP1	UFM1 specific peptidase 1 (i0ctive) [Source:HGNC Symbol;Acc:HGNC:33821]
ENSBTAG00000001139	1.38239	ACHE	acetylcholinesterase (Cartwright blood group) [Source:HGNC Symbol;Acc:HGNC:108]
ENSBTAG00000001142	3.75228	GNE	bifunctio0l UDP-N-acetylglucosamine 2-epimerase/N-acetylmannosamine ki0se [Source:RefSeq peptide;Acc:NP_001178072]
ENSBTAG00000001143	1.2232	NA	NA
ENSBTAG00000001153	6.09429	TLE2	transducin like enhancer of split 2 [Source:HGNC Symbol;Acc:HGNC:11838]
ENSBTAG00000001156	1.06383	ST3GAL1	ST3 beta-galactoside alpha-2,3-sialyltransferase 1 [Source:VGNC Symbol;Acc:VGNC:35331]
ENSBTAG00000001163	3.96827	H2AFY2	H2A histone family member Y2 [Source:HGNC Symbol;Acc:HGNC:14453]
ENSBTAG00000001164	2.70292	ACAD10	acyl-CoA dehydroge0se family member 10 [Source:HGNC Symbol;Acc:HGNC:21597]
ENSBTAG00000001165	10.9571	AIFM2	Bos taurus apoptosis-inducing factor, mitochondrion-associated, 2 (AIFM2), mR0. [Source:RefSeq mR0;Acc:NM_001314031]
ENSBTAG00000001173	1.56815	PLX02	plexin A2 [Source:HGNC Symbol;Acc:HGNC:9100]
ENSBTAG00000001178	3.50892	USPL1	ubiquitin specific peptidase like 1 [Source:VGNC Symbol;Acc:VGNC:36740]
ENSBTAG00000001179	1.29591	TEP1	telomerase associated protein 1 [Source:VGNC Symbol;Acc:VGNC:35745]
ENSBTAG00000001207	4.95674	SERPINB8	Serpin B8 [Source:UniProtKB/Swiss-Prot;Acc:Q5BIR5]
ENSBTAG00000001286	1.80136	ELMO3	engulfment and cell motility 3 [Source:VGNC Symbol;Acc:VGNC:28440]
ENSBTAG00000001288	1.58305	MAOB	monoamine oxidase B [Source:VGNC Symbol;Acc:VGNC:31175]
ENSBTAG00000001292	25.4542	LTF	lactotransferrin [Source:VGNC Symbol;Acc:VGNC:31077]
ENSBTAG00000001298	20.1565	STAMBPL1	STAM binding protein like 1 [Source:VGNC Symbol;Acc:VGNC:35357]
ENSBTAG00000001349	1.37994	KIF1C	kinesin family member 1C [Source:VGNC Symbol;Acc:VGNC:30593]
ENSBTAG00000001354	1.12349	INPP5E	inositol polyphosphate-5-phosphatase E [Source:VGNC Symbol;Acc:VGNC:30213]
ENSBTAG00000001368	45.5548	LGALS3BP	galectin 3 binding protein [Source:VGNC Symbol;Acc:VGNC:30853]
ENSBTAG00000001374	3.93	METTL27	methyltransferase like 27 [Source:VGNC Symbol;Acc:VGNC:31411]
ENSBTAG00000001385	2.45603	ZSCAN2	zinc finger and SCAN domain containing 2 [Source:VGNC Symbol;Acc:VGNC:37375]
ENSBTAG00000001396	1.27104	ADAMTS7	ADAM metallopeptidase with thrombospondin type 1 motif 7 [Source:HGNC Symbol;Acc:HGNC:223]
ENSBTAG00000001400	3.49221	AKT2	AKT serine/threonine ki0se 2 [Source:VGNC Symbol;Acc:VGNC:25799]
ENSBTAG00000001417	2.2318	ACSM1	acyl-CoA synthetase medium chain family member 1 [Source:HGNC Symbol;Acc:HGNC:18049]
ENSBTAG00000001425	2.33225	FBXO11	F-box protein 11 [Source:VGNC Symbol;Acc:VGNC:28892]
ENSBTAG00000001450	4.41418	APBB3	amyloid beta precursor protein binding family B member 3 [Source:HGNC Symbol;Acc:HGNC:20708]
ENSBTAG00000001478	16.1953	DESI2	desumoylating isopeptidase 2 [Source:VGNC Symbol;Acc:VGNC:28015]
ENSBTAG00000001517	9.2275	KRT18	keratin 18 [Source:VGNC Symbol;Acc:VGNC:30719]
ENSBTAG00000001518	12.9056	ISG20L2	interferon stimulated exonuclease gene 20 like 2 [Source:VGNC Symbol;Acc:VGNC:30295]
ENSBTAG00000001519	5.55784	RR0D1	ribosomal R0 adenine dimethylase domain containing 1 [Source:VGNC Symbol;Acc:VGNC:34167]
ENSBTAG00000001545	0.712978	SLC34A2	solute carrier family 34 member 2 [Source:VGNC Symbol;Acc:VGNC:34818]
ENSBTAG00000001548	1.15212	UBQLN4	ubiquilin 4 [Source:HGNC Symbol;Acc:HGNC:1237]
ENSBTAG00000001576	1.53801	TMEM140	transmembrane protein 140 [Source:VGNC Symbol;Acc:VGNC:35973]
ENSBTAG00000001595	281.016	MT1E	NA
ENSBTAG00000001599	0.678095	SV2A	sy0ptic vesicle glycoprotein 2A [Source:VGNC Symbol;Acc:VGNC:35494]
ENSBTAG00000001602	2.33739	IL4R	interleukin 4 receptor [Source:VGNC Symbol;Acc:VGNC:30163]
ENSBTAG00000001640	0.601424	EPB41L1	erythrocyte membrane protein band 4.1 like 1 [Source:VGNC Symbol;Acc:VGNC:28520]
ENSBTAG00000001644	0.541581	MDN1	midasin AAA ATPase 1 [Source:VGNC Symbol;Acc:VGNC:31338]
ENSBTAG00000001692	0.553753	NDST1	N-deacetylase and N-sulfotransferase 1 [Source:VGNC Symbol;Acc:VGNC:31942]
ENSBTAG00000001694	0.523876	TYRO3	TYRO3 protein tyrosine ki0se [Source:VGNC Symbol;Acc:VGNC:36551]
ENSBTAG00000001711	4.00197	BORCS6	uncharacterized protein C17orf59 homolog [Source:RefSeq peptide;Acc:NP_001035655]
ENSBTAG00000001740	22.3994	HAPLN3	hyaluro0n and proteoglycan link protein 3 [Source:VGNC Symbol;Acc:VGNC:29751]
ENSBTAG00000001744	11.953	BET1L	Bet1 golgi vesicular membrane trafficking protein like [Source:VGNC Symbol;Acc:VGNC:26476]
ENSBTAG00000001745	12.1863	LUM	lumican [Source:VGNC Symbol;Acc:VGNC:31081]
ENSBTAG00000001748	1.15174	TRIM45	tripartite motif containing 45 [Source:VGNC Symbol;Acc:VGNC:36337]
ENSBTAG00000001752	3.23091	FUCA2	alpha-L-fucosidase 2 [Source:VGNC Symbol;Acc:VGNC:29141]
ENSBTAG00000001770	3.07546	ST8SIA5	alpha-2,8-sialyltransferase 8E [Source:RefSeq peptide;Acc:NP_001179803]
ENSBTAG00000001783	1.67699	FBXO17	F-box protein 17 [Source:VGNC Symbol;Acc:VGNC:28895]
ENSBTAG00000001796	1.49069	CATSPERD	cation channel sperm associated auxiliary subunit delta [Source:VGNC Symbol;Acc:VGNC:26797]
ENSBTAG00000001826	2.00309	SASH1	SAM and SH3 domain containing 1 [Source:VGNC Symbol;Acc:VGNC:34293]
ENSBTAG00000001828	3.04852	SCRN2	secernin 2 [Source:VGNC Symbol;Acc:VGNC:34367]
ENSBTAG00000001839	2.4807	OCIAD2	OCIA domain containing 2 [Source:VGNC Symbol;Acc:VGNC:32396]
ENSBTAG00000001843	36.9882	WBP1	WW domain binding protein 1 [Source:VGNC Symbol;Acc:VGNC:36870]
ENSBTAG00000001844	11.4212	MOGS	mannosyl-oligosaccharide glucosidase [Source:HGNC Symbol;Acc:HGNC:24862]
ENSBTAG00000001852	7.19141	BREH1	NA
ENSBTAG00000001868	25.0609	PCYT2	phosphate cytidylyltransferase 2, ethanolamine [Source:VGNC Symbol;Acc:VGNC:32654]
ENSBTAG00000001877	19.1552	NA	NA
ENSBTAG00000001881	1.25584	SLC10A1	solute carrier family 10 member 1 [Source:VGNC Symbol;Acc:VGNC:34659]
ENSBTAG00000001890	0.690161	RUBCN	RUN and cysteine rich domain containing beclin 1 interacting protein [Source:VGNC Symbol;Acc:VGNC:34212]
ENSBTAG00000001906	1.16265	FANCA	Fanconi anemia complementation group A [Source:VGNC Symbol;Acc:VGNC:28852]
ENSBTAG00000001911	1.45181	NA	NA
ENSBTAG00000001941	0.800663	SEMA4D	semaphorin 4D [Source:VGNC Symbol;Acc:VGNC:34436]
ENSBTAG00000001966	1.43342	PDGFRL	platelet derived growth factor receptor like [Source:VGNC Symbol;Acc:VGNC:32694]
ENSBTAG00000001996	4.62613	SNRNP70	small nuclear ribonucleoprotein U1 subunit 70 [Source:VGNC Symbol;Acc:VGNC:35073]
ENSBTAG00000002009	5.77834	NA	NA
ENSBTAG00000002025	3.64311	AMIGO2	adhesion molecule with Ig like domain 2 [Source:VGNC Symbol;Acc:VGNC:25866]
ENSBTAG00000002039	1.92767	FRMD8	FERM domain containing 8 [Source:HGNC Symbol;Acc:HGNC:25462]
ENSBTAG00000002042	12.2923	RIC8A	RIC8 guanine nucleotide exchange factor A [Source:VGNC Symbol;Acc:VGNC:33961]
ENSBTAG00000002052	86.9306	PLOD1	procollagen-lysine,2-oxoglutarate 5-dioxyge0se 1 [Source:VGNC Symbol;Acc:VGNC:33039]
ENSBTAG00000002069	44.7506	BOLA	MHC class I heavy chain isoform 1 precursor [Source:RefSeq peptide;Acc:NP_001033607]
ENSBTAG00000002080	1.30249	NOV	nephroblastoma overexpressed [Source:HGNC Symbol;Acc:HGNC:7885]
ENSBTAG00000002107	1.8468	FZD1	frizzled class receptor 1 [Source:VGNC Symbol;Acc:VGNC:29165]
ENSBTAG00000002113	0.882101	ZNF41	zinc finger protein 41 [Source:VGNC Symbol;Acc:VGNC:37270]
ENSBTAG00000002115	2.37506	C20orf96	chromosome 20 open reading frame 96 [Source:HGNC Symbol;Acc:HGNC:16227]
ENSBTAG00000002128	10.8789	MPPE1	metallophosphoesterase 1 [Source:VGNC Symbol;Acc:VGNC:31587]
ENSBTAG00000002144	1.04693	ADRB2	adrenoceptor beta 2 [Source:VGNC Symbol;Acc:VGNC:25697]
ENSBTAG00000002151	3.6753	ASB15	ankyrin repeat and SOCS box containing 15 [Source:VGNC Symbol;Acc:VGNC:26192]
ENSBTAG00000002186	16.3098	NDN	necdin, MAGE family member [Source:VGNC Symbol;Acc:VGNC:31936]
ENSBTAG00000002189	3.05843	ALG1	NA
ENSBTAG00000002194	4.39363	NA	NA
ENSBTAG00000002219	10.9675	ATAD3	ATPase family AAA domain-containing protein 3 [Source:UniProtKB/Swiss-Prot;Acc:A7YWC4]
ENSBTAG00000002251	1.00416	NA	NA
ENSBTAG00000002258	230.124	APOA1	apolipoprotein A1 [Source:VGNC Symbol;Acc:VGNC:26022]
ENSBTAG00000002272	2.67314	KCTD18	potassium channel tetramerization domain containing 18 [Source:VGNC Symbol;Acc:VGNC:30507]
ENSBTAG00000002277	0.8342	MLLT1	MLLT1, super elongation complex subunit [Source:VGNC Symbol;Acc:VGNC:31501]
ENSBTAG00000002287	3.26373	CHD9	chromodomain helicase D0 binding protein 9 [Source:VGNC Symbol;Acc:VGNC:27284]
ENSBTAG00000002299	3.81444	SEL1L3	SEL1L family member 3 [Source:HGNC Symbol;Acc:HGNC:29108]
ENSBTAG00000002344	8.54735	ORAI3	ORAI calcium release-activated calcium modulator 3 [Source:VGNC Symbol;Acc:VGNC:32445]
ENSBTAG00000002346	12.6103	HSD3B7	hydroxy-delta-5-steroid dehydroge0se, 3 beta- and steroid delta-isomerase 7 [Source:VGNC Symbol;Acc:VGNC:29978]
ENSBTAG00000002350	1.66242	PIK3R2	Phosphatidylinositol 3-ki0se regulatory subunit beta [Source:UniProtKB/Swiss-Prot;Acc:P23726]
ENSBTAG00000002356	0.975273	RBM47	R0 binding motif protein 47 [Source:VGNC Symbol;Acc:VGNC:33804]
ENSBTAG00000002357	3.70475	TICAM2	TIR domain-containing adapter molecule 2 [Source:UniProtKB/Swiss-Prot;Acc:Q2LGB7]
ENSBTAG00000002368	2.50564	TULP2	tubby like protein 2 [Source:VGNC Symbol;Acc:VGNC:36520]
ENSBTAG00000002390	1.41367	CCDC184	coiled-coil domain containing 184 [Source:VGNC Symbol;Acc:VGNC:26879]
ENSBTAG00000002391	5.29514	TGFB1I1	transforming growth factor beta 1 induced transcript 1 [Source:VGNC Symbol;Acc:VGNC:35801]
ENSBTAG00000002402	1.04609	IGF2R	insulin like growth factor 2 receptor [Source:VGNC Symbol;Acc:VGNC:30082]
ENSBTAG00000002422	6.7059	BCL9	B-cell CLL/lymphoma 9 [Source:HGNC Symbol;Acc:HGNC:1008]
ENSBTAG00000002432	2.83827	ABHD13	abhydrolase domain containing 13 [Source:VGNC Symbol;Acc:VGNC:25492]
ENSBTAG00000002447	1.01861	NA	NA
ENSBTAG00000002473	1.88758	ANGPTL4	angiopoietin like 4 [Source:VGNC Symbol;Acc:VGNC:25893]
ENSBTAG00000002479	5.67874	PANK4	pantothe0te ki0se 4 [Source:VGNC Symbol;Acc:VGNC:32566]
ENSBTAG00000002485	0.910179	TNS1	tensin 1 [Source:VGNC Symbol;Acc:VGNC:36207]
ENSBTAG00000002515	0.569995	D0AF3	Dynein assembly factor 3, axonemal [Source:UniProtKB/Swiss-Prot;Acc:F1MLB4]
ENSBTAG00000002522	2.2056	SYT5	sy0ptotagmin 5 [Source:VGNC Symbol;Acc:VGNC:35544]
ENSBTAG00000002542	16.6836	KRCC1	lysine rich coiled-coil 1 [Source:VGNC Symbol;Acc:VGNC:30712]
ENSBTAG00000002551	15.405	KCNJ8	potassium voltage-gated channel subfamily J member 8 [Source:VGNC Symbol;Acc:VGNC:30463]
ENSBTAG00000002554	5.43759	TCAF1	TRPM8 channel associated factor 1 [Source:VGNC Symbol;Acc:VGNC:35676]
ENSBTAG00000002555	72.1059	PDZK1IP1	PDZK1 interacting protein 1 [Source:VGNC Symbol;Acc:VGNC:32730]
ENSBTAG00000002562	25.6629	PRAF2	PRA1 domain family member 2 [Source:VGNC Symbol;Acc:VGNC:33283]
ENSBTAG00000002566	1.83034	PGPEP1	pyroglutamyl-peptidase I [Source:VGNC Symbol;Acc:VGNC:32799]
ENSBTAG00000002615	0.894928	LONRF3	LON peptidase N-termi0l domain and ring finger 3 [Source:VGNC Symbol;Acc:VGNC:30950]
ENSBTAG00000002616	0.950186	NA	NA
ENSBTAG00000002626	3.00806	ARHGAP6	Rho GTPase activating protein 6 [Source:VGNC Symbol;Acc:VGNC:26099]
ENSBTAG00000002629	1.37266	TEX45	testis expressed 45 [Source:HGNC Symbol;Acc:HGNC:24745]
ENSBTAG00000002639	1.74683	ZDHHC7	zinc finger DHHC-type containing 7 [Source:VGNC Symbol;Acc:VGNC:37145]
ENSBTAG00000002668	3.97785	ZNF711	zinc finger protein 711 [Source:VGNC Symbol;Acc:VGNC:37337]
ENSBTAG00000002669	1.65324	RASSF4	Ras association domain family member 4 [Source:VGNC Symbol;Acc:VGNC:33760]
ENSBTAG00000002683	31.036	PFKP	phosphofructoki0se, platelet [Source:VGNC Symbol;Acc:VGNC:32775]
ENSBTAG00000002770	19.3748	TCN2	transcobalamin 2 [Source:VGNC Symbol;Acc:VGNC:35699]
ENSBTAG00000002792	2.20063	FUT11	fucosyltransferase 11 [Source:VGNC Symbol;Acc:VGNC:29149]
ENSBTAG00000002834	14.9009	CCDC69	coiled-coil domain containing 69 [Source:VGNC Symbol;Acc:VGNC:26911]
ENSBTAG00000002843	2.3719	MGC160092	acyl-CoA thioesterase 4 [Source:RefSeq peptide;Acc:NP_001092411]
ENSBTAG00000002847	4.83843	D2HGDH	D-2-hydroxyglutarate dehydroge0se [Source:VGNC Symbol;Acc:VGNC:27861]
ENSBTAG00000002854	8.62838	TMEM63A	transmembrane protein 63A [Source:VGNC Symbol;Acc:VGNC:36103]
ENSBTAG00000002878	4.54505	CHRD	chordin [Source:VGNC Symbol;Acc:VGNC:27316]
ENSBTAG00000002900	1.34764	NA	NA
ENSBTAG00000002910	4.46082	ECHDC2	Enoyl-CoA hydratase domain-containing protein 2, mitochondrial [Source:UniProtKB/Swiss-Prot;Acc:Q2TBT3]
ENSBTAG00000002912	395.459	INHBA	inhibin beta A subunit [Source:VGNC Symbol;Acc:VGNC:30200]
ENSBTAG00000002914	6.10391	GALNT18	polypeptide N-acetylgalactosaminyltransferase 18 [Source:VGNC Symbol;Acc:VGNC:29230]
ENSBTAG00000002917	2.74047	PRKAG2	protein ki0se AMP-activated non-catalytic subunit gamma 2 [Source:HGNC Symbol;Acc:HGNC:9386]
ENSBTAG00000002922	0.760582	GAB2	GRB2 associated binding protein 2 [Source:HGNC Symbol;Acc:HGNC:14458]
ENSBTAG00000002938	2.37911	CPED1	cadherin like and PC-esterase domain containing 1 [Source:VGNC Symbol;Acc:VGNC:27651]
ENSBTAG00000002939	0.903983	FURIN	furin, paired basic amino acid cleaving enzyme [Source:VGNC Symbol;Acc:VGNC:29146]
ENSBTAG00000002941	0.593551	FES	FES proto-oncogene, tyrosine ki0se [Source:VGNC Symbol;Acc:VGNC:28954]
ENSBTAG00000002942	1.08838	SLC2A10	solute carrier family 2 member 10 [Source:VGNC Symbol;Acc:VGNC:34797]
ENSBTAG00000002948	3.06543	SETD2	SET domain containing 2 [Source:VGNC Symbol;Acc:VGNC:34493]
ENSBTAG00000002962	2.50976	PPM1M	protein phosphatase, Mg2+/Mn2+ dependent 1M [Source:VGNC Symbol;Acc:VGNC:33217]
ENSBTAG00000002977	11.2826	ECE1	endothelin converting enzyme 1 [Source:VGNC Symbol;Acc:VGNC:28302]
ENSBTAG00000003012	1.06344	TRAF1	TNF receptor associated factor 1 [Source:VGNC Symbol;Acc:VGNC:36270]
ENSBTAG00000003017	5.13992	TTC38	tetratricopeptide repeat domain 38 [Source:VGNC Symbol;Acc:VGNC:36474]
ENSBTAG00000003027	4.14097	EMX2	empty spiracles homeobox 2 [Source:VGNC Symbol;Acc:VGNC:28486]
ENSBTAG00000003037	3.41046	TAP2	antigen peptide transporter 2 [Source:RefSeq peptide;Acc:NP_776647]
ENSBTAG00000003038	6.81728	NA	transporter 2, ATP-binding cassette, sub-family B [Source:RefSeq peptide;Acc:NP_001040087]
ENSBTAG00000003052	3.80769	PCSK7	proprotein convertase subtilisin/kexin type 7 [Source:VGNC Symbol;Acc:VGNC:32649]
ENSBTAG00000003060	4.0859	NTRK1	neurotrophic receptor tyrosine ki0se 1 [Source:VGNC Symbol;Acc:VGNC:32309]
ENSBTAG00000003086	2.44513	NA	NA
ENSBTAG00000003100	4.02548	SMTN	smoothelin [Source:VGNC Symbol;Acc:VGNC:35036]
ENSBTAG00000003132	1.6893	CHRNB4	cholinergic receptor nicotinic beta 4 subunit [Source:VGNC Symbol;Acc:VGNC:27333]
ENSBTAG00000003143	3.21485	TBCCD1	TBCC domain containing 1 [Source:VGNC Symbol;Acc:VGNC:35651]
ENSBTAG00000003152	29.8372	NA	interferon alpha-inducible protein 27 [Source:RefSeq peptide;Acc:NP_001033139]
ENSBTAG00000003165	0.736013	ADAMTS9	ADAM metallopeptidase with thrombospondin type 1 motif 9 [Source:VGNC Symbol;Acc:VGNC:25630]
ENSBTAG00000003183	2.75114	NTN4	netrin 4 [Source:VGNC Symbol;Acc:VGNC:32306]
ENSBTAG00000003186	1.46029	OTULIN	OTU deubiquiti0se with linear linkage specificity [Source:VGNC Symbol;Acc:VGNC:32501]
ENSBTAG00000003212	5.23622	N0T	neuro0tin [Source:VGNC Symbol;Acc:VGNC:32142]
ENSBTAG00000003232	2.35731	RAB29	RAB29, member RAS oncogene family [Source:VGNC Symbol;Acc:VGNC:33636]
ENSBTAG00000003267	2.53822	ZNF132	zinc finger protein 132 [Source:HGNC Symbol;Acc:HGNC:12916]
ENSBTAG00000003291	10.7662	RIMKLB	ribosomal modification protein rimK like family member B [Source:VGNC Symbol;Acc:VGNC:33971]
ENSBTAG00000003295	2.33963	GORAB	golgin, RAB6 interacting [Source:VGNC Symbol;Acc:VGNC:29497]
ENSBTAG00000003298	2.77272	LZTS2	leucine zipper tumor suppressor 2 [Source:VGNC Symbol;Acc:VGNC:31122]
ENSBTAG00000003304	5.03455	HOXC4	homeobox C4 [Source:VGNC Symbol;Acc:VGNC:29925]
ENSBTAG00000003312	1.90781	CHST15	carbohydrate sulfotransferase 15 [Source:VGNC Symbol;Acc:VGNC:27343]
ENSBTAG00000003319	2.60795	FLRT3	fibronectin leucine rich transmembrane protein 3 [Source:VGNC Symbol;Acc:VGNC:29040]
ENSBTAG00000003322	1.9857	TTLL7	tubulin tyrosine ligase like 7 [Source:VGNC Symbol;Acc:VGNC:36495]
ENSBTAG00000003336	6.08883	TPD52L1	tumor protein D52 like 1 [Source:VGNC Symbol;Acc:VGNC:36245]
ENSBTAG00000003386	20.2524	SUPT4H1	SPT4 homolog, DSIF elongation factor subunit [Source:VGNC Symbol;Acc:VGNC:35480]
ENSBTAG00000003394	2.02772	RNF215	ring finger protein 215 [Source:VGNC Symbol;Acc:VGNC:34052]
ENSBTAG00000003430	3.30918	EPO	erythropoietin [Source:VGNC Symbol;Acc:VGNC:28549]
ENSBTAG00000003476	7.7753	FEM1A	fem-1 homolog A [Source:VGNC Symbol;Acc:VGNC:28944]
ENSBTAG00000003483	2.00858	NUDT18	nudix hydrolase 18 [Source:VGNC Symbol;Acc:VGNC:32333]
ENSBTAG00000003490	1.52487	ELMO1	engulfment and cell motility 1 [Source:VGNC Symbol;Acc:VGNC:28438]
ENSBTAG00000003496	5.27046	AIG1	androgen induced 1 [Source:VGNC Symbol;Acc:VGNC:25764]
ENSBTAG00000003497	2.66095	NA	NA
ENSBTAG00000003509	1.94409	PLEKHA2	pleckstrin homology domain containing A2 [Source:VGNC Symbol;Acc:VGNC:33004]
ENSBTAG00000003526	0.669163	SYNE3	spectrin repeat containing nuclear envelope family member 3 [Source:VGNC Symbol;Acc:VGNC:35522]
ENSBTAG00000003544	2.24781	S1PR5	sphingosine-1-phosphate receptor 5 [Source:VGNC Symbol;Acc:VGNC:34256]
ENSBTAG00000003550	5.2892	C29H11orf54	Ester hydrolase C11orf54 homolog [Source:UniProtKB/Swiss-Prot;Acc:Q2HJH3]
ENSBTAG00000003553	8.40528	ZFP36L2	zinc finger protein 36, C3H1 type-like 2 [Source:RefSeq peptide;Acc:NP_001178120]
ENSBTAG00000003575	1.24706	NA	NA
ENSBTAG00000003598	13.4882	P3H3	prolyl 3-hydroxylase 3 [Source:VGNC Symbol;Acc:VGNC:32534]
ENSBTAG00000003601	0.69291	ZMAT1	zinc finger matrin-type 1 [Source:VGNC Symbol;Acc:VGNC:37190]
ENSBTAG00000003604	0.701219	ADAMTSL4	ADAMTS like 4 [Source:VGNC Symbol;Acc:VGNC:25632]
ENSBTAG00000003606	1.76827	NA	NA
ENSBTAG00000003607	0.868188	FAM20C	FAM20C, golgi associated secretory pathway ki0se [Source:VGNC Symbol;Acc:VGNC:28787]
ENSBTAG00000003617	25.5707	ALKBH4	alkB homolog 4, lysine demethylase [Source:VGNC Symbol;Acc:VGNC:25835]
ENSBTAG00000003622	1.65363	ZKSCAN7	zinc finger protein with KRAB and SCAN domains 7 [Source:RefSeq peptide;Acc:NP_001193741]
ENSBTAG00000003635	5.09577	SLC35C2	solute carrier family 35 member C2 [Source:RefSeq peptide;Acc:NP_001039639]
ENSBTAG00000003661	0.992253	NA	NA
ENSBTAG00000003665	1.06202	NUP210	nucleoporin 210 [Source:VGNC Symbol;Acc:VGNC:32356]
ENSBTAG00000003692	3.29973	UCP2	uncoupling protein 2 [Source:VGNC Symbol;Acc:VGNC:36641]
ENSBTAG00000003709	2.11899	ITGB8	integrin subunit beta 8 [Source:VGNC Symbol;Acc:VGNC:30333]
ENSBTAG00000003740	2.4606	KDM6A	lysine-specific demethylase 6A [Source:RefSeq peptide;Acc:NP_001193504]
ENSBTAG00000003743	3.20085	NA	NA
ENSBTAG00000003754	0.636275	NA	NA
ENSBTAG00000003759	1.8845	PCNX3	pecanex homolog 3 [Source:VGNC Symbol;Acc:VGNC:32640]
ENSBTAG00000003766	3.83121	BLOC1S4	biogenesis of lysosomal organelles complex 1 subunit 4 [Source:VGNC Symbol;Acc:VGNC:26508]
ENSBTAG00000003845	5.65943	CSRNP1	cysteine and serine rich nuclear protein 1 [Source:VGNC Symbol;Acc:VGNC:27772]
ENSBTAG00000003855	0.818576	FAM120C	family with sequence similarity 120C [Source:VGNC Symbol;Acc:VGNC:28721]
ENSBTAG00000003872	2.14366	NA	NA
ENSBTAG00000003895	7.53177	CYBA	Cytochrome b-245 light chain [Source:UniProtKB/Swiss-Prot;Acc:O46521]
ENSBTAG00000003912	2.04327	NA	NA
ENSBTAG00000003958	7.38708	TMEM220	transmembrane protein 220 [Source:VGNC Symbol;Acc:VGNC:36042]
ENSBTAG00000003977	0.695914	SLC52A3	solute carrier family 52 member 3 [Source:VGNC Symbol;Acc:VGNC:34902]
ENSBTAG00000004005	0.566032	WDR7	WD repeat domain 7 [Source:VGNC Symbol;Acc:VGNC:36914]
ENSBTAG00000004050	1.76322	NA	NA
ENSBTAG00000004063	5.0863	SERPI05	Plasma serine protease inhibitor [Source:UniProtKB/Swiss-Prot;Acc:Q9N2I2]
ENSBTAG00000004078	1.95071	KCNH2	potassium voltage-gated channel subfamily H member 2 [Source:HGNC Symbol;Acc:HGNC:6251]
ENSBTAG00000004091	0.987675	GTF3C4	general transcription factor IIIC subunit 4 [Source:VGNC Symbol;Acc:VGNC:29705]
ENSBTAG00000004092	4.23246	AK8	adenylate ki0se 8 [Source:VGNC Symbol;Acc:VGNC:25777]
ENSBTAG00000004094	7.65772	SPARCL1	SPARC like 1 [Source:VGNC Symbol;Acc:VGNC:35172]
ENSBTAG00000004098	4.40909	ARMT1	acidic residue methyltransferase 1 [Source:HGNC Symbol;Acc:HGNC:17872]
ENSBTAG00000004110	1.39216	NA	NA
ENSBTAG00000004114	1.11503	MAP3K11	mitogen-activated protein ki0se ki0se ki0se 11 [Source:VGNC Symbol;Acc:VGNC:31189]
ENSBTAG00000004120	4.86956	HEMK1	HemK methyltransferase family member 1 [Source:VGNC Symbol;Acc:VGNC:29808]
ENSBTAG00000004154	3.81253	SKIL	SKI like proto-oncogene [Source:VGNC Symbol;Acc:VGNC:34648]
ENSBTAG00000004170	1.2611	NA	NA
ENSBTAG00000004191	3.341	JMJD4	jumonji domain containing 4 [Source:HGNC Symbol;Acc:HGNC:25724]
ENSBTAG00000004200	6.76826	GTPBP3	tR0 modification GTPase GTPBP3, mitochondrial [Source:RefSeq peptide;Acc:NP_001193147]
ENSBTAG00000004208	0.64465	PLEKHG6	pleckstrin homology and RhoGEF domain containing G6 [Source:VGNC Symbol;Acc:VGNC:33019]
ENSBTAG00000004211	5.04368	TNFRSF1A	TNF receptor superfamily member 1A [Source:VGNC Symbol;Acc:VGNC:36164]
ENSBTAG00000004216	1.26238	MAP3K2	mitogen-activated protein ki0se ki0se ki0se 2 [Source:VGNC Symbol;Acc:VGNC:31195]
ENSBTAG00000004222	35.9466	SAT2	spermidine/spermine N1-acetyltransferase family member 2 [Source:VGNC Symbol;Acc:VGNC:34297]
ENSBTAG00000004226	2.58294	SHBG	sex hormone binding globulin [Source:VGNC Symbol;Acc:VGNC:34589]
ENSBTAG00000004237	3.93718	BTC	betacellulin [Source:VGNC Symbol;Acc:VGNC:26593]
ENSBTAG00000004246	0.732021	H6PD	hexose-6-phosphate dehydroge0se/glucose 1-dehydroge0se [Source:HGNC Symbol;Acc:HGNC:4795]
ENSBTAG00000004248	1.85245	MLYCD	NA
ENSBTAG00000004269	0.538286	SGK1	serum/glucocorticoid regulated ki0se 1 [Source:VGNC Symbol;Acc:VGNC:34541]
ENSBTAG00000004277	2.65766	EVC2	EvC ciliary complex subunit 2 [Source:VGNC Symbol;Acc:VGNC:28635]
ENSBTAG00000004281	3.21041	ACSS1	acyl-CoA synthetase short chain family member 1 [Source:VGNC Symbol;Acc:VGNC:25570]
ENSBTAG00000004329	4.03969	RELL1	RELT like 1 [Source:VGNC Symbol;Acc:VGNC:33860]
ENSBTAG00000004364	1.64514	THNSL2	threonine synthase like 2 [Source:VGNC Symbol;Acc:VGNC:35839]
ENSBTAG00000004386	2.51425	SOCS1	suppressor of cytokine sig0ling 1 [Source:VGNC Symbol;Acc:VGNC:35119]
ENSBTAG00000004399	0.79011	LRRN3	leucine rich repeat neuro0l 3 [Source:VGNC Symbol;Acc:VGNC:31040]
ENSBTAG00000004400	0.782143	PRRC2B	proline rich coiled-coil 2B [Source:VGNC Symbol;Acc:VGNC:33405]
ENSBTAG00000004406	4.00439	MSI2	musashi R0 binding protein 2 [Source:HGNC Symbol;Acc:HGNC:18585]
ENSBTAG00000004430	1.33379	SGPP1	sphingosine-1-phosphate phosphatase 1 [Source:VGNC Symbol;Acc:VGNC:34548]
ENSBTAG00000004432	5.30877	CHRDL1	chordin like 1 [Source:HGNC Symbol;Acc:HGNC:29861]
ENSBTAG00000004494	0.921831	B4GALNT1	beta-1,4-N-acetyl-galactosaminyltransferase 1 [Source:VGNC Symbol;Acc:VGNC:26385]
ENSBTAG00000004509	1.954	SLX4	SLX4 structure-specific endonuclease subunit [Source:VGNC Symbol;Acc:VGNC:34973]
ENSBTAG00000004542	8.69746	FAM78A	family with sequence similarity 78 member A [Source:VGNC Symbol;Acc:VGNC:28829]
ENSBTAG00000004552	1.71432	PBXIP1	PBX homeobox interacting protein 1 [Source:VGNC Symbol;Acc:VGNC:32611]
ENSBTAG00000004565	0.871264	NA	NA
ENSBTAG00000004568	5.5017	GALNS	N-acetylgalactosamine-6-sulfatase precursor [Source:RefSeq peptide;Acc:NP_001193258]
ENSBTAG00000004607	3.73087	GSG1L	GSG1 like [Source:VGNC Symbol;Acc:VGNC:29677]
ENSBTAG00000004624	1.61713	NA	NA
ENSBTAG00000004625	0.769323	PYGB	glycogen phosphorylase, brain form [Source:RefSeq peptide;Acc:NP_001030347]
ENSBTAG00000004637	0.869288	2018-03-10	membrane associated ring-CH-type finger 10 [Source:VGNC Symbol;Acc:VGNC:31237]
ENSBTAG00000004760	2.32289	PPYR1	NA
ENSBTAG00000004766	0.814427	NA	C-type lectin domain family 18 member A precursor [Source:RefSeq peptide;Acc:NP_001095504]
ENSBTAG00000004767	0.820791	SYK	spleen associated tyrosine ki0se [Source:VGNC Symbol;Acc:VGNC:35513]
ENSBTAG00000004783	13.6227	CORO1B	coronin 1B [Source:VGNC Symbol;Acc:VGNC:27621]
ENSBTAG00000004788	11.7043	SDR39U1	short chain dehydroge0se/reductase family 39U member 1 [Source:VGNC Symbol;Acc:VGNC:34396]
ENSBTAG00000004792	1.05834	CHMP4C	charged multivesicular body protein 4C [Source:VGNC Symbol;Acc:VGNC:27303]
ENSBTAG00000004799	2.97098	DENND2A	DENN domain containing 2A [Source:VGNC Symbol;Acc:VGNC:27995]
ENSBTAG00000004815	7.65238	NA	NA
ENSBTAG00000004817	1.3397	NA	NA
ENSBTAG00000004832	1.91964	KIF21A	kinesin family member 21A [Source:VGNC Symbol;Acc:VGNC:30595]
ENSBTAG00000004849	2.64356	IGSF3	immunoglobulin superfamily member 3 [Source:VGNC Symbol;Acc:VGNC:30094]
ENSBTAG00000004854	3.21791	SLC24A5	solute carrier family 24 member 5 [Source:VGNC Symbol;Acc:VGNC:34740]
ENSBTAG00000004893	1.61616	ACOX3	acyl-CoA oxidase 3, pristanoyl [Source:VGNC Symbol;Acc:VGNC:25554]
ENSBTAG00000004921	2.20667	NA	NA
ENSBTAG00000004969	4.81716	LRRC14	leucine rich repeat containing 14 [Source:VGNC Symbol;Acc:VGNC:30999]
ENSBTAG00000004970	2.5977	LRRC24	leucine rich repeat containing 24 [Source:VGNC Symbol;Acc:VGNC:31005]
ENSBTAG00000004971	3.20209	GRAMD1C	GRAM domain containing 1C [Source:VGNC Symbol;Acc:VGNC:29624]
ENSBTAG00000005034	1.14912	CAPN5	calpain 5 [Source:VGNC Symbol;Acc:VGNC:26748]
ENSBTAG00000005043	16.334	TIMP1	TIMP metallopeptidase inhibitor 1 [Source:VGNC Symbol;Acc:VGNC:35870]
ENSBTAG00000005077	1.15615	CXCL12	C-X-C motif chemokine ligand 12 [Source:VGNC Symbol;Acc:VGNC:27848]
ENSBTAG00000005092	27.9203	ROR2	receptor tyrosine ki0se like orphan receptor 2 [Source:VGNC Symbol;Acc:VGNC:34087]
ENSBTAG00000005093	1.64732	CES2	carboxylesterase 2 [Source:VGNC Symbol;Acc:VGNC:27229]
ENSBTAG00000005099	2.09501	NA	NA
ENSBTAG00000005146	21.1358	NA	NA
ENSBTAG00000005163	25.2668	S100A1	S100 calcium binding protein A1 [Source:VGNC Symbol;Acc:VGNC:34236]
ENSBTAG00000005182	30.4004	BoLA	Bos taurus major histocompatibility complex, class I, A (BoLA), mR0. [Source:RefSeq mR0;Acc:NM_001114855]
ENSBTAG00000005186	7.74339	DBNDD2	dysbindin domain containing 2 [Source:VGNC Symbol;Acc:VGNC:27892]
ENSBTAG00000005196	6.40935	TYW3	tR0-yW synthesizing protein 3 homolog [Source:VGNC Symbol;Acc:VGNC:36554]
ENSBTAG00000005240	1.3455	ZNF605	zinc finger protein 605 [Source:VGNC Symbol;Acc:VGNC:37310]
ENSBTAG00000005261	6.69048	NA	NA
ENSBTAG00000005272	4.14077	DOHH	deoxyhypusine hydroxylase [Source:VGNC Symbol;Acc:VGNC:28164]
ENSBTAG00000005278	6.83018	WEE1	WEE1 G2 checkpoint ki0se [Source:VGNC Symbol;Acc:VGNC:36930]
ENSBTAG00000005295	0.982634	SLC35E1	solute carrier family 35 member E1 [Source:VGNC Symbol;Acc:VGNC:34830]
ENSBTAG00000005310	4.90103	GPR180	G protein-coupled receptor 180 [Source:VGNC Symbol;Acc:VGNC:29575]
ENSBTAG00000005339	0.828027	NA	vascular endothelial growth factor A isoform VEGF-A precursor [Source:RefSeq peptide;Acc:NP_776641]
ENSBTAG00000005379	5.16815	SLC41A1	solute carrier family 41 member 1 [Source:VGNC Symbol;Acc:VGNC:34873]
ENSBTAG00000005382	4.55621	CCDC85B	coiled-coil domain containing 85B [Source:VGNC Symbol;Acc:VGNC:26924]
ENSBTAG00000005410	2.65368	RGS7	regulator of G protein sig0ling 7 [Source:VGNC Symbol;Acc:VGNC:33923]
ENSBTAG00000005425	10.2394	GATA4	GATA binding protein 4 [Source:VGNC Symbol;Acc:VGNC:29268]
ENSBTAG00000005442	0.517815	WDR78	WD repeat domain 78 [Source:VGNC Symbol;Acc:VGNC:36922]
ENSBTAG00000005454	2.92408	FUT10	fucosyltransferase 10 [Source:VGNC Symbol;Acc:VGNC:29148]
ENSBTAG00000005464	3.60489	ADCY6	adenylate cyclase 6 [Source:VGNC Symbol;Acc:VGNC:25647]
ENSBTAG00000005523	1.97161	XYLT1	xylosyltransferase 1 [Source:VGNC Symbol;Acc:VGNC:37012]
ENSBTAG00000005532	2.50526	PEX6	peroxisomal biogenesis factor 6 [Source:VGNC Symbol;Acc:VGNC:32763]
ENSBTAG00000005557	1.29323	AFDN	afadin, adherens junction formation factor [Source:VGNC Symbol;Acc:VGNC:25709]
ENSBTAG00000005565	2.12826	CLN6	CLN6, transmembrane ER protein [Source:VGNC Symbol;Acc:VGNC:27453]
ENSBTAG00000005572	3.62943	ZNF205	zinc finger protein 205 [Source:VGNC Symbol;Acc:VGNC:37224]
ENSBTAG00000005576	0.850096	CLEC11A	C-type lectin domain containing 11A [Source:VGNC Symbol;Acc:VGNC:27422]
ENSBTAG00000005580	0.747833	SZT2	SZT2, KICSTOR complex subunit [Source:VGNC Symbol;Acc:VGNC:35551]
ENSBTAG00000005583	10.3693	HYI	hydroxypyruvate isomerase (putative) [Source:HGNC Symbol;Acc:HGNC:26948]
ENSBTAG00000005617	2.08207	SLC41A3	solute carrier family 41 member 3 [Source:HGNC Symbol;Acc:HGNC:31046]
ENSBTAG00000005683	24.5109	ELAC1	Zinc phosphodiesterase ELAC protein 1 [Source:UniProtKB/Swiss-Prot;Acc:Q29RY4]
ENSBTAG00000005734	25.4252	GATA6	GATA binding protein 6 [Source:HGNC Symbol;Acc:HGNC:4174]
ENSBTAG00000005745	18.1207	HPSE	hepara0se [Source:VGNC Symbol;Acc:VGNC:29948]
ENSBTAG00000005751	1.94995	CDAN1	codanin 1 [Source:VGNC Symbol;Acc:VGNC:27057]
ENSBTAG00000005766	0.493327	IL4I1	interleukin 4 induced 1 [Source:VGNC Symbol;Acc:VGNC:30162]
ENSBTAG00000005769	0.736713	NPHP3	nephrocystin 3 [Source:VGNC Symbol;Acc:VGNC:32202]
ENSBTAG00000005773	8.72335	PGM2	Bos taurus phosphoglucomutase 2 (PGM2), mR0. [Source:RefSeq mR0;Acc:NM_001304966]
ENSBTAG00000005780	1.24647	LDB1	LIM domain binding 1 [Source:HGNC Symbol;Acc:HGNC:6532]
ENSBTAG00000005799	0.761166	KIRREL1	kirre like nephrin family adhesion molecule 1 [Source:VGNC Symbol;Acc:VGNC:30614]
ENSBTAG00000005830	0.92384	STRN4	striatin 4 [Source:VGNC Symbol;Acc:VGNC:35426]
ENSBTAG00000005842	0.955687	ABCC10	ATP binding cassette subfamily C member 10 [Source:VGNC Symbol;Acc:VGNC:25469]
ENSBTAG00000005847	2.74602	ROCK2	Rho associated coiled-coil containing protein ki0se 2 [Source:VGNC Symbol;Acc:VGNC:34082]
ENSBTAG00000005877	14.2562	FAM83A	family with sequence similarity 83 member A [Source:VGNC Symbol;Acc:VGNC:28832]
ENSBTAG00000005882	1.35535	ZNF333	zinc finger protein 333 [Source:VGNC Symbol;Acc:VGNC:37250]
ENSBTAG00000005903	1.73824	LRP5	LDL receptor related protein 5 [Source:HGNC Symbol;Acc:HGNC:6697]
ENSBTAG00000005917	0.803294	PARD6G	par-6 family cell polarity regulator gamma [Source:VGNC Symbol;Acc:VGNC:32585]
ENSBTAG00000005947	3.0218	PLAU	plasminogen activator, uroki0se [Source:VGNC Symbol;Acc:VGNC:32975]
ENSBTAG00000005963	1.84704	MAT1A	methionine adenosyltransferase 1A [Source:VGNC Symbol;Acc:VGNC:31261]
ENSBTAG00000005964	2.81311	PIGG	GPI ethanolamine phosphate transferase 2 [Source:RefSeq peptide;Acc:NP_001019689]
ENSBTAG00000005976	6.75563	HSD17B7	hydroxysteroid 17-beta dehydroge0se 7 [Source:VGNC Symbol;Acc:VGNC:29976]
ENSBTAG00000005990	0.466794	S1PR1	sphingosine-1-phosphate receptor 1 [Source:VGNC Symbol;Acc:VGNC:34252]
ENSBTAG00000006002	0.957995	DIDO1	death inducer-obliterator 1 [Source:VGNC Symbol;Acc:VGNC:28064]
ENSBTAG00000006015	3.03042	POLH	D0 polymerase eta [Source:VGNC Symbol;Acc:VGNC:33124]
ENSBTAG00000006052	0.578514	PLCD3	phospholipase C delta 3 [Source:VGNC Symbol;Acc:VGNC:32985]
ENSBTAG00000006056	10.8031	HEXIM1	hexamethylene bisacetamide inducible 1 [Source:VGNC Symbol;Acc:VGNC:29826]
ENSBTAG00000006064	0.69567	NA	NA
ENSBTAG00000006069	1.27797	CAPS	calcyphosine [Source:VGNC Symbol;Acc:VGNC:26753]
ENSBTAG00000006073	1.52493	PODNL1	podocan like 1 [Source:VGNC Symbol;Acc:VGNC:33102]
ENSBTAG00000006081	1.58389	PPM1J	protein phosphatase, Mg2+/Mn2+ dependent 1J [Source:HGNC Symbol;Acc:HGNC:20785]
ENSBTAG00000006089	6.35241	C17orf80	chromosome 17 open reading frame 80 [Source:HGNC Symbol;Acc:HGNC:29601]
ENSBTAG00000006099	5.37871	PIP5K1A	phosphatidylinositol-4-phosphate 5-ki0se type 1 alpha [Source:HGNC Symbol;Acc:HGNC:8994]
ENSBTAG00000006133	1.21816	NA	NA
ENSBTAG00000006152	2.14036	NA	NA
ENSBTAG00000006157	0.99251	HS6ST1	heparan sulfate 6-O-sulfotransferase 1 [Source:VGNC Symbol;Acc:VGNC:29962]
ENSBTAG00000006175	4.94379	KDM5B	lysine demethylase 5B [Source:VGNC Symbol;Acc:VGNC:30531]
ENSBTAG00000006195	9.73639	C29H11orf68	chromosome 11 open reading frame 68 [Source:HGNC Symbol;Acc:HGNC:28801]
ENSBTAG00000006212	1.69017	GTF2IRD1	GTF2I repeat domain containing 1 [Source:VGNC Symbol;Acc:VGNC:29700]
ENSBTAG00000006231	5.61726	ACSBG1	acyl-CoA synthetase bubblegum family member 1 [Source:VGNC Symbol;Acc:VGNC:25560]
ENSBTAG00000006236	1.95035	NA	NA
ENSBTAG00000006262	1.21522	LIMS2	LIM zinc finger domain containing 2 [Source:VGNC Symbol;Acc:VGNC:30891]
ENSBTAG00000006276	5.04654	C1QTNF1	C1q and TNF related 1 [Source:VGNC Symbol;Acc:VGNC:26622]
ENSBTAG00000006277	3.94574	ENGASE	endo-beta-N-acetylglucosaminidase [Source:VGNC Symbol;Acc:VGNC:28493]
ENSBTAG00000006287	21.4347	NEDD9	neural precursor cell expressed, developmentally down-regulated 9 [Source:VGNC Symbol;Acc:VGNC:31984]
ENSBTAG00000006335	1.21838	STAT6	sig0l transducer and activator of transcription 6 [Source:VGNC Symbol;Acc:VGNC:35374]
ENSBTAG00000006355	10.1642	SLC30A2	solute carrier family 30 member 2 [Source:VGNC Symbol;Acc:VGNC:34807]
ENSBTAG00000006357	2.17504	CRIP3	cysteine rich protein 3 [Source:VGNC Symbol;Acc:VGNC:27711]
ENSBTAG00000006393	2.44064	FECH	ferrochelatase [Source:VGNC Symbol;Acc:VGNC:28943]
ENSBTAG00000006419	6.91472	TNNT1	troponin T1, slow skeletal type [Source:VGNC Symbol;Acc:VGNC:36194]
ENSBTAG00000006464	1.32922	GGA1	golgi associated, gamma adaptin ear containing, ARF binding protein 1 [Source:VGNC Symbol;Acc:VGNC:29335]
ENSBTAG00000006470	1.36049	TTBK2	tau tubulin ki0se 2 [Source:VGNC Symbol;Acc:VGNC:36452]
ENSBTAG00000006507	3.24626	ADAMTS3	ADAM metallopeptidase with thrombospondin type 1 motif 3 [Source:VGNC Symbol;Acc:VGNC:25626]
ENSBTAG00000006534	2.83567	GTPBP8	GTP-binding protein 8 [Source:UniProtKB/Swiss-Prot;Acc:Q0P5E7]
ENSBTAG00000006546	105.642	GSTA2	Glutathione S-transferase A2 [Source:UniProtKB/Swiss-Prot;Acc:O18879]
ENSBTAG00000006578	0.963064	SPEF1	sperm flagellar 1 [Source:VGNC Symbol;Acc:VGNC:35201]
ENSBTAG00000006591	4.20295	CCNF	cyclin F [Source:VGNC Symbol;Acc:VGNC:26968]
ENSBTAG00000006613	12.0425	METTL17	methyltransferase like 17 [Source:HGNC Symbol;Acc:HGNC:19280]
ENSBTAG00000006615	1.01656	CASP7	caspase 7 [Source:VGNC Symbol;Acc:VGNC:26783]
ENSBTAG00000006650	0.936778	ZNF668	zinc finger protein 668 [Source:VGNC Symbol;Acc:VGNC:37326]
ENSBTAG00000006676	2.0731	FIBIN	Fin bud initiation factor homolog [Source:UniProtKB/Swiss-Prot;Acc:Q5E9H1]
ENSBTAG00000006677	0.904628	NA	NA
ENSBTAG00000006679	0.814875	MITF	melanogenesis associated transcription factor [Source:VGNC Symbol;Acc:VGNC:31487]
ENSBTAG00000006731	1.20029	LAT	solute carrier family 7 member 5 [Source:HGNC Symbol;Acc:HGNC:11063]
ENSBTAG00000006734	0.643004	BICD1	BICD cargo adaptor 1 [Source:VGNC Symbol;Acc:VGNC:26491]
ENSBTAG00000006747	5.45855	LTBP3	latent transforming growth factor beta binding protein 3 [Source:VGNC Symbol;Acc:VGNC:31073]
ENSBTAG00000006752	5.55958	PFKFB4	6-phosphofructo-2-ki0se/fructose-2,6-biphosphatase 4 [Source:VGNC Symbol;Acc:VGNC:32772]
ENSBTAG00000006757	1.69677	CA11	carbonic anhydrase 11 [Source:VGNC Symbol;Acc:VGNC:26649]
ENSBTAG00000006762	11.0756	SH3RF2	SH3 domain containing ring finger 2 [Source:VGNC Symbol;Acc:VGNC:34580]
ENSBTAG00000006769	59.5499	HSD3B	3 beta-hydroxysteroid dehydroge0se/Delta 5-->4-isomerase 3-beta-hydroxy-Delta(5)-steroid dehydroge0se Steroid Delta-isomerase [Source:UniProtKB/Swiss-Prot;Acc:P14893]
ENSBTAG00000006775	5.84488	SLC12A7	solute carrier family 12 member 7 [Source:VGNC Symbol;Acc:VGNC:34670]
ENSBTAG00000006789	3.3672	FGD5	FYVE, RhoGEF and PH domain containing 5 [Source:VGNC Symbol;Acc:VGNC:28968]
ENSBTAG00000006820	2.49631	FATE1	fetal and adult testis expressed 1 [Source:VGNC Symbol;Acc:VGNC:28878]
ENSBTAG00000006835	15.5149	MCAM	melanoma cell adhesion molecule [Source:HGNC Symbol;Acc:HGNC:6934]
ENSBTAG00000006839	3.13088	JOSD2	Josephin domain containing 2 [Source:HGNC Symbol;Acc:HGNC:28853]
ENSBTAG00000006846	24.1738	LGALS9	NA
ENSBTAG00000006848	1.03547	DHX34	DExH-box helicase 34 [Source:VGNC Symbol;Acc:VGNC:28052]
ENSBTAG00000006877	4.09647	MMP16	matrix metallopeptidase 16 [Source:VGNC Symbol;Acc:VGNC:31521]
ENSBTAG00000006901	37.8307	NIPS0P3A	nips0p homolog 3A [Source:HGNC Symbol;Acc:HGNC:23619]
ENSBTAG00000006916	0.618976	TAF15	TATA-box binding protein associated factor 15 [Source:HGNC Symbol;Acc:HGNC:11547]
ENSBTAG00000006934	142.097	CYP11A1	cholesterol side-chain cleavage enzyme, mitochondrial precursor [Source:RefSeq peptide;Acc:NP_788817]
ENSBTAG00000006954	1.21348	ZNF432	zinc finger protein 432 [Source:RefSeq peptide;Acc:NP_001179161]
ENSBTAG00000007000	4.16655	ENOSF1	enolase superfamily member 1 [Source:VGNC Symbol;Acc:VGNC:28501]
ENSBTAG00000007002	4.80712	IDUA	iduronidase, alpha-L- [Source:VGNC Symbol;Acc:VGNC:30037]
ENSBTAG00000007024	1.49891	NA	NA
ENSBTAG00000007047	1.9105	FZD10	frizzled class receptor 10 [Source:VGNC Symbol;Acc:VGNC:29166]
ENSBTAG00000007061	2.59735	PPP2R5B	protein phosphatase 2 regulatory subunit B'beta [Source:VGNC Symbol;Acc:VGNC:33261]
ENSBTAG00000007065	7.37135	TRAPPC6A	trafficking protein particle complex 6A [Source:VGNC Symbol;Acc:VGNC:36292]
ENSBTAG00000007068	3.68928	SH3BGR	SH3 domain binding glutamate rich protein [Source:VGNC Symbol;Acc:VGNC:34563]
ENSBTAG00000007075	7.11374	NA	major histocompatibility complex, class I, A-like precursor [Source:RefSeq peptide;Acc:NP_001193388]
ENSBTAG00000007077	1.03688	ABHD1	abhydrolase domain containing 1 [Source:VGNC Symbol;Acc:VGNC:25487]
ENSBTAG00000007093	1.07273	DDX11	DEAD/H-box helicase 11 [Source:HGNC Symbol;Acc:HGNC:2736]
ENSBTAG00000007096	2.98222	GAS8	growth arrest specific 8 [Source:VGNC Symbol;Acc:VGNC:29263]
ENSBTAG00000007099	2.26518	AP1G2	adaptor related protein complex 1 gamma 2 subunit [Source:VGNC Symbol;Acc:VGNC:25978]
ENSBTAG00000007110	1.81004	RCOR3	REST corepressor 3 [Source:VGNC Symbol;Acc:VGNC:33836]
ENSBTAG00000007141	4.89693	GULP1	GULP, engulfment adaptor PTB domain containing 1 [Source:HGNC Symbol;Acc:HGNC:18649]
ENSBTAG00000007142	4.07143	CPPED1	Bos taurus calcineurin-like phosphoesterase domain containing 1 (CPPED1), mR0. [Source:RefSeq mR0;Acc:NM_001031771]
ENSBTAG00000007146	1.97275	CPVL	carboxypeptidase, vitellogenic like [Source:HGNC Symbol;Acc:HGNC:14399]
ENSBTAG00000007148	0.747225	F2	coagulation factor II, thrombin [Source:VGNC Symbol;Acc:VGNC:28682]
ENSBTAG00000007149	0.53516	NYNRIN	NYN domain and retroviral integrase containing [Source:VGNC Symbol;Acc:VGNC:32387]
ENSBTAG00000007159	0.703068	ESR1	estrogen receptor [Source:RefSeq peptide;Acc:NP_001001443]
ENSBTAG00000007173	2.91013	PDGFRA	platelet derived growth factor receptor alpha [Source:VGNC Symbol;Acc:VGNC:32692]
ENSBTAG00000007196	4.91326	TAGLN	transgelin [Source:VGNC Symbol;Acc:VGNC:35585]
ENSBTAG00000007211	1.35336	ASB12	ankyrin repeat and SOCS box containing 12 [Source:VGNC Symbol;Acc:VGNC:26189]
ENSBTAG00000007215	2.48363	RNPEPL1	arginyl aminopeptidase like 1 [Source:HGNC Symbol;Acc:HGNC:10079]
ENSBTAG00000007217	5.38246	TMEM94	transmembrane protein 94 [Source:VGNC Symbol;Acc:VGNC:36128]
ENSBTAG00000007245	1.09084	IFT140	intraflagellar transport 140 [Source:VGNC Symbol;Acc:VGNC:30065]
ENSBTAG00000007262	2.32181	ZNF536	zinc finger protein 536 [Source:VGNC Symbol;Acc:VGNC:37299]
ENSBTAG00000007296	1.6834	NA	NA
ENSBTAG00000007300	1.94569	FHL3	four and a half LIM domains 3 [Source:VGNC Symbol;Acc:VGNC:29001]
ENSBTAG00000007309	1.30259	ST6GAL0C5	ST6 N-acetylgalactosaminide alpha-2,6-sialyltransferase 5 [Source:VGNC Symbol;Acc:VGNC:35341]
ENSBTAG00000007315	3.05095	LARS2	leucyl-tR0 synthetase 2, mitochondrial [Source:VGNC Symbol;Acc:VGNC:30796]
ENSBTAG00000007318	2.71031	ZNF687	zinc finger protein 687 [Source:VGNC Symbol;Acc:VGNC:37328]
ENSBTAG00000007331	62.3983	PLOD2	procollagen-lysine,2-oxoglutarate 5-dioxyge0se 2 [Source:VGNC Symbol;Acc:VGNC:33040]
ENSBTAG00000007334	0.684086	NFKBID	NFKB inhibitor delta [Source:VGNC Symbol;Acc:VGNC:32047]
ENSBTAG00000007352	0.66975	KCNC4	potassium voltage-gated channel subfamily C member 4 [Source:VGNC Symbol;Acc:VGNC:30433]
ENSBTAG00000007362	1.26778	XPC	XPC complex subunit, D0 damage recognition and repair factor [Source:VGNC Symbol;Acc:VGNC:36993]
ENSBTAG00000007368	3.67285	MAN2C1	mannosidase alpha class 2C member 1 [Source:VGNC Symbol;Acc:VGNC:31166]
ENSBTAG00000007383	4.02847	ZNF521	zinc finger protein 521 [Source:VGNC Symbol;Acc:VGNC:37296]
ENSBTAG00000007389	10.7001	IFI35	interferon induced protein 35 [Source:VGNC Symbol;Acc:VGNC:30044]
ENSBTAG00000007397	0.7295	FOLH1B	folate hydrolase 1 [Source:HGNC Symbol;Acc:HGNC:3788]
ENSBTAG00000007443	1.92731	NA	NA
ENSBTAG00000007449	1.01813	HS3ST1	heparan sulfate-glucosamine 3-sulfotransferase 1 [Source:VGNC Symbol;Acc:VGNC:29958]
ENSBTAG00000007455	4.85658	D0SE1L1	deoxyribonuclease 1 like 1 [Source:VGNC Symbol;Acc:VGNC:28133]
ENSBTAG00000007483	2.75411	UNC119B	unc-119 lipid binding chaperone B [Source:VGNC Symbol;Acc:VGNC:36663]
ENSBTAG00000007485	1.3105	GRHL1	grainyhead like transcription factor 1 [Source:VGNC Symbol;Acc:VGNC:29634]
ENSBTAG00000007498	8.99323	ZGPAT	Zinc finger CCCH-type with G patch domain-containing protein [Source:UniProtKB/Swiss-Prot;Acc:Q17QX2]
ENSBTAG00000007554	54.2528	IFI6	interferon alpha inducible protein 6 [Source:VGNC Symbol;Acc:VGNC:30047]
ENSBTAG00000007596	10.1042	GEM	GTP binding protein overexpressed in skeletal muscle [Source:VGNC Symbol;Acc:VGNC:29315]
ENSBTAG00000007638	0.899004	PIF1	PIF1 5'-to-3' D0 helicase [Source:VGNC Symbol;Acc:VGNC:32866]
ENSBTAG00000007665	1.86427	NPR3	0triuretic peptide receptor 3 [Source:HGNC Symbol;Acc:HGNC:7945]
ENSBTAG00000007740	3.49086	bMK	midkine [Source:HGNC Symbol;Acc:HGNC:6972]
ENSBTAG00000007743	2.4091	PUS7	pseudouridylate synthase 7 (putative) [Source:HGNC Symbol;Acc:HGNC:26033]
ENSBTAG00000007753	1.30899	KIFC2	kinesin family member C2 [Source:VGNC Symbol;Acc:VGNC:30612]
ENSBTAG00000007808	0.873399	ANTXR1	anthrax toxin receptor 1 [Source:VGNC Symbol;Acc:VGNC:25961]
ENSBTAG00000007814	2.76103	WWTR1	WW domain containing transcription regulator 1 [Source:VGNC Symbol;Acc:VGNC:36980]
ENSBTAG00000007816	0.676624	NA	NA
ENSBTAG00000007829	2.30169	CSAD	cysteine sulfinic acid decarboxylase [Source:VGNC Symbol;Acc:VGNC:27749]
ENSBTAG00000007834	2.52414	PPP1R16A	protein phosphatase 1 regulatory subunit 16A [Source:VGNC Symbol;Acc:VGNC:33230]
ENSBTAG00000007835	60.5896	GPT	glutamic--pyruvic transami0se [Source:VGNC Symbol;Acc:VGNC:29616]
ENSBTAG00000007873	3.68758	NA	NA
ENSBTAG00000007881	6.38935	IFIT1	interferon induced protein with tetratricopeptide repeats 1 [Source:HGNC Symbol;Acc:HGNC:5407]
ENSBTAG00000007884	3.26513	SREBF1	sterol regulatory element binding transcription factor 1 [Source:VGNC Symbol;Acc:VGNC:35274]
ENSBTAG00000007917	0.656915	TSHZ2	teashirt zinc finger homeobox 2 [Source:HGNC Symbol;Acc:HGNC:13010]
ENSBTAG00000007933	1.31513	C1H3orf58	chromosome 3 open reading frame 58 [Source:HGNC Symbol;Acc:HGNC:28490]
ENSBTAG00000007944	0.874738	NA	NA
ENSBTAG00000007976	10.7419	FAM3C	family with sequence similarity 3 member C [Source:VGNC Symbol;Acc:VGNC:28811]
ENSBTAG00000007998	1.48649	TMCO4	transmembrane and coiled-coil domains 4 [Source:VGNC Symbol;Acc:VGNC:35931]
ENSBTAG00000008006	7.40676	RASGRP3	RAS guanyl releasing protein 3 [Source:VGNC Symbol;Acc:VGNC:33749]
ENSBTAG00000008013	12.5369	LRRC2	leucine rich repeat containing 2 [Source:HGNC Symbol;Acc:HGNC:14676]
ENSBTAG00000008020	2.16088	NA	NA
ENSBTAG00000008021	5.73074	NA	NA
ENSBTAG00000008022	14.029	PTGFRN	prostaglandin F2 receptor inhibitor [Source:VGNC Symbol;Acc:VGNC:33508]
ENSBTAG00000008074	8.67519	C1QTNF6	C1q and TNF related 6 [Source:VGNC Symbol;Acc:VGNC:26626]
ENSBTAG00000008079	0.64596	NRBP2	nuclear receptor binding protein 2 [Source:VGNC Symbol;Acc:VGNC:32256]
ENSBTAG00000008088	0.649066	KIF18B	kinesin family member 18B [Source:VGNC Symbol;Acc:VGNC:30588]
ENSBTAG00000008114	3.08676	CD99	CD99 antigen precursor [Source:RefSeq peptide;Acc:NP_001231143]
ENSBTAG00000008120	8.28486	TMEM199	transmembrane protein 199 [Source:VGNC Symbol;Acc:VGNC:36020]
ENSBTAG00000008129	0.688611	CLSTN3	calsyntenin 3 [Source:VGNC Symbol;Acc:VGNC:27468]
ENSBTAG00000008142	2.7866	IFIH1	interferon induced with helicase C domain 1 [Source:VGNC Symbol;Acc:VGNC:30048]
ENSBTAG00000008151	1.01155	MAP3K3	mitogen-activated protein ki0se ki0se ki0se 3 [Source:VGNC Symbol;Acc:VGNC:31196]
ENSBTAG00000008182	20.0358	FOSB	FosB proto-oncogene, AP-1 transcription factor subunit [Source:VGNC Symbol;Acc:VGNC:29074]
ENSBTAG00000008188	2.97451	C16orf52	chromosome 16 open reading frame 52 [Source:HGNC Symbol;Acc:HGNC:27087]
ENSBTAG00000008202	27.042	PRKCSH	protein ki0se C substrate 80K-H [Source:VGNC Symbol;Acc:VGNC:33335]
ENSBTAG00000008226	1.03157	NA	NA
ENSBTAG00000008255	5.40391	QRFPR	pyroglutamylated RFamide peptide receptor [Source:VGNC Symbol;Acc:VGNC:33601]
ENSBTAG00000008269	1.99583	RNF149	ring finger protein 149 [Source:VGNC Symbol;Acc:VGNC:34029]
ENSBTAG00000008278	1.55992	TMEM187	transmembrane protein 187 [Source:VGNC Symbol;Acc:VGNC:36014]
ENSBTAG00000008312	6.21767	NA	NA
ENSBTAG00000008320	2.03345	2018-09-05	septin-5 [Source:RefSeq peptide;Acc:NP_001069839]
ENSBTAG00000008336	0.624684	HPCA	hippocalcin [Source:VGNC Symbol;Acc:VGNC:29936]
ENSBTAG00000008362	0.902799	CTDSP1	CTD small phosphatase 1 [Source:VGNC Symbol;Acc:VGNC:27790]
ENSBTAG00000008370	0.868091	NA	NA
ENSBTAG00000008382	1.91286	METTL25	methyltransferase like 25 [Source:HGNC Symbol;Acc:HGNC:26228]
ENSBTAG00000008389	9.50131	HTRA1	HtrA serine peptidase 1 [Source:VGNC Symbol;Acc:VGNC:30004]
ENSBTAG00000008401	10.113	PFKFB3	6-phosphofructo-2-ki0se/fructose-2,6-biphosphatase 3 [Source:VGNC Symbol;Acc:VGNC:32771]
ENSBTAG00000008406	4.26313	TREX1	three prime repair exonuclease 1 [Source:VGNC Symbol;Acc:VGNC:36303]
ENSBTAG00000008409	72.9301	MYC	MYC proto-oncogene, bHLH transcription factor [Source:VGNC Symbol;Acc:VGNC:31784]
ENSBTAG00000008411	2.15603	PLEKHO2	NA
ENSBTAG00000008452	128.033	IHH	indian hedgehog [Source:VGNC Symbol;Acc:VGNC:30099]
ENSBTAG00000008468	1.42133	AGAP3	ArfGAP with GTPase domain, ankyrin repeat and PH domain 3 [Source:VGNC Symbol;Acc:VGNC:25721]
ENSBTAG00000008480	1.86439	CTBP1	C-termi0l binding protein 1 [Source:VGNC Symbol;Acc:VGNC:27785]
ENSBTAG00000008533	1.10238	GLCCI1	glucocorticoid induced 1 [Source:VGNC Symbol;Acc:VGNC:29393]
ENSBTAG00000008557	4.38467	NA	NA
ENSBTAG00000008562	9.26742	POGLUT1	protein O-glucosyltransferase 1 [Source:VGNC Symbol;Acc:VGNC:33108]
ENSBTAG00000008576	2.26175	PLEKHD1	pleckstrin homology and coiled-coil domain containing D1 [Source:VGNC Symbol;Acc:VGNC:33011]
ENSBTAG00000008579	4.88487	RCC2	regulator of chromosome condensation 2 [Source:VGNC Symbol;Acc:VGNC:33827]
ENSBTAG00000008591	2.2316	CAMTA2	calmodulin binding transcription activator 2 [Source:VGNC Symbol;Acc:VGNC:26733]
ENSBTAG00000008593	1.29159	INCA1	inhibitor of CDK, cyclin A1 interacting protein 1 [Source:VGNC Symbol;Acc:VGNC:30193]
ENSBTAG00000008611	17.4925	IGFBP4	insulin like growth factor binding protein 4 [Source:VGNC Symbol;Acc:VGNC:30086]
ENSBTAG00000008624	1.30148	TLNRD1	talin rod domain containing 1 [Source:VGNC Symbol;Acc:VGNC:35899]
ENSBTAG00000008625	6.60643	PLEKHF1	pleckstrin homology and FYVE domain containing 1 [Source:VGNC Symbol;Acc:VGNC:33012]
ENSBTAG00000008626	33.2435	KCNN1	potassium calcium-activated channel subfamily N member 1 [Source:VGNC Symbol;Acc:VGNC:30483]
ENSBTAG00000008635	6.77683	SULT1A1	Sulfotransferase 1A1 [Source:UniProtKB/Swiss-Prot;Acc:P50227]
ENSBTAG00000008645	0.836798	ESRRA	estrogen related receptor alpha [Source:VGNC Symbol;Acc:VGNC:28608]
ENSBTAG00000008656	1.67682	KBTBD6	kelch repeat and BTB domain-containing protein 6 [Source:RefSeq peptide;Acc:NP_001192469]
ENSBTAG00000008685	0.534732	TRAPPC12	trafficking protein particle complex 12 [Source:VGNC Symbol;Acc:VGNC:36286]
ENSBTAG00000008686	0.753256	SLC46A3	solute carrier family 46 member 3 [Source:VGNC Symbol;Acc:VGNC:34886]
ENSBTAG00000008703	4.49465	EIF2AK2	eukaryotic translation initiation factor 2 alpha ki0se 2 [Source:VGNC Symbol;Acc:VGNC:28381]
ENSBTAG00000008733	50.3798	MAGED1	MAGE family member D1 [Source:HGNC Symbol;Acc:HGNC:6813]
ENSBTAG00000008739	0.476939	SAMD11	sterile alpha motif domain containing 11 [Source:HGNC Symbol;Acc:HGNC:28706]
ENSBTAG00000008747	21.622	DCXR	L-xylulose reductase [Source:UniProtKB/Swiss-Prot;Acc:Q1JP75]
ENSBTAG00000008762	1.69611	NA	NA
ENSBTAG00000008771	7.54625	MYEF2	myelin expression factor 2 [Source:VGNC Symbol;Acc:VGNC:31791]
ENSBTAG00000008808	1.02781	CCDC17	coiled-coil domain containing 17 [Source:VGNC Symbol;Acc:VGNC:26866]
ENSBTAG00000008825	8.0425	POLR3F	R0 polymerase III subunit F [Source:VGNC Symbol;Acc:VGNC:33150]
ENSBTAG00000008826	6.68081	RBBP9	RB binding protein 9, serine hydrolase [Source:VGNC Symbol;Acc:VGNC:33775]
ENSBTAG00000008886	1.38038	STOX2	storkhead box 2 [Source:VGNC Symbol;Acc:VGNC:35415]
ENSBTAG00000008887	1.56272	PAQR3	progestin and adipoQ receptor family member 3 [Source:VGNC Symbol;Acc:VGNC:32575]
ENSBTAG00000008908	2.17988	GZF1	GDNF inducible zinc finger protein 1 [Source:VGNC Symbol;Acc:VGNC:29732]
ENSBTAG00000008938	1.6121	SRC	SRC proto-oncogene, non-receptor tyrosine ki0se [Source:VGNC Symbol;Acc:VGNC:35269]
ENSBTAG00000008959	1.85477	NA	NA
ENSBTAG00000008993	1.34269	INTS6L	integrator complex subunit 6 like [Source:HGNC Symbol;Acc:HGNC:27334]
ENSBTAG00000008996	1.04237	SFI1	SFI1 centrin binding protein [Source:VGNC Symbol;Acc:VGNC:34514]
ENSBTAG00000009005	3.98725	DUSP15	dual specificity phosphatase 15 [Source:HGNC Symbol;Acc:HGNC:16236]
ENSBTAG00000009013	3.2838	NA	NA
ENSBTAG00000009017	6.54353	NR5A1	nuclear receptor subfamily 5 group A member 1 [Source:VGNC Symbol;Acc:VGNC:32248]
ENSBTAG00000009026	1.21581	PACS1	phosphofurin acidic cluster sorting protein 1 [Source:VGNC Symbol;Acc:VGNC:32541]
ENSBTAG00000009029	4.97134	NA	NA
ENSBTAG00000009039	0.663436	OR4K5	olfactory receptor family 4 subfamily K member 5 [Source:HGNC Symbol;Acc:HGNC:14745]
ENSBTAG00000009049	1.44575	NA	uncharacterized protein LOC507581 isoform 2 [Source:RefSeq peptide;Acc:NP_001231099]
ENSBTAG00000009065	6.95336	MAP3K5	mitogen-activated protein ki0se ki0se ki0se 5 [Source:VGNC Symbol;Acc:VGNC:31198]
ENSBTAG00000009078	5.89625	MIA	Melanoma-derived growth regulatory protein [Source:UniProtKB/Swiss-Prot;Acc:Q28038]
ENSBTAG00000009111	2.92977	LRRN5	NA
ENSBTAG00000009121	3.2058	STAG2	stromal antigen 2 [Source:VGNC Symbol;Acc:VGNC:35354]
ENSBTAG00000009174	1.50054	HSD17B14	hydroxysteroid 17-beta dehydroge0se 14 [Source:VGNC Symbol;Acc:VGNC:29972]
ENSBTAG00000009175	4.18852	RPS6KB2	ribosomal protein S6 ki0se B2 [Source:VGNC Symbol;Acc:VGNC:34147]
ENSBTAG00000009177	0.961137	PLEKHA4	pleckstrin homology domain containing A4 [Source:VGNC Symbol;Acc:VGNC:33006]
ENSBTAG00000009201	0.804995	CORO7	NA
ENSBTAG00000009226	10.1856	SCUBE3	sig0l peptide, CUB domain and EGF like domain containing 3 [Source:VGNC Symbol;Acc:VGNC:34373]
ENSBTAG00000009271	4.67499	PNMA1	Paraneoplastic antigen Ma1 homolog [Source:UniProtKB/Swiss-Prot;Acc:A6QLK5]
ENSBTAG00000009277	16.4986	RGS17	regulator of G protein sig0ling 17 [Source:VGNC Symbol;Acc:VGNC:33916]
ENSBTAG00000009279	1.11827	TNKS2	tankyrase 2 [Source:VGNC Symbol;Acc:VGNC:36186]
ENSBTAG00000009293	12.8003	EVL	E0h/Vasp-like [Source:VGNC Symbol;Acc:VGNC:28636]
ENSBTAG00000009298	3.38013	XYLT2	xylosyltransferase 2 [Source:RefSeq peptide;Acc:NP_001008667]
ENSBTAG00000009306	0.661499	MORN1	MORN repeat containing 1 [Source:VGNC Symbol;Acc:VGNC:31558]
ENSBTAG00000009336	13.8089	LXN	latexin [Source:VGNC Symbol;Acc:VGNC:31087]
ENSBTAG00000009337	3.12634	PNMA8A	PNMA family member 8A [Source:VGNC Symbol;Acc:VGNC:33085]
ENSBTAG00000009376	11.595	DPH1	diphthamide biosynthesis 1 [Source:VGNC Symbol;Acc:VGNC:28178]
ENSBTAG00000009390	3.10714	MINDY4	MINDY lysine 48 deubiquiti0se 4 [Source:HGNC Symbol;Acc:HGNC:21916]
ENSBTAG00000009391	7.93572	ADPRH	ADP-ribosylarginine hydrolase [Source:VGNC Symbol;Acc:VGNC:25690]
ENSBTAG00000009436	1.98098	TMEM79	transmembrane protein 79 [Source:VGNC Symbol;Acc:VGNC:36112]
ENSBTAG00000009438	3.48788	EPHA5	EPH receptor A5 [Source:VGNC Symbol;Acc:VGNC:28535]
ENSBTAG00000009453	2.42817	URGCP	Up-regulator of cell proliferation [Source:UniProtKB/Swiss-Prot;Acc:A0JN92]
ENSBTAG00000009482	3.7283	AFF4	AF4/FMR2 family member 4 [Source:VGNC Symbol;Acc:VGNC:25712]
ENSBTAG00000009495	6.40353	BCAM	Basal cell adhesion molecule [Source:UniProtKB/Swiss-Prot;Acc:Q9MZ08]
ENSBTAG00000009496	1.94728	STAT5A	sig0l transducer and activator of transcription 5A [Source:VGNC Symbol;Acc:VGNC:35372]
ENSBTAG00000009502	2.94041	LUZP1	leucine zipper protein 1 [Source:VGNC Symbol;Acc:VGNC:31084]
ENSBTAG00000009513	0.973719	TGFBI	transforming growth factor-beta-induced protein ig-h3 precursor [Source:RefSeq peptide;Acc:NP_001192331]
ENSBTAG00000009523	1.95205	SLC9A6	solute carrier family 9 member A6 [Source:VGNC Symbol;Acc:VGNC:34945]
ENSBTAG00000009568	1.59426	KANK2	KN motif and ankyrin repeat domains 2 [Source:VGNC Symbol;Acc:VGNC:30390]
ENSBTAG00000009576	0.566415	PACSIN3	protein ki0se C and casein ki0se substrate in neurons 3 [Source:VGNC Symbol;Acc:VGNC:32544]
ENSBTAG00000009600	9.78701	STAMBP	STAM binding protein [Source:VGNC Symbol;Acc:VGNC:35356]
ENSBTAG00000009607	21.3686	LARGE2	LARGE xylosyl- and glucuronyltransferase 2 [Source:VGNC Symbol;Acc:VGNC:30789]
ENSBTAG00000009620	0.55009	WDR27	WD repeat domain 27 [Source:HGNC Symbol;Acc:HGNC:21248]
ENSBTAG00000009621	1.40111	NA	NA
ENSBTAG00000009642	1.33252	AKAP5	A-ki0se anchoring protein 5 [Source:VGNC Symbol;Acc:VGNC:25786]
ENSBTAG00000009655	1.53464	TNS3	tensin 3 [Source:VGNC Symbol;Acc:VGNC:36209]
ENSBTAG00000009658	23.9561	PLEK	pleckstrin [Source:VGNC Symbol;Acc:VGNC:33001]
ENSBTAG00000009664	7.61343	NA	NA
ENSBTAG00000009667	1.28848	SLC25A46	solute carrier family 25 member 46 [Source:VGNC Symbol;Acc:VGNC:34771]
ENSBTAG00000009677	2.02567	PARP10	poly(ADP-ribose) polymerase family member 10 [Source:HGNC Symbol;Acc:HGNC:25895]
ENSBTAG00000009693	1.22301	TBC1D12	TBC1 domain family member 12 [Source:VGNC Symbol;Acc:VGNC:35626]
ENSBTAG00000009708	1.34627	SMYD4	SET and MYND domain containing 4 [Source:VGNC Symbol;Acc:VGNC:35045]
ENSBTAG00000009719	1.92018	CALHM2	calcium homeostasis modulator family member 2 [Source:VGNC Symbol;Acc:VGNC:26708]
ENSBTAG00000009725	3.8165	AOX1	aldehyde oxidase 1 [Source:VGNC Symbol;Acc:VGNC:25974]
ENSBTAG00000009733	2.81414	FBP1	fructose-bisphosphatase 1 [Source:VGNC Symbol;Acc:VGNC:28887]
ENSBTAG00000009737	0.946975	LTC4S	leukotriene C4 synthase [Source:VGNC Symbol;Acc:VGNC:31076]
ENSBTAG00000009773	0.806851	KREMEN1	kringle containing transmembrane protein 1 [Source:HGNC Symbol;Acc:HGNC:17550]
ENSBTAG00000009775	0.893475	PRRG3	proline rich and Gla domain 3 [Source:VGNC Symbol;Acc:VGNC:33408]
ENSBTAG00000009782	1.53466	CBX4	chromobox 4 [Source:HGNC Symbol;Acc:HGNC:1554]
ENSBTAG00000009818	1.79838	NA	NA
ENSBTAG00000009844	202.127	CYR61	cysteine rich angiogenic inducer 61 [Source:HGNC Symbol;Acc:HGNC:2654]
ENSBTAG00000009846	12.5872	MTHFD1L	monofunctio0l C1-tetrahydrofolate synthase, mitochondrial precursor [Source:RefSeq peptide;Acc:NP_001069486]
ENSBTAG00000009848	1.00165	GPR171	G protein-coupled receptor 171 [Source:VGNC Symbol;Acc:VGNC:29569]
ENSBTAG00000009849	0.658588	PLAC8	NA
ENSBTAG00000009855	8.69424	FAN1	FANCD2 and FANCI associated nuclease 1 [Source:VGNC Symbol;Acc:VGNC:28851]
ENSBTAG00000009863	58.4112	BHLHE40	basic helix-loop-helix family member e40 [Source:VGNC Symbol;Acc:VGNC:26486]
ENSBTAG00000009872	1.98561	SPHK2	sphingosine ki0se 2 [Source:VGNC Symbol;Acc:VGNC:35211]
ENSBTAG00000009874	0.794569	ZXDC	ZXD family zinc finger C [Source:VGNC Symbol;Acc:VGNC:37392]
ENSBTAG00000009885	1.5708	TACO1	translatio0l activator of cytochrome c oxidase I [Source:VGNC Symbol;Acc:VGNC:35559]
ENSBTAG00000009903	2.0678	NA	NA
ENSBTAG00000009948	6.04724	TRIM25	tripartite motif containing 25 [Source:VGNC Symbol;Acc:VGNC:36322]
ENSBTAG00000009961	2.58247	E4F1	E4F transcription factor 1 [Source:VGNC Symbol;Acc:VGNC:28293]
ENSBTAG00000009964	0.829443	D0SE1L2	deoxyribonuclease 1 like 2 [Source:VGNC Symbol;Acc:VGNC:28134]
ENSBTAG00000009972	1051.61	INHA	inhibin alpha subunit [Source:VGNC Symbol;Acc:VGNC:30199]
ENSBTAG00000009974	0.865634	TS0RE1	t-S0RE domain containing 1 [Source:VGNC Symbol;Acc:VGNC:36423]
ENSBTAG00000009982	3.75657	IGSF8	immunoglobulin superfamily member 8 [Source:VGNC Symbol;Acc:VGNC:30096]
ENSBTAG00000009987	4.23286	ITGB3	NA
ENSBTAG00000009991	1.18058	CANT1	calcium activated nucleotidase 1 [Source:VGNC Symbol;Acc:VGNC:26735]
ENSBTAG00000009998	2.43159	GALNT16	polypeptide N-acetylgalactosaminyltransferase 16 [Source:VGNC Symbol;Acc:VGNC:29229]
ENSBTAG00000010032	36.3588	NTM	neurotrimin [Source:VGNC Symbol;Acc:VGNC:32302]
ENSBTAG00000010046	2.6059	ZNF350	NA
ENSBTAG00000010050	2.41641	COL16A1	collagen type XVI alpha 1 chain [Source:VGNC Symbol;Acc:VGNC:27557]
ENSBTAG00000010063	1.73565	KDM3B	lysine demethylase 3B [Source:VGNC Symbol;Acc:VGNC:30526]
ENSBTAG00000010068	4.41119	REEP2	receptor accessory protein 2 [Source:VGNC Symbol;Acc:VGNC:33852]
ENSBTAG00000010096	1.86052	SLC5A2	solute carrier family 5 member 2 [Source:VGNC Symbol;Acc:VGNC:34906]
ENSBTAG00000010106	4.17405	CCND3	cyclin D3 [Source:VGNC Symbol;Acc:VGNC:26964]
ENSBTAG00000010113	1.63927	ZBTB24	zinc finger and BTB domain containing 24 [Source:VGNC Symbol;Acc:VGNC:37068]
ENSBTAG00000010123	85.3536	APOE	apolipoprotein E [Source:HGNC Symbol;Acc:HGNC:613]
ENSBTAG00000010128	6.03205	0P1L5	nucleosome assembly protein 1 like 5 [Source:VGNC Symbol;Acc:VGNC:31880]
ENSBTAG00000010230	3.34364	CAPN1	calpain 1 [Source:VGNC Symbol;Acc:VGNC:26740]
ENSBTAG00000010278	0.729906	STPG1	sperm tail PG-rich repeat containing 1 [Source:VGNC Symbol;Acc:VGNC:35416]
ENSBTAG00000010361	6.47364	DLL4	delta like canonical Notch ligand 4 [Source:VGNC Symbol;Acc:VGNC:28096]
ENSBTAG00000010373	1.57769	CACTIN	cactin, spliceosome C complex subunit [Source:HGNC Symbol;Acc:HGNC:29938]
ENSBTAG00000010375	1.35049	MSL1	male specific lethal 1 homolog [Source:VGNC Symbol;Acc:VGNC:31698]
ENSBTAG00000010378	12.7765	PEF1	penta-EF-hand domain containing 1 [Source:VGNC Symbol;Acc:VGNC:32739]
ENSBTAG00000010408	0.734693	IKBKE	inhibitor of nuclear factor kappa B ki0se subunit epsilon [Source:VGNC Symbol;Acc:VGNC:30101]
ENSBTAG00000010420	0.82971	PCDH17	protocadherin 17 [Source:VGNC Symbol;Acc:VGNC:32618]
ENSBTAG00000010444	0.769569	ERBB3	erb-b2 receptor tyrosine ki0se 3 [Source:VGNC Symbol;Acc:VGNC:28564]
ENSBTAG00000010460	8.67456	MARK1	serine/threonine-protein ki0se MARK1 [Source:RefSeq peptide;Acc:NP_001179204]
ENSBTAG00000010472	2.11832	TNFAIP8L3	TNF alpha induced protein 8 like 3 [Source:VGNC Symbol;Acc:VGNC:36160]
ENSBTAG00000010507	4.1183	SLC22A16	solute carrier family 22 member 16 [Source:VGNC Symbol;Acc:VGNC:34724]
ENSBTAG00000010515	5.29481	FBXW5	F-box and WD repeat domain containing 5 [Source:VGNC Symbol;Acc:VGNC:28925]
ENSBTAG00000010519	2.73533	NEURL4	NA
ENSBTAG00000010520	1.35097	C8G	complement C8 gamma chain [Source:VGNC Symbol;Acc:VGNC:26646]
ENSBTAG00000010527	1.4478	ACAP1	ArfGAP with coiled-coil, ankyrin repeat and PH domains 1 [Source:VGNC Symbol;Acc:VGNC:25526]
ENSBTAG00000010532	1.45209	KCTD11	potassium channel tetramerization domain containing 11 [Source:VGNC Symbol;Acc:VGNC:30501]
ENSBTAG00000010587	18.7218	SH3BGRL	SH3 domain binding glutamate rich protein like [Source:VGNC Symbol;Acc:VGNC:34564]
ENSBTAG00000010591	1.03672	ZNF365	zinc finger protein 365 [Source:HGNC Symbol;Acc:HGNC:18194]
ENSBTAG00000010606	4.24769	PPP1R3B	protein phosphatase 1 regulatory subunit 3B [Source:VGNC Symbol;Acc:VGNC:33243]
ENSBTAG00000010610	2.29032	DDIT4L	D0 damage inducible transcript 4 like [Source:VGNC Symbol;Acc:VGNC:27949]
ENSBTAG00000010635	2.0676	RAB3A	RAB3A, member RAS oncogene family [Source:VGNC Symbol;Acc:VGNC:33649]
ENSBTAG00000010637	3.10637	ARSG	arylsulfatase G [Source:RefSeq peptide;Acc:NP_001095437]
ENSBTAG00000010639	0.803113	MAP2K7	mitogen-activated protein ki0se ki0se 7 [Source:HGNC Symbol;Acc:HGNC:6847]
ENSBTAG00000010644	8.71059	CHST11	carbohydrate sulfotransferase 11 [Source:VGNC Symbol;Acc:VGNC:27339]
ENSBTAG00000010653	2.6224	MIGA2	mitoguardin 2 [Source:VGNC Symbol;Acc:VGNC:31474]
ENSBTAG00000010658	67.0545	PFKL	phosphofructoki0se, liver type [Source:VGNC Symbol;Acc:VGNC:32773]
ENSBTAG00000010659	8.24346	CUX1	cut like homeobox 1 [Source:VGNC Symbol;Acc:VGNC:27839]
ENSBTAG00000010663	3.96419	ADAM15	ADAM metallopeptidase domain 15 [Source:VGNC Symbol;Acc:VGNC:25606]
ENSBTAG00000010666	3.15468	KHNYN	KH and NYN domain containing [Source:VGNC Symbol;Acc:VGNC:30544]
ENSBTAG00000010667	11.3584	PIK3IP1	phosphoinositide-3-ki0se interacting protein 1 [Source:VGNC Symbol;Acc:VGNC:32893]
ENSBTAG00000010698	2.72628	VARS2	valyl-tR0 synthetase 2, mitochondrial [Source:VGNC Symbol;Acc:VGNC:36766]
ENSBTAG00000010720	6.76085	MIB2	mindbomb E3 ubiquitin protein ligase 2 [Source:VGNC Symbol;Acc:VGNC:31456]
ENSBTAG00000010724	0.841125	NA	NA
ENSBTAG00000010726	0.822815	F8	coagulation factor VIII [Source:VGNC Symbol;Acc:VGNC:28690]
ENSBTAG00000010742	1.25875	PKD2L1	polycystin 2 like 1, transient receptor potential cation channel [Source:VGNC Symbol;Acc:VGNC:32936]
ENSBTAG00000010745	5.27672	THRA	thyroid hormone receptor, alpha [Source:VGNC Symbol;Acc:VGNC:35845]
ENSBTAG00000010775	5.00894	POGK	pogo transposable element derived with KRAB domain [Source:VGNC Symbol;Acc:VGNC:33107]
ENSBTAG00000010785	4.78741	FAS	Fas cell surface death receptor [Source:VGNC Symbol;Acc:VGNC:28869]
ENSBTAG00000010793	23.2732	CCDC80	coiled-coil domain containing 80 [Source:VGNC Symbol;Acc:VGNC:26918]
ENSBTAG00000010803	2.43935	CHML	CHM like, Rab escort protein 2 [Source:VGNC Symbol;Acc:VGNC:27298]
ENSBTAG00000010805	3.84016	POMT1	protein O-mannosyltransferase 1 [Source:VGNC Symbol;Acc:VGNC:33158]
ENSBTAG00000010809	0.782265	HID1	HID1 domain containing [Source:VGNC Symbol;Acc:VGNC:29847]
ENSBTAG00000010820	1.97358	WNT11	Wnt family member 11 [Source:VGNC Symbol;Acc:VGNC:36955]
ENSBTAG00000010826	4.05142	EMSY	EMSY, BRCA2 interacting transcriptio0l repressor [Source:VGNC Symbol;Acc:VGNC:28484]
ENSBTAG00000010830	2.80791	LRP1	LDL receptor related protein 1 [Source:VGNC Symbol;Acc:VGNC:30986]
ENSBTAG00000010846	1.0058	CNNM3	cyclin and CBS domain divalent metal cation transport mediator 3 [Source:VGNC Symbol;Acc:VGNC:27512]
ENSBTAG00000010850	1.38986	SERTAD4	SERTA domain containing 4 [Source:VGNC Symbol;Acc:VGNC:34486]
ENSBTAG00000010878	1.34053	HYDIN	HYDIN, axonemal central pair apparatus protein [Source:VGNC Symbol;Acc:VGNC:30012]
ENSBTAG00000010882	6.84817	ANKRD9	ankyrin repeat domain 9 [Source:VGNC Symbol;Acc:VGNC:25943]
ENSBTAG00000010889	0.782348	FSHB	Follitropin subunit beta [Source:UniProtKB/Swiss-Prot;Acc:P04837]
ENSBTAG00000010932	1.26456	D0JC12	D0J homolog subfamily C member 12 [Source:UniProtKB/Swiss-Prot;Acc:Q9N287]
ENSBTAG00000010951	1.65439	NHLRC3	NHL repeat containing 3 [Source:VGNC Symbol;Acc:VGNC:32069]
ENSBTAG00000010957	33.379	LHPP	phospholysine phosphohistidine inorganic pyrophosphate phosphatase [Source:VGNC Symbol;Acc:VGNC:30870]
ENSBTAG00000010964	1.50745	STARD5	StAR related lipid transfer domain containing 5 [Source:VGNC Symbol;Acc:VGNC:35366]
ENSBTAG00000010968	42.898	TMED1	transmembrane p24 trafficking protein 1 [Source:VGNC Symbol;Acc:VGNC:35934]
ENSBTAG00000010970	3.58389	NA	NA
ENSBTAG00000010971	6.58794	MGC142792	LIM zinc finger domain containing 1 [Source:HGNC Symbol;Acc:HGNC:6616]
ENSBTAG00000010987	7.43379	NFKBIZ	NFKB inhibitor zeta [Source:VGNC Symbol;Acc:VGNC:32050]
ENSBTAG00000010992	1.67377	CTSH	cathepsin H [Source:VGNC Symbol;Acc:VGNC:27816]
ENSBTAG00000010994	6.53703	CTSF	cathepsin F [Source:VGNC Symbol;Acc:VGNC:27815]
ENSBTAG00000011027	141.319	PTGR1	prostaglandin reductase 1 [Source:VGNC Symbol;Acc:VGNC:33510]
ENSBTAG00000011034	33.952	ANGPT2	angiopoietin 2 [Source:VGNC Symbol;Acc:VGNC:25888]
ENSBTAG00000011042	12.1723	TMEM129	transmembrane protein 129 [Source:VGNC Symbol;Acc:VGNC:35962]
ENSBTAG00000011056	2.01627	IDS	iduro0te 2-sulfatase precursor [Source:RefSeq peptide;Acc:NP_001179780]
ENSBTAG00000011095	1.513	FAR2	fatty acyl-CoA reductase 2 [Source:VGNC Symbol;Acc:VGNC:28864]
ENSBTAG00000011101	1.29098	EML6	echinoderm microtubule associated protein like 6 [Source:VGNC Symbol;Acc:VGNC:28480]
ENSBTAG00000011105	61.8045	SLC38A2	solute carrier family 38 member 2 [Source:VGNC Symbol;Acc:VGNC:34849]
ENSBTAG00000011106	4.5213	PACRG	parkin coregulated [Source:HGNC Symbol;Acc:HGNC:19152]
ENSBTAG00000011115	5.11368	CH25H	cholesterol 25-hydroxylase [Source:VGNC Symbol;Acc:VGNC:27261]
ENSBTAG00000011136	5.47749	NR2F6	nuclear receptor subfamily 2 group F member 6 [Source:VGNC Symbol;Acc:VGNC:32242]
ENSBTAG00000011185	0.74203	TTC23	tetratricopeptide repeat domain 23 [Source:VGNC Symbol;Acc:VGNC:36461]
ENSBTAG00000011190	6.72012	FL0	filamin A [Source:VGNC Symbol;Acc:VGNC:29033]
ENSBTAG00000011200	4.73541	ZNF644	zinc finger protein 644 [Source:VGNC Symbol;Acc:VGNC:37320]
ENSBTAG00000011205	2.07822	PPP1R42	protein phosphatase 1 regulatory subunit 42 [Source:HGNC Symbol;Acc:HGNC:33732]
ENSBTAG00000011241	0.671162	HPDL	4-hydroxyphenylpyruvate dioxyge0se like [Source:VGNC Symbol;Acc:VGNC:29940]
ENSBTAG00000011248	1.65253	MSANTD2	Myb/SANT D0 binding domain containing 2 [Source:VGNC Symbol;Acc:VGNC:31689]
ENSBTAG00000011271	7.33341	SNX31	sorting nexin 31 [Source:VGNC Symbol;Acc:VGNC:35109]
ENSBTAG00000011292	1.44792	LZTR1	leucine zipper like transcription regulator 1 [Source:VGNC Symbol;Acc:VGNC:31120]
ENSBTAG00000011316	0.856023	ZC3H12A	zinc finger CCCH-type containing 12A [Source:VGNC Symbol;Acc:VGNC:37097]
ENSBTAG00000011322	0.539956	HIPK1	homeodomain interacting protein ki0se 1 [Source:VGNC Symbol;Acc:VGNC:29859]
ENSBTAG00000011328	0.65361	CGREF1	cell growth regulator with EF-hand domain 1 [Source:HGNC Symbol;Acc:HGNC:16962]
ENSBTAG00000011351	11.221	TMEM259	transmembrane protein 259 [Source:VGNC Symbol;Acc:VGNC:36067]
ENSBTAG00000011370	1.57743	NA	NA
ENSBTAG00000011373	2.83882	MAML3	mastermind like transcriptio0l coactivator 3 [Source:HGNC Symbol;Acc:HGNC:16272]
ENSBTAG00000011399	1.61174	YARS2	tyrosyl-tR0 synthetase 2 [Source:VGNC Symbol;Acc:VGNC:37016]
ENSBTAG00000011409	8.8251	CD72	CD72 molecule [Source:VGNC Symbol;Acc:VGNC:27045]
ENSBTAG00000011411	10.0354	SIT1	sig0ling threshold regulating transmembrane adaptor 1 [Source:VGNC Symbol;Acc:VGNC:34637]
ENSBTAG00000011429	7.70592	CREB3	cAMP responsive element binding protein 3 [Source:VGNC Symbol;Acc:VGNC:27693]
ENSBTAG00000011434	1.83139	NA	atrial 0triuretic peptide receptor 2 precursor [Source:RefSeq peptide;Acc:NP_776551]
ENSBTAG00000011442	0.713416	SPAG8	sperm associated antigen 8 [Source:VGNC Symbol;Acc:VGNC:35169]
ENSBTAG00000011445	1.41077	TMEM8B	transmembrane protein 8B [Source:VGNC Symbol;Acc:VGNC:36124]
ENSBTAG00000011446	1.12861	SEMA7A	semaphorin-7A precursor [Source:RefSeq peptide;Acc:NP_001193114]
ENSBTAG00000011454	19.4573	FKBP10	FK506 binding protein 10 [Source:VGNC Symbol;Acc:VGNC:29017]
ENSBTAG00000011458	35.4865	CPXM1	carboxypeptidase X, M14 family member 1 [Source:VGNC Symbol;Acc:VGNC:27681]
ENSBTAG00000011461	0.804406	ADORA1	adenosine A1 receptor [Source:VGNC Symbol;Acc:VGNC:25686]
ENSBTAG00000011463	4.08221	MID1IP1	MID1 interacting protein 1 [Source:VGNC Symbol;Acc:VGNC:31465]
ENSBTAG00000011473	11.3011	MYL9	NA
ENSBTAG00000011482	5.396	SLC43A2	solute carrier family 43 member 2 [Source:VGNC Symbol;Acc:VGNC:34875]
ENSBTAG00000011491	2.13076	WDR81	NA
ENSBTAG00000011494	15.4303	PYGL	glycogen phosphorylase L [Source:VGNC Symbol;Acc:VGNC:33588]
ENSBTAG00000011516	2.63289	LRP12	LDL receptor related protein 12 [Source:VGNC Symbol;Acc:VGNC:30989]
ENSBTAG00000011525	1.04858	SLC5A8	solute carrier family 5 member 8 [Source:VGNC Symbol;Acc:VGNC:34911]
ENSBTAG00000011534	2.62157	RAMP1	receptor activity-modifying protein 1 precursor [Source:RefSeq peptide;Acc:NP_001077246]
ENSBTAG00000011543	0.858794	PDCD1	programmed cell death 1 [Source:VGNC Symbol;Acc:VGNC:32657]
ENSBTAG00000011572	1.59645	NA	NA
ENSBTAG00000011573	0.869676	ENPP6	ectonucleotide pyrophosphatase/phosphodiesterase 6 [Source:VGNC Symbol;Acc:VGNC:28507]
ENSBTAG00000011580	13.554	DAG1	dystroglycan 1 [Source:VGNC Symbol;Acc:VGNC:27871]
ENSBTAG00000011582	15.4046	NA	serine incorporator 2 [Source:RefSeq peptide;Acc:NP_001030362]
ENSBTAG00000011585	1.79469	MST1	macrophage stimulating 1 [Source:HGNC Symbol;Acc:HGNC:7380]
ENSBTAG00000011600	1.38445	MAP3K8	mitogen-activated protein ki0se ki0se ki0se 8 [Source:VGNC Symbol;Acc:VGNC:31202]
ENSBTAG00000011601	3.80738	ST3GAL5	ST3 beta-galactoside alpha-2,3-sialyltransferase 5 [Source:VGNC Symbol;Acc:VGNC:35334]
ENSBTAG00000011640	26.486	PLPP3	phospholipid phosphatase 3 [Source:VGNC Symbol;Acc:VGNC:33046]
ENSBTAG00000011648	3.09496	TMLHE	trimethyllysine hydroxylase, epsilon [Source:VGNC Symbol;Acc:VGNC:36134]
ENSBTAG00000011667	0.832127	PM20D2	peptidase M20 domain containing 2 [Source:VGNC Symbol;Acc:VGNC:33067]
ENSBTAG00000011693	0.812383	LENG9	leukocyte receptor cluster member 9 [Source:VGNC Symbol;Acc:VGNC:30840]
ENSBTAG00000011698	3.10785	TYK2	tyrosine ki0se 2 [Source:VGNC Symbol;Acc:VGNC:36548]
ENSBTAG00000011715	1.55597	RECQL5	RecQ like helicase 5 [Source:VGNC Symbol;Acc:VGNC:33850]
ENSBTAG00000011729	3.40841	STARD3	StAR related lipid transfer domain containing 3 [Source:VGNC Symbol;Acc:VGNC:35363]
ENSBTAG00000011730	1.70431	TCAP	titin-cap [Source:VGNC Symbol;Acc:VGNC:35678]
ENSBTAG00000011732	6.46247	PGAP3	post-GPI attachment to proteins 3 [Source:VGNC Symbol;Acc:VGNC:32783]
ENSBTAG00000011738	2.76406	TFR2	transferrin receptor 2 [Source:VGNC Symbol;Acc:VGNC:35796]
ENSBTAG00000011740	0.731045	OPALIN	oligodendrocytic myelin paranodal and inner loop protein [Source:VGNC Symbol;Acc:VGNC:32434]
ENSBTAG00000011743	45.8227	TLL2	tolloid like 2 [Source:VGNC Symbol;Acc:VGNC:35896]
ENSBTAG00000011744	0.885072	USP31	ubiquitin specific peptidase 31 [Source:HGNC Symbol;Acc:HGNC:20060]
ENSBTAG00000011771	0.873186	FICD	FIC domain containing [Source:VGNC Symbol;Acc:VGNC:29007]
ENSBTAG00000011786	1.24789	CLUH	clustered mitochondria homolog [Source:HGNC Symbol;Acc:HGNC:29094]
ENSBTAG00000011795	0.776936	TXNRD3	thioredoxin reductase 3 [Source:VGNC Symbol;Acc:VGNC:36547]
ENSBTAG00000011810	3.0974	ANGPTL2	angiopoietin like 2 [Source:VGNC Symbol;Acc:VGNC:25891]
ENSBTAG00000011811	2.13747	TNPO2	transportin 2 [Source:VGNC Symbol;Acc:VGNC:36200]
ENSBTAG00000011817	4.60029	GABRA2	gamma-aminobutyric acid receptor subunit alpha-2 precursor [Source:RefSeq peptide;Acc:NP_776966]
ENSBTAG00000011823	2.17463	CLSTN1	calsyntenin 1 [Source:VGNC Symbol;Acc:VGNC:27466]
ENSBTAG00000011826	0.976312	PEX26	peroxisomal biogenesis factor 26 [Source:VGNC Symbol;Acc:VGNC:32759]
ENSBTAG00000011838	5.23742	PCED1B	PC-esterase domain containing 1B [Source:VGNC Symbol;Acc:VGNC:32624]
ENSBTAG00000011846	6.24237	TUT1	termi0l uridylyl transferase 1, U6 snR0-specific [Source:HGNC Symbol;Acc:HGNC:26184]
ENSBTAG00000011854	3.61817	SLC38A5	solute carrier family 38 member 5 [Source:VGNC Symbol;Acc:VGNC:34852]
ENSBTAG00000011862	0.67956	PCDH20	NA
ENSBTAG00000011864	0.804677	RGMB	repulsive guidance molecule family member b [Source:HGNC Symbol;Acc:HGNC:26896]
ENSBTAG00000011865	7.95342	MTA2	metastasis associated 1 family member 2 [Source:VGNC Symbol;Acc:VGNC:31714]
ENSBTAG00000011872	1.42069	EML3	echinoderm microtubule associated protein like 3 [Source:VGNC Symbol;Acc:VGNC:28477]
ENSBTAG00000011879	5.00773	B4GALT2	beta-1,4-galactosyltransferase 2 [Source:VGNC Symbol;Acc:VGNC:26389]
ENSBTAG00000011911	15.2588	NCOA7	NA
ENSBTAG00000011912	2.92124	SLC25A25	solute carrier family 25 member 25 [Source:VGNC Symbol;Acc:VGNC:34751]
ENSBTAG00000011928	5.65892	ZBTB20	zinc finger and BTB domain containing 20 [Source:VGNC Symbol;Acc:VGNC:37065]
ENSBTAG00000011934	3.99798	PCK2	phosphoenolpyruvate carboxyki0se 2, mitochondrial [Source:VGNC Symbol;Acc:VGNC:32632]
ENSBTAG00000011950	10.412	EMC1	ER membrane protein complex subunit 1 [Source:VGNC Symbol;Acc:VGNC:28461]
ENSBTAG00000011975	5.43873	SERPINB1	serpin family B member 1 [Source:VGNC Symbol;Acc:VGNC:34470]
ENSBTAG00000011984	2.06922	NA	NA
ENSBTAG00000011986	1.25465	PLSCR4	phospholipid scramblase 4 [Source:VGNC Symbol;Acc:VGNC:33053]
ENSBTAG00000011988	2.27303	KIAA0100	KIAA0100 [Source:VGNC Symbol;Acc:VGNC:30546]
ENSBTAG00000012002	0.707419	BCAR1	BCAR1, Cas family scaffolding protein [Source:VGNC Symbol;Acc:VGNC:26437]
ENSBTAG00000012024	3.20746	SLC29A2	solute carrier family 29 member 2 [Source:VGNC Symbol;Acc:VGNC:34794]
ENSBTAG00000012040	0.980811	GIT1	GIT ArfGAP 1 [Source:VGNC Symbol;Acc:VGNC:29368]
ENSBTAG00000012050	2.26976	ORAI2	ORAI calcium release-activated calcium modulator 2 [Source:VGNC Symbol;Acc:VGNC:32444]
ENSBTAG00000012073	4.60809	VOPP1	Vesicular, overexpressed in cancer, prosurvival protein 1 [Source:UniProtKB/Swiss-Prot;Acc:A6QNZ8]
ENSBTAG00000012078	45.2166	TMEM176A	transmembrane protein 176A [Source:VGNC Symbol;Acc:VGNC:36000]
ENSBTAG00000012082	28.3049	TNFRSF12A	TNF receptor superfamily member 12A [Source:VGNC Symbol;Acc:VGNC:36162]
ENSBTAG00000012087	0.761875	NHLRC1	NHL repeat containing E3 ubiquitin protein ligase 1 [Source:VGNC Symbol;Acc:VGNC:32067]
ENSBTAG00000012088	3.28338	FBLN1	fibulin 1 [Source:VGNC Symbol;Acc:VGNC:28881]
ENSBTAG00000012101	2.34538	SYMPK	symplekin [Source:VGNC Symbol;Acc:VGNC:35514]
ENSBTAG00000012126	0.898532	PNPLA7	patatin like phospholipase domain containing 7 [Source:VGNC Symbol;Acc:VGNC:33094]
ENSBTAG00000012128	1.68021	AASS	aminoadipate-semialdehyde synthase [Source:VGNC Symbol;Acc:VGNC:25451]
ENSBTAG00000012149	3.45442	HOXC8	homeobox C8 [Source:VGNC Symbol;Acc:VGNC:29927]
ENSBTAG00000012156	0.736008	0IF1	nuclear apoptosis inducing factor 1 [Source:VGNC Symbol;Acc:VGNC:31872]
ENSBTAG00000012157	1.16596	CCDC158	coiled-coil domain containing 158 [Source:VGNC Symbol;Acc:VGNC:26862]
ENSBTAG00000012168	4.44168	RANBP6	RAN binding protein 6 [Source:HGNC Symbol;Acc:HGNC:9851]
ENSBTAG00000012172	0.895189	MIDN	midnolin [Source:VGNC Symbol;Acc:VGNC:31466]
ENSBTAG00000012186	20.1985	DKKL1	dickkopf like acrosomal protein 1 [Source:VGNC Symbol;Acc:VGNC:28083]
ENSBTAG00000012191	1.63139	WWC2	WW and C2 domain containing 2 [Source:VGNC Symbol;Acc:VGNC:36975]
ENSBTAG00000012197	5.03378	AP5Z1	adaptor related protein complex 5 zeta 1 subunit [Source:VGNC Symbol;Acc:VGNC:25998]
ENSBTAG00000012208	8.83339	NA	NA
ENSBTAG00000012219	1.00039	CSPG4	chondroitin sulfate proteoglycan 4 [Source:HGNC Symbol;Acc:HGNC:2466]
ENSBTAG00000012234	4.31828	RHBG	Ammonium transporter Rh type B [Source:UniProtKB/Swiss-Prot;Acc:Q95M77]
ENSBTAG00000012237	0.830211	AEBP1	AE binding protein 1 [Source:VGNC Symbol;Acc:VGNC:25703]
ENSBTAG00000012247	29.9604	MXRA8	Matrix remodeling-associated protein 8 [Source:UniProtKB/Swiss-Prot;Acc:Q148M6]
ENSBTAG00000012252	1.6127	MOCOS	molybdenum cofactor sulfurase [Source:VGNC Symbol;Acc:VGNC:31547]
ENSBTAG00000012259	2.81201	PNPO	pyridoxamine 5'-phosphate oxidase [Source:VGNC Symbol;Acc:VGNC:33096]
ENSBTAG00000012273	2.98119	FAM131A	family with sequence similarity 131 member A [Source:VGNC Symbol;Acc:VGNC:28727]
ENSBTAG00000012284	1.8978	CLCN2	chloride voltage-gated channel 2 [Source:VGNC Symbol;Acc:VGNC:27396]
ENSBTAG00000012291	1.7683	TBC1D22A	TBC1 domain family member 22A [Source:VGNC Symbol;Acc:VGNC:35636]
ENSBTAG00000012307	2.06627	DT0	dystrobrevin alpha [Source:VGNC Symbol;Acc:VGNC:28231]
ENSBTAG00000012314	11.5335	LDLR	Low-density lipoprotein receptor [Source:UniProtKB/Swiss-Prot;Acc:P01131]
ENSBTAG00000012319	2.4736	KCNE5	potassium voltage-gated channel subfamily E regulatory subunit 5 [Source:VGNC Symbol;Acc:VGNC:30440]
ENSBTAG00000012335	1.84018	UBA7	ubiquitin like modifier activating enzyme 7 [Source:VGNC Symbol;Acc:VGNC:36566]
ENSBTAG00000012338	4.94594	FAH	fumarylacetoacetate hydrolase [Source:VGNC Symbol;Acc:VGNC:28707]
ENSBTAG00000012387	19.0091	PAM	peptidylglycine alpha-amidating monooxyge0se [Source:VGNC Symbol;Acc:VGNC:32561]
ENSBTAG00000012409	8.91115	POSTN	periostin [Source:VGNC Symbol;Acc:VGNC:33171]
ENSBTAG00000012412	0.698186	URB1	nucleolar pre-ribosomal-associated protein 1 [Source:RefSeq peptide;Acc:NP_001192909]
ENSBTAG00000012450	1.21483	RAPGEF2	Rap guanine nucleotide exchange factor 2 [Source:VGNC Symbol;Acc:VGNC:33723]
ENSBTAG00000012480	2.36926	TBC1D13	TBC1 domain family member 13 [Source:VGNC Symbol;Acc:VGNC:35627]
ENSBTAG00000012481	2.68204	RANGAP1	Ran GTPase activating protein 1 [Source:VGNC Symbol;Acc:VGNC:33713]
ENSBTAG00000012482	3.01712	CDCP1	CUB domain containing protein 1 [Source:VGNC Symbol;Acc:VGNC:27089]
ENSBTAG00000012496	1.4812	MTMR11	myotubularin related protein 11 [Source:VGNC Symbol;Acc:VGNC:31738]
ENSBTAG00000012500	2.90111	RARA	retinoic acid receptor alpha [Source:VGNC Symbol;Acc:VGNC:33729]
ENSBTAG00000012504	2.14038	GAS2L1	growth arrest specific 2 like 1 [Source:VGNC Symbol;Acc:VGNC:29258]
ENSBTAG00000012508	2.16832	OSGIN1	oxidative stress induced growth inhibitor 1 [Source:VGNC Symbol;Acc:VGNC:32472]
ENSBTAG00000012510	1.07582	PLCB3	phospholipase C beta 3 [Source:VGNC Symbol;Acc:VGNC:32982]
ENSBTAG00000012540	1.16947	GAT	Glycine N-phenylacetyltransferase [Source:UniProtKB/Swiss-Prot;Acc:O77512]
ENSBTAG00000012566	0.927166	MAP10	microtubule associated protein 10 [Source:VGNC Symbol;Acc:VGNC:31176]
ENSBTAG00000012596	1.53104	POP1	POP1 homolog, ribonuclease P/MRP subunit [Source:VGNC Symbol;Acc:VGNC:33163]
ENSBTAG00000012615	9.42641	ZEB2	zinc finger E-box binding homeobox 2 [Source:HGNC Symbol;Acc:HGNC:14881]
ENSBTAG00000012620	10.73	RETREG2	reticulophagy regulator family member 2 [Source:VGNC Symbol;Acc:VGNC:33879]
ENSBTAG00000012637	204.65	C11H2orf40	chromosome 2 open reading frame 40 [Source:HGNC Symbol;Acc:HGNC:24642]
ENSBTAG00000012668	1.22709	NA	NA
ENSBTAG00000012678	35.9469	COLGALT1	Procollagen galactosyltransferase 1 [Source:UniProtKB/Swiss-Prot;Acc:A5PK45]
ENSBTAG00000012687	5.90297	INSR	insulin receptor [Source:VGNC Symbol;Acc:VGNC:30221]
ENSBTAG00000012695	0.593455	LCK	LCK proto-oncogene, Src family tyrosine ki0se [Source:VGNC Symbol;Acc:VGNC:30810]
ENSBTAG00000012736	1.37559	PTRH1	peptidyl-tR0 hydrolase 1 homolog [Source:VGNC Symbol;Acc:VGNC:33561]
ENSBTAG00000012738	1.65415	ZNF827	zinc finger protein 827 [Source:HGNC Symbol;Acc:HGNC:27193]
ENSBTAG00000012747	20.7916	FAM3A	family with sequence similarity 3 member A [Source:VGNC Symbol;Acc:VGNC:28809]
ENSBTAG00000012749	4.44597	CUL7	cullin 7 [Source:VGNC Symbol;Acc:VGNC:27835]
ENSBTAG00000012761	2.87883	PTK7	protein tyrosine ki0se 7 (i0ctive) [Source:HGNC Symbol;Acc:HGNC:9618]
ENSBTAG00000012775	12.3536	SUBH2BV	Histone H2B subacrosomal variant [Source:UniProtKB/Swiss-Prot;Acc:Q8WNR4]
ENSBTAG00000012777	0.776397	SRF	serum response factor [Source:VGNC Symbol;Acc:VGNC:35277]
ENSBTAG00000012849	3.35116	COL4A1	collagen type IV alpha 1 chain [Source:HGNC Symbol;Acc:HGNC:2202]
ENSBTAG00000012855	6.80326	LPL	lipoprotein lipase [Source:VGNC Symbol;Acc:VGNC:30969]
ENSBTAG00000012899	4.88043	IFNGR2	interferon gamma receptor 2 [Source:VGNC Symbol;Acc:VGNC:30059]
ENSBTAG00000012900	5.58836	TMEM229B	transmembrane protein 229B [Source:VGNC Symbol;Acc:VGNC:36045]
ENSBTAG00000012922	2.0091	PHF2	PHD finger protein 2 [Source:VGNC Symbol;Acc:VGNC:32818]
ENSBTAG00000012931	0.845435	PLN	phospholamban [Source:VGNC Symbol;Acc:VGNC:33038]
ENSBTAG00000012954	4.25221	ERAS	ES cell expressed Ras [Source:VGNC Symbol;Acc:VGNC:28562]
ENSBTAG00000012963	5.55126	VILL	villin like [Source:VGNC Symbol;Acc:VGNC:36795]
ENSBTAG00000012972	3.76093	CYP2U1	cytochrome P450 family 2 subfamily U member 1 [Source:HGNC Symbol;Acc:HGNC:20582]
ENSBTAG00000012977	8.76072	COMTD1	catechol-O-methyltransferase domain containing 1 [Source:VGNC Symbol;Acc:VGNC:27591]
ENSBTAG00000012979	0.84741	ZMYND12	zinc finger MYND-type containing 12 [Source:VGNC Symbol;Acc:VGNC:37203]
ENSBTAG00000012980	5.90211	RRAGB	Ras related GTP binding B [Source:VGNC Symbol;Acc:VGNC:34159]
[truncated: 1,203 more rows]
