# Supplementary material for: Functional signaling and gene regulatory networks between the oocyte and the surrounding cumulus cells
Source: BMC Genomics. 2018 May 10;19:351. doi: 10.1186/s12864-018-4738-2 (PMC5946446; doi:10.1186/s12864-018-4738-2)
Supplement: Supplementary file 3 — Tables S1-S13. Supplementary Tables to Functional signaling and gene regulatory networks between the oocyte and the surrounding cumulus cell. (XLSX 110 kb) [file 12864_2018_4738_MOESM3_ESM.xlsx]

## Sheet: Table S1
Table S1. Gene ontology biological processes enriched (FDR<0.2) on clusters formed by genes expressed in oocytes.
Cluster	GO category	Term	N genes	p value	FDR	Gene symbol a
2	GO:0007017	microtubule-based process	6	1.44265e-05	0.00172901	KIFC3, TUBB, TUBB2B, TUBG2
5	GO:0006412	translation	38	5.07477e-07	0.00022598	AIMP2, EIF1, EIF2B2, EIF3I, EIF3K, MRPL11, MRPL24, MRPL27, MRPL33, MRPL33, MRPL41, MRPS12, RPL11, RPL18, RPL34, RPL37A, RPS11, RPS16, RPS18, RPS20, RPS27A, RPS3, RPS5, RPS7, UBA52
5	GO:0009967	positive regulation of signal transduction	4	0.00068237	0.15193	GRB2, HSH2D, LDLRAP1, SHD
5	GO:0032981	mitochondrial respiratory chain complex I assembly	5	0.00163848	0.182403	BCS1L, NDUFAF3, NDUFAF5, NDUFS7, NDUFS8
5	GO:0006446	regulation of translational initiation	5	0.00156598	0.182403	EIF2B2, EIF3I, EIF3K, NCBP2
12	GO:0045165	cell fate commitment	3	0.00381062	0.132723	GATA2, HEY2, SPRY2
12	GO:0006338	chromatin remodeling	5	0.00637258	0.132723	BPTF, CHD1, INO80, SATB1, ZBTB1
12	GO:0000122	negative regulation of transcription from RNA polymerase II promoter	15	0.00109999	0.132723	BCOR, BPTF, CPEB3, CREBBP, EZH2, GATA2, GFI1, HEY2, MTDH, SATB1, STRN3, URI1, ZBTB1, ZMYND11
12	GO:0045892	negative regulation of transcription, DNA-templated	11	0.00638605	0.132723	BCOR, ELK3, EZH2, GFI1, HEY2, KHDRBS1, MPHOSPH8, PSPC1, PURA, STRN3, ZBTB21
12	GO:0071902	positive regulation of protein serine/threonine kinase activity	3	0.00592962	0.132723	CAB39, EZH2, SPRY2
12	GO:0042752	regulation of circadian rhythm	4	0.00423688	0.132723	EZH2, HNRNPD, MAPK9, PSPC1
12	GO:0006357	regulation of transcription from RNA polymerase II promoter	10	0.00493986	0.132723	ELK3, EPC2, EZH2, MAFG, PITX2, RFX7, SATB1, SMAD1, URI1
12	GO:0001570	vasculogenesis	4	0.00276098	0.132723	HEY2, PAXIP1, PITX2, ZFP36L1
12	GO:0060412	ventricular septum morphogenesis	3	0.00225893	0.132723	HEY2, PITX2, SAV1
12	GO:0042127	regulation of cell proliferation	6	0.00949377	0.161437	EGLN3, EZH2, MAFG, PITX2, PURA, SPRY2
12	GO:0006351	transcription, DNA-templated	13	0.00891684	0.161437	BPTF, EPC2, FAM120B, GATA2, HEY2, INO80, LMO4, MAFG, PSPC1, SATB1, SMAD1, SS18L1, WASL
16	GO:0032729	positive regulation of interferon-gamma production	4	0.000325012	0.0954442	BCL3, FADD, HRAS
16	GO:0042981	regulation of apoptotic process	11	0.000255917	0.0954442	BAD, BCL2L1, BCL3, DEDD2, FADD, NME3, NOD1, TNFRSF4, TRAF3, TRAF4
28	GO:0051607	defense response to virus	4	0.000124311	0.00182737	BNIP3, EXOSC4, EXOSC5, F2RL1
28	GO:0090305	nucleic acid phosphodiester bond hydrolysis	4	0.000488313	0.0035891	EXOSC4, PLD6, SND1
28	GO:0007010	cytoskeleton organization	3	0.00662616	0.0324682	MAEA
28	GO:0010628	positive regulation of gene expression	3	0.0368407	0.13539	GRHL3, NKX3-1, SLC6A4
31	GO:0030968	endoplasmic reticulum unfolded protein response	3	0.00635032	0.115097	ATF6B, EDEM2, PPP1R15A
31	GO:0046854	phosphatidylinositol phosphorylation	3	0.00543599	0.115097	IP6K1, TMEM150A
31	GO:0045785	positive regulation of cell adhesion	3	0.00175156	0.115097	CYTH3, PREX1, RHOD
31	GO:0009411	response to UV	3	0.00500244	0.115097	CCAR2, MEN1, TRIM32
31	GO:0055085	transmembrane transport	8	0.00354337	0.115097	SLC10A3, SLC1A5, SLC25A1, SLC29A4, SLC2A8, SLC6A11, SLC8B1
36	GO:0007498	mesoderm development	5	3.03049e-05	0.00720821	ACVR2B, LHX2, OVOL1, PALB2, SMAD4
36	GO:0000122	negative regulation of transcription from RNA polymerase II promoter	24	1.58876e-05	0.00720821	ARHGAP35, CTBP2, DNMT1, EP300, IRF3, JARID2, KLF11, KMT5A, NFKB1, OVOL1, PHF12, PHF21A, RCOR1, RTF1, SALL4, SFPQ, SMAD4, TCF3, UHRF1, YBX1, YY1
36	GO:0045944	positive regulation of transcription from RNA polymerase II promoter	27	9.52753e-05	0.0151079	AGO2, BRD4, CDK9, CEBPG, CTBP2, EP300, LHX2, LMO2, MED19, MTF1, MYBL2, NFE2L1, NFKB1, PCBP1, RPS6KA5, RTF1, SALL4, SIX3, SMAD4, SMARCA4, SOX2, SP1, TCF3, TP53BP1, YBX1
36	GO:0009952	anterior/posterior pattern specification	5	0.00119584	0.113776	ACVR2B, GRSF1, HOXA3, SMAD4, TCF15
36	GO:0006355	regulation of transcription, DNA-templated	34	0.00100539	0.113776	ACVR2B, AGO2, AXIN2, BAZ1B, CDK9, CEBPG, CHD4, CTBP2, DNMT1, EP300, HOXA3, IRF3, KAT6A, L3MBTL3, LHX2, MTA1, NFE2L1, NFKB1, NSMCE3, OVOL1, PRDM2, RPS6KA5, SALL4, SFPQ, SIX3, SMAD4, SMARCA4, SOX2, SP1, UHRF1, USP22, YBX1, ZNF34
36	GO:0045892	negative regulation of transcription, DNA-templated	16	0.00149732	0.118715	ARHGAP35, CTBP2, DNMT1, ILF3, JARID2, KAT6A, KLF11, KMT5A, NFKB1, PHF12, RPS6KA5, SFPQ, SIX3, SMAD4, SMARCA4
36	GO:0006366	transcription from RNA polymerase II promoter	12	0.00272077	0.1849	CEBPG, EP300, MTF1, MYBL2, NFE2L1, NFKB1, OVOL1, SALL4, SIX3, SMAD4, YBX1
41	GO:0045944	positive regulation of transcription from RNA polymerase II promoter	3	0.117301	0.175951	SMAD5, SS18, TBL1XR1
41	GO:0007165	signal transduction	3	0.0627427	0.175951	GNAI1, KRAS
83	GO:0015991	ATP hydrolysis coupled proton transport	3	0.000696544	0.0250598	ATP6V0A1, ATP6V0C, TCIRG1
83	GO:0071108	protein K48-linked deubiquitination	3	0.00045577	0.0250598	USP19, USP20, USP5
83	GO:0030433	ER-associated ubiquitin-dependent protein catabolic process	3	0.00574587	0.137814	TMUB1, UBE2J2, USP19
109	GO:0006886	intracellular protein transport	9	0.000607247	0.0591702	AP1M2, AP2M1, AP3M2, COPG1, SEC24C, SNX8, STX3, VPS39
109	GO:0016192	vesicle-mediated transport	8	0.000947902	0.0591702	AP1M2, AP2M1, AP3M2, ARF3, COPG1, KLHL12, STX3, VPS39
109	GO:0015031	protein transport	10	0.00181176	0.0753962	ACTN4, AP1M2, AP2M1, AP3M2, ARF3, COPG1, EXOC3, SEC24C, SEC61A1, SNX8
109	GO:0050790	regulation of catalytic activity	4	0.00277863	0.0867242	APBA3, CBX8, PSMD2, PSMD3
109	GO:0007010	cytoskeleton organization	5	0.00605397	0.125968	CAPZB, CNN2, PADI6, TUBB2A
109	GO:0042254	ribosome biogenesis	4	0.00523798	0.125968	DDX31, FTSJ3, GNL1, PES1
111	GO:0006334	nucleosome assembly	3	0.0012724	0.0106033	ATRX, RSF1, SMARCA5
111	GO:0006338	chromatin remodeling	3	0.00290403	0.0121001	ATRX, RSF1, SMARCA5
111	GO:0007507	heart development	3	0.0155607	0.043224	NIPBL, PTPN11, RB1CC1
111	GO:0045892	negative regulation of transcription, DNA-templated	3	0.0768311	0.160065	CENPF, NIPBL, RSF1
112	GO:0006468	protein phosphorylation	4	0.0615677	0.0615677	CSNK2A1, NEK2, PXK, WEE2
167	GO:0006281	DNA repair	3	0.0168225	0.0832503	ENDOV, MUM1, NEIL2
167	GO:0008152	metabolic process	3	0.0302728	0.0832503	AGK, IVD, NEIL2
188	GO:0006974	cellular response to DNA damage stimulus	3	0.00522496	0.00522496	DDB1, PARP1, VCP
234	GO:1902600	hydrogen ion transmembrane transport	3	0.00945796	0.0283739	COX6C, COX7A1
234	GO:0006412	translation	6	0.0392128	0.0588192	MRPS16
331	GO:0001701	in utero embryonic development	3	0.00329519	0.0274599	RARRES2, TPM1, VIM
331	GO:0045893	positive regulation of transcription, DNA-templated	3	0.0270339	0.112641	EGR1, FOS, ID2
331	GO:0000122	negative regulation of transcription from RNA polymerase II promoter	3	0.0634535	0.17626	EGR1, FST, ID2
405	GO:0002181	cytoplasmic translation	3	0.000227711	0.000683133	RPL26
405	GO:0006412	translation	5	0.00254321	0.00381481	MRPL52, RPL26
416	GO:0006412	translation	3	0.00244951	0.00244951	MRPL10, RPL29, RPS8
567	GO:0006886	intracellular protein transport	3	0.0103501	0.0103501	TIMM17A, WLS, XPOT
4487	GO:0055114	oxidation-reduction process	8	2.73285e-09	8.19855e-09	COII, COX1, cytb, ND1, ND2, ND4, ND5, ND6
4487	GO:1902600	hydrogen ion transmembrane transport	4	7.45272e-07	1.11791e-06	COII, COX1, COX3, cytb
a Ensembl IDs not annotated with gene symbols are not represented on this table

## Sheet: Table S2
Table S2. Gene ontology molecular functions enriched (FDR<0.2) on clusters formed by genes expressed in oocytes.
Cluster	GO category	Term	N genes	p value	FDR	Gene symbol a
2	GO:0008469	histone-arginine N-methyltransferase activity	3	0.000392971	0.0610907	PRMT2, PRMT7
5	GO:0003735	structural constituent of ribosome	34	6.23158e-07	0.000150503	MRPL11, MRPL24, MRPL27, MRPL41, MRPS12, MRPS25, RPL11, RPL18, RPL37A, RPLP0, RPS11, RPS16, RPS18, RPS20, RPS27A, RPS3, RPS5, RPS7, UBA52
5	GO:0019843	rRNA binding	8	0.00164169	0.192308	MRPL11, RPL11, RPS11, RPS18, RPS5
5	GO:0003743	translation initiation factor activity	7	0.00238876	0.192308	EIF1, EIF1AD, EIF2B2, EIF3I, EIF3K
5	GO:0005070	SH3/SH2 adaptor activity	3	0.00330099	0.199311	GRB2, HSH2D
12	GO:0003723	RNA binding	15	0.000814184	0.147956	CPEB3, CPSF6, EZH2, HNRNPD, KHDRBS1, KHDRBS3, NAF1, PSPC1, PURA, RBM17, RBM22, UBR5, ZMAT2
12	GO:0008134	transcription factor binding	10	0.00178596	0.162275	BCOR, BPTF, CREBBP, GATA2, HEY2, LMO4, MAPK9, PITX2, PURA, USP7
23	GO:0044822	poly(A) RNA binding	6	0.0162232	0.135193	GAR1, KMT2C, RRS1, SERBP1, SRPK2
28	GO:0004518	nuclease activity	4	0.000672334	0.0306059	EXOSC4, PLD6, SND1
31	GO:0015293	symporter activity	3	0.00217233	0.186579	SLC10A3, SLC1A5
35	GO:0005524	ATP binding	3	0.0519458	0.0519458	AKT1, CLP1
36	GO:0044212	transcription regulatory region DNA binding	13	3.57259e-05	0.0125033	CDK9, KLF11, MYBL2, NFKB1, RCOR1, SALL4, SFPQ, SMAD4, SOX2, SP1, YY1
36	GO:0003677	DNA binding	37	0.000197552	0.0319692	CDK9, CEBPG, DNMT1, EP300, HIST1H1A, HOXA3, IRF3, JARID2, KAT6A, LHX2, MIER2, MTA1, MTF1, MYBL2, NFE2L1, NFKB1, OVOL1, PCBP1, PRDM2, RCOR1, RTF1, SIX3, SMAD4, SOX2, SP1, TCF3, UHRF1, WRNIP1, YY1, ZFAND3
36	GO:0000980	RNA polymerase II distal enhancer sequence-specific DNA binding	6	0.000274039	0.0319692	NFE2L1, NFKB1, SFPQ, SIX3
36	GO:0002039	p53 binding	7	0.000474315	0.0415	BRD4, EP300, KMT5A, PPP1R13B
36	GO:0000981	RNA polymerase II transcription factor activity, sequence-specific DNA binding	9	0.00086518	0.0504657	KLF11, LMO2, MYBL2, NFKB1, OVOL1, PCBP1, SIX3, SP1
36	GO:0001047	core promoter binding	6	0.000813378	0.0504657	EP300, MTA1, MTF1, SFPQ
36	GO:0070577	lysine-acetylated histone binding	4	0.00111857	0.0559248	BAZ1B, BRD4
36	GO:0044822	poly(A) RNA binding	36	0.00172433	0.0603478	ACIN1, CASC3, DHX32, GLTSCR2, GRSF1, HNRNPAB, HNRNPM, HNRNPUL1, MKI67, MRPL40, PABPC4, PARP12, PCBP1, RBM28, RBM33, RTF1, SF1, SFPQ, SNTB2, SRRM2, SRSF9, STXBP1, TNRC6B, UBE2O, USP36, ZCCHC3
36	GO:0008134	transcription factor binding	13	0.00146292	0.0603478	CEBPG, EP300, KAT6A, MED19, NFKB1, PIM1, PPP1R13B, RCOR1, SP1, TCF3
36	GO:0003682	chromatin binding	17	0.00163602	0.0603478	BAZ1B, BRD4, CDK9, CTBP2, DNMT1, EP300, JARID2, LHX2, MTA1, NFKB1, PHF12, SFPQ, SMAD4
36	GO:0042802	identical protein binding	12	0.00198892	0.0622669	CASC3, CHMP4B, IRF3, MICALL1, MUL1, NFKB1, PACSIN2, PRPF19, SMAD4, UHRF1
36	GO:0003714	transcription corepressor activity	7	0.00217893	0.0622669	CTBP2, KMT5A, MTA1, RCOR1, TOB2
36	GO:0000978	RNA polymerase II core promoter proximal region sequence-specific DNA binding	11	0.00231291	0.0622669	CEBPG, IRF3, MTF1, MYBL2, OVOL1, SMAD4, SP1, TCF3
36	GO:0043565	sequence-specific DNA binding	14	0.00263648	0.0659079	CEBPG, HOXA3, LHX2, MTA1, MYBL2, NFE2L1, NFKB1, SALL4, SIX3, SMAD4, SOX2, SP1, TFCP2
36	GO:0003713	transcription coactivator activity	9	0.00316003	0.0717396	CTBP2, EP300, KAT6A, MTA1, SIX3, TCF3, USP22
36	GO:0003700	transcription factor activity, sequence-specific DNA binding	20	0.00327973	0.0717396	CEBPG, HOXA3, IRF3, KLF11, MTA1, MTF1, MYBL2, NFE2L1, NFKB1, OVOL1, RCOR1, SALL4, SIX3, SMAD4, SOX2, SP1, TCF3, TFCP2
36	GO:0000977	RNA polymerase II regulatory region sequence-specific DNA binding	8	0.00427441	0.0879972	ARHGAP35, JARID2, LMO2, NFKB1, PHF12, SMAD4, SP1
36	GO:0001205	transcriptional activator activity, RNA polymerase II distal enhancer sequence-specific binding	3	0.00605313	0.117692	NFE2L1, NFKB1, SIX3
36	GO:0019003	GDP binding	4	0.00869927	0.16024	RAB22A, RAP2B, RHOB, RRAGC
83	GO:0015078	hydrogen ion transmembrane transporter activity	3	0.000552739	0.0527307	ATP6V0A1, TCIRG1
83	GO:0019902	phosphatase binding	3	0.00245544	0.117123	ELL, MAST2, SLC9A3R1
111	GO:0042393	histone binding	3	0.00494133	0.0629049	ATRX, RSF1, SMARCA5
111	GO:0008017	microtubule binding	4	0.00311649	0.0629049	CCDC88A, CEP350, KIF15, KIF5B
111	GO:0042803	protein homodimerization activity	4	0.0147522	0.1252	CCDC88A, EEA1, TPR
158	GO:0044822	poly(A) RNA binding	4	0.0502743	0.139651	PRPF6, PSMD4, PUF60, TPD52L2
158	GO:0003723	RNA binding	3	0.0425478	0.139651	PRPF6, PUF60, SNRNP35
158	GO:0000166	nucleotide binding	5	0.0175655	0.139651	CPEB1, KIF2C, PRKAR1A, PUF60, SNRNP35
188	GO:0044822	poly(A) RNA binding	7	0.000169671	0.00307952	CD3EAP, DKC1, EIF4G1, PARP1, SURF6, VCP
188	GO:0008270	zinc ion binding	5	0.00293784	0.0266609	AFG3L2, FUS, PARP1, PIAS4, TAF3
188	GO:0003723	RNA binding	3	0.0281959	0.170585	DKC1, EIF4G1, SURF6
188	GO:0003677	DNA binding	4	0.0384368	0.174407	DDB1, PARP1, PIAS4, SURF6
234	GO:0004129	cytochrome-c oxidase activity	3	0.00453858	0.0518155	COX6C, COX7A1
405	GO:0003735	structural constituent of ribosome	6	0.000164898	0.000494693	MRPL52, RPL26
405	GO:0044822	poly(A) RNA binding	3	0.0958924	0.143839	SEC61B
416	GO:0003735	structural constituent of ribosome	3	0.00092369	0.00277107	MRPL10, RPL29
416	GO:0044822	poly(A) RNA binding	3	0.0172671	0.0259006	MRPL10, RPL29
429	GO:0044822	poly(A) RNA binding	3	0.00456926	0.00456926	ESF1, LUC7L3, PPIG
960	GO:0044822	poly(A) RNA binding	3	0.0403398	0.0403398	MRPL21, RPS9
1409	GO:0046982	protein heterodimerization activity	6	2.67502e-08	8.02506e-08	HIST1H3G
1409	GO:0003677	DNA binding	6	1.96985e-06	2.95478e-06	HIST1H3G
4487	GO:0016491	oxidoreductase activity	8	1.06507e-10	8.87555e-10
4487	GO:0008137	NADH dehydrogenase (ubiquinone) activity	5	2.16639e-09	9.02665e-09
4487	GO:0004129	cytochrome-c oxidase activity	3	1.62423e-05	4.51174e-05
a Ensembl IDs not annotated with gene symbols are not represented on this table

## Sheet: Table S3
Table S3. Gene ontology biological processes enriched (FDR<0.2) on clusters formed by genes expressed in innerCCs.
Cluster	GO category	Term	N genes	p value	FDR	Gene symbol a
4	GO:0006412	translation	81	5.78e-14	3.54e-11	EEF1B2, eef1d, EEF2, EIF2S1, EIF3B, EIF5A, FAU, MRPL10, MRPL24, MRPL27, MRPS18C, RACK1, RPL14, RPL18A, RPL19, RPL26, RPL28, RPL29, RPL34, RPL36, RPL36A, RPL37, RPL37A, RPL38, RPL7A, RPS11, RPS15, RPS16, RPS17, RPS18, RPS19, RPS2, RPS26, RPS28, RPS3, RPS5, RPS6, RPS7, RPS8, RPS9, RPSA, UBA52
4	GO:0002181	cytoplasmic translation	13	0.000186373	0.0379968	EIF4H, RPL26, RPL29, RPLP1
4	GO:0061029	eyelid development in camera-type eye	3	0.000305095	0.0379968	INHBA, JUN, STRA6
4	GO:0045947	negative regulation of translational initiation	3	0.000327913	0.0379968	PAIP2, TPR
4	GO:0000381	regulation of alternative mRNA splicing, via spliceosome	6	0.000372186	0.0379968	PTBP1, RBM25, RBM5, SRSF6
4	GO:0006414	translational elongation	8	0.000191497	0.0379968	EEF1B2, eef1d, EEF2, EIF5A, RPLP1
4	GO:0035914	skeletal muscle cell differentiation	3	0.00141752	0.124042	ATF3, EGR1, FOS
6	GO:0002376	immune system process	7	0.000582093	0.0751308	BoLA, CHID1, IRF3, LF, MIF, MyD88
6	GO:0033619	membrane protein proteolysis	3	0.000246952	0.0751308	HM13, SPPL2A, SPPL3
6	GO:0030890	positive regulation of B cell proliferation	3	0.000613143	0.0751308	CD81, MIF, SLC39A10
6	GO:0030521	androgen receptor signaling pathway	3	0.00204269	0.150179	DNAJA1, FKBP4, THRAP3
6	GO:0080182	histone H3-K4 trimethylation	3	0.00200256	0.150179	HIST1H1C, HIST1H1D, TET2
6	GO:0022604	regulation of cell morphogenesis	4	0.00309241	0.189462	CAPZB, CFL1, RAC3, STRIP1
7	GO:0045944	positive regulation of transcription from RNA polymerase II promoter	3	0.00187315	0.00187315	ARID4B, BRD4, RTF1
46	GO:0045944	positive regulation of transcription from RNA polymerase II promoter	3	0.00529731	0.0158919	CHCHD2, CTNNB1, TOP2A
46	GO:0006355	regulation of transcription, DNA-templated	3	0.037542	0.056313	CHD4, CTNNB1, PNRC2
178	GO:0055114	oxidation-reduction process	10	1.1e-09	6.06e-09	COII, COX1, cytb, ND1, ND2, ND3, ND4, ND4L, ND5, ND6
178	GO:0042773	ATP synthesis coupled electron transport	3	1.85e-06	5.09e-06	ND4, ND4L, ND5
178	GO:1902600	hydrogen ion transmembrane transport	4	7.5e-05	0.000137426	COII, COX1, COX3, cytb
a Ensembl IDs not annotated with gene symbols are not represented on this table

## Sheet: Table S4
Table S4. Gene ontology molecular functions enriched (FDR<0.2) on clusters formed by genes expressed in innerCCs.
Cluster	GO category	Term	N genes	p value	FDR	Gene symbol a
2	GO:0003743	translation initiation factor activity	9	0.000578717	0.189053	EIF1, EIF2B3, EIF2B4, EIF3D, EIF3K, EIF4A1
4	GO:0003735	structural constituent of ribosome	76	7.51e-13	2.8e-10	FAU, MRPL10, MRPL24, MRPL27, MRPS18C, RPL14, RPL18A, RPL19, RPL26, RPL28, RPL29, RPL34, RPL36, RPL36A, RPL37, RPL37A, RPL38, RPLP0, RPLP1, RPS11, RPS15, RPS16, RPS17, RPS18, RPS19, RPS2, RPS26, RPS28, RPS3, RPS5, RPS6, RPS7, RPS8, RPS9, RPSA, UBA52
4	GO:0044822	poly(A) RNA binding	83	6.89e-10	1.29e-07	ATP5C1, C1orf35, CALR, CS, CSDE1, DEK, DHX36, EEF2, EIF2S1, EIF4H, EIF5, ERH, ESF1, FAU, FKBP3, GLRX3, GNL3, HNRNPD, HNRNPU, HSPB1, HSPD1, HSPE1, JUN, LSM3, LUC7L3, MDH2, MRPL10, MRPL27, NOP58, NUCKS1, P4HB, PABPC1, PRDX1, PTBP1, PUF60, RACK1, RBM25, RBM5, RDX, RPL14, RPL18A, RPL19, RPL28, RPL29, RPL36, RPL37A, RPL7A, RPLP0, RPS11, RPS16, RPS18, RPS19, RPS2, RPS28, RPS3, RPS5, RPS7, RPS8, RPS9, S…
4	GO:0098641	cadherin binding involved in cell-cell adhesion	22	1.63e-06	0.000202754	EEF2, EIF4H, EIF5, KIF5B, LASP1, LDHA, PRDX1, PUF60, RACK1, RDX, RPL14, RPL29, RPL34, RPL7A, RPS2, SERBP1, VAPA
4	GO:0003723	RNA binding	47	2.81e-05	0.00262482	ALYREF, EIF2S1, EIF3B, EIF5A, EXOSC4, HNRNPA1, HNRNPD, HSP90B1, LSM3, LSM5, LSM7, PABPC1, PTBP1, PUF60, RBM5, RNASEH2A
4	GO:0003729	mRNA binding	13	5.73e-05	0.004278	CALR, LUC7L3, PAIP2
4	GO:0000982	transcription factor activity, RNA polymerase II core promoter proximal region sequence-specific binding	4	0.000134922	0.00839899	ATF3, EGR1, FOS
4	GO:0003746	translation elongation factor activity	6	0.000404657	0.0215915	EEF1B2, eef1d
4	GO:0005515	protein binding	9	0.00239251	0.111701	ATP5C1, CALM1, DYNLT1, HSP90AA1, INHBA
4	GO:0003676	nucleic acid binding	33	0.00565407	0.191983	ALYREF, CSDE1, DHX36, EGR1, EIF2S1, EIF3B, EIF4H, HNRNPA1, HNRNPD, KLF10, PABPC1, POLR2I, PTBP1, PUF60, RBM25, RBM5, RNASEH2A, RPS18, SAFB2, SF1, SF3B6, SRSF11, SRSF6, ZCCHC6, ZKSCAN1, ZNF189
4	GO:0015631	tubulin binding	4	0.00539633	0.191983	CDK5RAP2
4	GO:0001102	RNA polymerase II activating transcription factor binding	3	0.00629792	0.196024	BHLHE41, JUN, NCOR1
6	GO:0042500	aspartic endopeptidase activity, intramembrane cleaving	3	0.00022671	0.0534987	HM13, SPPL2A, SPPL3
6	GO:0004693	cyclin-dependent protein serine/threonine kinase activity	3	0.00166855	0.131247	CDK13, CDK2, CDK5
46	GO:0008134	transcription factor binding	3	0.000320861	0.00176474	CHCHD2, CHD4, CTNNB1
46	GO:0005524	ATP binding	3	0.0190995	0.0525236	CHD4, EIF4A2, TOP2A
178	GO:0016491	oxidoreductase activity	10	0	0	COII, COX1, cytb, ND1, ND2, ND3, ND4, ND4L, ND5, ND6
178	GO:0004129	cytochrome-c oxidase activity	3	0.000873111	0.00242531	COII, COX1, COX3
a Ensembl IDs not annotated with gene symbols are not represented on this table

## Sheet: Table S5
Table S5. Gene ontology biological processes enriched (FDR<0.2) on clusters formed by genes expressed in outerCCs.
Cluster	GO category	Term	N genes	p value	FDR	Gene symbol a
1	GO:0055114	oxidation-reduction process	67	8.95673e-07	0.00160364	ACADM, ACADVL, AKR1A1, ALDH16A1, ALKBH7, BCKDHA, BLVRA, BLVRB, C5orf63, CCS, CYB561A3, CYB5R3, DCXR, DLD, ECSIT, FDXR, GDI1, GLRX5, GPX7, HADH, HADHA, HMOX2, HSD11B1L, HSD17B10, IDH3B, IDH3G, IMPDH2, IVD, LDHB, MDH1, MDH2, MMACHC, NDUFA8, NDUFB2, NDUFB3, NDUFB5, NDUFB8, NDUFS2, NDUFS3, NDUFS4, NDUFS7, NDUFS8, NDUFV1, NDUFV3, OGFOD2, P4HA2, PECR, PGD, PRDX4, PRDX5, PYCR1, PYCRL, SDHB, TECR, TSTA3,…
6	GO:0000186	activation of MAPKK activity	3	0.00106381	0.0607658	LAMTOR3, PSEN1, TGFBR1
6	GO:0001947	heart looping	3	0.00209339	0.0607658	CLUAP1, KIF3A, PSEN1
6	GO:0000462	maturation of SSU-rRNA from tricistronic rRNA transcript (SSU-rRNA, 5.8S rRNA, LSU-rRNA)	3	0.00186395	0.0607658	DCAF13, FCF1, UTP18
6	GO:0048705	skeletal system morphogenesis	3	0.00173308	0.0607658	PSEN1, TGFBR1, WDR48
6	GO:0048538	thymus development	3	0.00161847	0.0607658	MAP2K1, PSEN1, TGFBR1
6	GO:0016192	vesicle-mediated transport	7	0.0032713	0.0791314	BLOC1S5-TXNDC5, GOLT1B, GOSR1, RAB11A, SCFD1, STX17, STXBP3
6	GO:0006974	cellular response to DNA damage stimulus	9	0.00556639	0.103018	FAM175A, FANCL, MMS22L, PSEN1, RBBP8, TIPIN, WAC, WDR48, ZRANB3
6	GO:0022008	neurogenesis	3	0.00567836	0.103018	COPS2, KIF3A, PSEN1
6	GO:0006888	ER to Golgi vesicle-mediated transport	4	0.00780905	0.113339	GOSR1, SEC22A, STX17
6	GO:0008033	tRNA processing	4	0.00765218	0.113339	NAT10, RPP30, TRMT1L
6	GO:0006406	mRNA export from nucleus	3	0.00962526	0.126999	NCBP1, NUP107, NUP155
6	GO:0007179	transforming growth factor beta receptor signaling pathway	3	0.011113	0.134409	FERMT2, TGFBR1, USP15
7	GO:0051301	cell division	3	0.000483174	0.000483174	CDC6, NUSAP1, SPC25
16	GO:0033617	mitochondrial respiratory chain complex IV assembly	3	0.00289663	0.169373	CHCHD5, COX14, COX17
22	GO:0006914	autophagy	6	0.00263267	0.136408	ATG13, ATG9A, TMEM59, TOLLIP, VPS51, WIPI1
22	GO:0006897	endocytosis	7	0.00237852	0.136408	CSNK1D, CSNK1G2, RABEP1, RABEP2, SH3GL1, SORT1
22	GO:0045861	negative regulation of proteolysis	3	0.00241098	0.136408	AKT1, NR1H2
22	GO:0042254	ribosome biogenesis	5	0.00278551	0.136408	DDX27, GNL3L, MRTO4, RRN3, RRS1
22	GO:0006810	transport	22	0.00303183	0.136408	AP1S1, AP2A1, AP2A2, ASNA1, ATG9A, ATP6V0A1, ATP6V0D1, BET1L, CCDC22, HGS, MVB12A, NAPG, RAB11B, RABEP2, SFT2D3, SLC25A6, SLC35F6, SORT1, SPNS1, SRPRA, TCN2, TMED9
22	GO:0015031	protein transport	12	0.00401773	0.150638	AP1S1, AP2A1, AP2A2, ATG9A, BET1L, CCDC22, HGS, MVB12A, NAPG, RAB11B, RABEP2, TMED9
22	GO:0006414	translational elongation	3	0.00525333	0.168827	EEF1G, EEF2, GTPBP1
29	GO:0006355	regulation of transcription, DNA-templated	7	0.0454519	0.136356	C1QBP, CREB1, GMCL1, ITGB3BP, UTP4
29	GO:0006351	transcription, DNA-templated	4	0.106737	0.160105	C1QBP, ITGB3BP, POLR1B, POLR2D
32	GO:0006412	translation	47	3.9714e-23	1.80786e-21	eef1d, RPL11, RPL18A, RPL19, RPL26, RPL28, RPL29, RPL34, RPL37A, RPL38, RPL7A, RPS15, RPS16, RPS17, RPS18, RPS19, RPS2, RPS20, RPS26, RPS28, RPS5, RPS7, RPS9, RPSA, UBA52
32	GO:0000028	ribosomal small subunit assembly	8	2.0646e-07	4.69922e-06	RPS15, RPS19, RPS28, RPS5, RPSA
32	GO:0002181	cytoplasmic translation	8	3.44761e-05	0.000523139	RPL26, RPL29, RPLP1
32	GO:0042274	ribosomal small subunit biogenesis	4	0.000172314	0.00196102	RPS16, RPS19, RPS28, RPS7
32	GO:0006364	rRNA processing	6	0.000780232	0.0068886	RPL11, RPS16, RPS19, RPS28, RPS7
32	GO:0006414	translational elongation	4	0.000907951	0.0068886	eef1d, RPLP1
32	GO:0042254	ribosome biogenesis	4	0.00208034	0.0135287	RPL34, RPL7A, RPS18, RPS28
32	GO:0042273	ribosomal large subunit biogenesis	4	0.003536	0.0201207	RPL11, RPL26
32	GO:0008284	positive regulation of cell proliferation	4	0.0288637	0.145992	C9orf69, RPS9
37	GO:0006629	lipid metabolic process	6	9.98622e-05	0.00146798	ELOVL6, LDLR, PLA2G15, SLC16A1
37	GO:0006633	fatty acid biosynthetic process	3	0.000848011	0.00623288	ELOVL6
37	GO:0055114	oxidation-reduction process	6	0.035436	0.173637	DHCR24, DHCR7, PIR, SUOX
53	GO:0006096	glycolytic process	8	0	0	ALDOA, ENO1, GPI, PFKL, PGK1, PKM, TPI1
53	GO:0071456	cellular response to hypoxia	3	0.00215052	0.0253177	BNIP3, FAM162A, MGARP
53	GO:0008152	metabolic process	7	0.00271952	0.0253177	ACADS, ALDH3B1, ECI1, GALK1, PFKL, TPI1
53	GO:0055114	oxidation-reduction process	10	0.00142428	0.0253177	ACADS, ALDH3B1, CYP19A1, HSD17B1, LDHA, MGC127055, NDUFA4L2, POR, PRDX1
53	GO:0007275	multicellular organism development	4	0.0117064	0.0871855	FLII, IHH, PGF, TPI1
84	GO:0006260	DNA replication	4	0.000347684	0.00236064	ORC3, ORC6, POLE2, POLG2
84	GO:0007018	microtubule-based movement	3	0.000413543	0.00236064	KIF18A
84	GO:0006281	DNA repair	3	0.0349671	0.133069	ASF1A, MBD4, POLG2
94	GO:0070125	mitochondrial translational elongation	4	0.00131805	0.0128684	MRPL22, MRPL42, MRPL44, MRPS28
94	GO:0070124	mitochondrial translational initiation	4	0.00123405	0.0128684	MRPL22, MRPL42, MRPL44, MRPS28
94	GO:0051603	proteolysis involved in cellular protein catabolic process	3	0.00131539	0.0128684	PSMA3, PSMA5, PSMA6
94	GO:0006511	ubiquitin-dependent protein catabolic process	3	0.0125677	0.0920259	PSMA3, PSMA5, PSMA6
105	GO:0000122	negative regulation of transcription from RNA polymerase II promoter	3	0.0126669	0.0126669	HIST1H1E, RBM10
160	GO:0006412	translation	8	0.000925539	0.00277662	RPL30, RPL36A, RPS27A, RPS29
160	GO:0006886	intracellular protein transport	3	0.00819512	0.0122927	CLTA, SEC61G, STX10
213	GO:0006355	regulation of transcription, DNA-templated	5	0.152883	0.152883	CHD4, IRF3, SMARCA4, SRRT, ZNF205
235	GO:0006338	chromatin remodeling	3	0.00687485	0.142109	ATRX, CHD1L, DEK
235	GO:0035264	multicellular organism growth	3	0.00509704	0.142109	ATRX, SLC25A25, TBL1XR1
279	GO:0030335	positive regulation of cell migration	3	0.00663314	0.144224	ACTN4, AKT2, IKBKAP
282	GO:0006397	mRNA processing	3	0.00136368	0.00136368	DBR1, LSM1, SF3A3
424	GO:0007049	cell cycle	4	1.45844e-05	4.37531e-05	AURKB, E2F8, PSRC1, UBE2C
424	GO:0007067	mitotic nuclear division	3	7.74095e-05	0.000116114	AURKB, PSRC1, UBE2C
506	GO:0008152	metabolic process	3	0.00873913	0.0131087	ACO2, PFKFB3, PFKFB4
506	GO:0006508	proteolysis	3	0.0065856	0.0131087	ADAM15, BLMH, PEF1
654	GO:0007018	microtubule-based movement	6	1.41839e-09	1.18199e-08	CENPE, KIF11, KIF14, KIF20A, KIF22, KIF4A
654	GO:0007059	chromosome segregation	4	3.86165e-06	1.60902e-05	BIRC5, CENPE, KIF11, TOP2A
654	GO:0007080	mitotic metaphase plate congression	3	3.03796e-05	8.43879e-05	CENPE, KIF14, KIF22
654	GO:0006260	DNA replication	3	0.000923512	0.00192398	MCM3, POLA2
5504	GO:0055114	oxidation-reduction process	9	1.56924e-09	8.63083e-09	COII, cytb, ND1, ND2, ND3, ND4, ND4L, ND5, ND6
5504	GO:0042773	ATP synthesis coupled electron transport	3	2.1157e-07	5.81818e-07	ND4, ND4L, ND5
5504	GO:1902600	hydrogen ion transmembrane transport	3	0.0002554	0.000468233	COII, COX3, cytb
a Ensembl IDs not annotated with gene symbols are not represented on this table

## Sheet: Table S6
Table S6. Gene ontology molecular functions enriched (FDR<0.2) on clusters formed by genes expressed in outerCCs.
Cluster	GO category	Term	N genes	p value	FDR	Gene symbol a
1	GO:0016491	oxidoreductase activity	47	1.1368e-05	0.00990949	ACADM, ACADVL, AKR1A1, ALDH16A1, ALKBH7, BLVRA, BLVRB, CYB561A3, CYB5R3, DCXR, DLD, FDXR, GDI1, GPX7, HADH, HADHA, HMOX2, HSD11B1L, HSD17B10, IDH3B, IDH3G, IMPDH2, IVD, LDHB, MDH1, MDH2, MMACHC, NDUFS2, NDUFS3, NDUFS7, NDUFS8, NDUFV1, OGFOD2, P4HA2, PGD, PRDX4, PRDX5, PYCR1, PYCRL, SDHB, TECR, TSTA3, TXNDC12, TXNRD1
1	GO:0051539	4 iron, 4 sulfur cluster binding	9	0.000310324	0.0829967	ISCA2, ISCU, MUTYH, NARFL, NDUFS2, NDUFS7, NDUFS8, NDUFV1, SDHB
1	GO:0003824	catalytic activity	43	0.000202697	0.0829967	ABHD11, ACAA1, ACSF2, BCAT2, COASY, DCPS, ECH1, ECHS1, FAHD1, FLAD1, GALT, GGH, GOT2, GYS1, HADHA, HADHB, HMGCL, ILKAP, ILVBL, IMPDH2, ISOC2, KYAT3, LDHB, MAN2B1, MDH1, MDH2, MPG, MUTYH, NANS, RENBP, SHMT2, SLC27A1, SUCLG1, TALDO1, TKT, TSTA3, UQCRC1
1	GO:0016651	oxidoreductase activity, acting on NAD(P)H	6	0.00038085	0.0829967	ECSIT, NDUFS2, NDUFS3, NDUFS4, NDUFS8, NDUFV1
1	GO:0008137	NADH dehydrogenase (ubiquinone) activity	11	0.000532583	0.0915006	NDUFA8, NDUFB8, NDUFS2, NDUFS3, NDUFS4, NDUFS7, NDUFS8, NDUFV1
1	GO:0070300	phosphatidic acid binding	4	0.000629809	0.0915006	COMMD1, MAPKAP1, PLCD1, UQCC3
1	GO:0003857	3-hydroxyacyl-CoA dehydrogenase activity	4	0.000742146	0.0924183	HADH, HADHA, HADHB, HSD17B10
1	GO:0008242	omega peptidase activity	3	0.00133898	0.129688	APEH, GGH, UCHL1
1	GO:0046933	proton-transporting ATP synthase activity, rotational mechanism	6	0.00119266	0.129688	ATP5A1, ATP5C1, ATP5D, ATP5G3, ATP6AP1
1	GO:0051019	mitogen-activated protein kinase binding	3	0.00149632	0.130434	CDK5RAP3, NBR1, TNIP1
1	GO:0036402	proteasome-activating ATPase activity	3	0.00190186	0.150713	PSMC1, PSMC3, PSMC5
1	GO:0016787	hydrolase activity	66	0.00214996	0.151993	ABHD11, ABHD14B, AFG3L2, APEH, ATG4B, ATG4C, ATP6V0C, CLPP, CPSF3, CTSD, CTSL2, DCPS, DDX39B, DHX57, DPYSL2, DTD1, ECE1, EIF4A1, ERCC1, ERI3, FAHD1, FBXO18, G6PC3, GGH, HAGH, HDAC1, HTRA1, IAH1, ILKAP, ITPA, LACTB2, LHPP, LTA4H, MAN2B1, MRPL58, MUTYH, NT5DC1, NUDT16L1, NUDT19, OTUB1, PAFAH1B3, PARK7, PDF, PLCD1, PLPP3, POP5, PSMB1, PSMB2, PSMB3, PSMB4, PSMB5, PSMB6, PSMB7, PSMC1, PSMC3, PSMC4, PS…
1	GO:0048038	quinone binding	3	0.00226674	0.151993	NDUFS2, NDUFS7
1	GO:0004298	threonine-type endopeptidase activity	7	0.00273253	0.170138	PSMB1, PSMB2, PSMB3, PSMB4, PSMB5, PSMB6, PSMB7
1	GO:0003954	NADH dehydrogenase activity	6	0.00331972	0.19292	NDUFB8, NDUFS2, NDUFS3, NDUFS7, NDUFS8, NDUFV1
5	GO:0044822	poly(A) RNA binding	158	2.69012e-05	0.0452554	ABT1, ACAA2, AGO3, ALDH18A1, API5, AQR, BZW1, CALR, CANX, CAPRIN1, CASC3, CCAR2, CCDC47, CCT6A, CDC40, CEBPZ, CLNS1A, CNOT1, CNOT4, CPSF6, CSDE1, CSTF2T, CSTF3, CTNNA1, DDX1, DDX23, DDX31, DDX3X, DDX47, DDX49, DDX5, DHX15, DHX8, DHX9, EFTUD2, EIF2S1, EIF3E, EIF3H, EIF3L, EIF4A2, EIF4A3, EWSR1, EXOSC10, FARSA, FLNA, FNDC3B, FTSJ3, FUBP1, G3BP1, G3BP2, GANAB, GDI2, GEMIN5, GFM1, GIGYF2, GLRX3, GNL2…
5	GO:0004579	dolichyl-diphosphooligosaccharide-protein glycotransferase activity	6	0.000117247	0.0986212	DDOST, MAGT1, RPN2, STT3A, STT3B
5	GO:0016787	hydrolase activity	109	0.000266591	0.149494	ABHD4, ACAD10, ACP1, ACP2, ADAM10, ADPRH, ADPRM, AHCY, APEX1, ASRGL1, ATIC, ATP2C1, ATP5B, ATP6V1A, ATP6V1B2, ATP7A, BMP1, CTSA, DDX1, DDX19A, DDX31, DDX3X, DDX47, DDX5, DHX15, DHX8, DHX9, DNM1L, DNPEP, EDEM2, EDEM3, EIF4A2, EIF4A3, ELAC1, ENOPH1, ENTPD4, ENTPD5, ENTPD6, EPHX2, ERCC2, ERCC3, FUCA1, G3BP1, GANAB, GDE1, GNS, GPN1, GUSB, HARBI1, HDAC6, HDAC8, HIBCH, HINT3, IDE, ISG20L2, ITPK1, JOSD1…
7	GO:0005524	ATP binding	3	0.050503	0.050503	KIF23, MELK, VRK1
22	GO:0003746	translation elongation factor activity	4	0.000450824	0.108881	EEF1G, EEF2, EEFSEC, GTPBP1
26	GO:0044822	poly(A) RNA binding	4	0.0779279	0.116892	LSM3, MRPL13, MRPS30, UBE2L3
26	GO:0003723	RNA binding	3	0.0699929	0.116892	ASCC1, LSM3, POLR2G
32	GO:0003735	structural constituent of ribosome	48	0	0	RPL11, RPL18A, RPL19, RPL26, RPL28, RPL29, RPL34, RPL37A, RPL38, RPLP1, RPS15, RPS16, RPS17, RPS18, RPS19, RPS2, RPS20, RPS26, RPS28, RPS5, RPS7, RPS9, RPSA, UBA52
32	GO:0044822	poly(A) RNA binding	24	1.41248e-07	2.34603e-06	GLTSCR2, NOSIP, RPL11, RPL18A, RPL19, RPL28, RPL29, RPL37A, RPL7A, RPS16, RPS18, RPS19, RPS2, RPS20, RPS28, RPS5, RPS7, RPS9, SEC61B, SRSF9
32	GO:0003723	RNA binding	15	0.000246929	0.00273421	RPL11, RPL34, RPL38, RPL7A, RPS15, RPS16, RPS18, RPS2, RPS20, RPS28, RPS5, RPS9
32	GO:0017134	fibroblast growth factor binding	3	0.000897736	0.00745539	RPS19, RPS2, S100A13
32	GO:0070180	large ribosomal subunit rRNA binding	3	0.0017427	0.011578	RPLP1
32	GO:0098641	cadherin binding involved in cell-cell adhesion	5	0.00580243	0.0275356	PPP1R13L, RPL29, RPL34, RPL7A, RPS2
32	GO:0003729	mRNA binding	4	0.00552479	0.0275356	RPS2, RPS5
32	GO:0019843	rRNA binding	5	0.0149125	0.0619216	RPL11, RPS18, RPS5, RPS9
37	GO:0016740	transferase activity	10	0.00151992	0.0565995	B3GNT3, CDK2, COQ2, ELOVL6, GOT1, PLA2G15, PRMT7, TPK1
53	GO:0016491	oxidoreductase activity	9	0.000498867	0.0358958	ACADS, ALDH3B1, CYP19A1, HSD17B1, LDHA, MGC127055, POR, PRDX1
53	GO:0003824	catalytic activity	8	0.00288933	0.0693004	ALDOA, ECI1, GPT, LDHA, PCYT2, PFKL, PKM, TPI1
53	GO:0016853	isomerase activity	4	0.0027236	0.0693004	ECI1, GALE, GPI, TPI1
53	GO:0020037	heme binding	3	0.0051685	0.0929745	ABCB6, CYP19A1, MGC127055
53	GO:0016740	transferase activity	10	0.00681879	0.0981289	GPT, GRK2, PCYT2, PFKL, PGK1, PKM, ST3GAL4
66	GO:0044822	poly(A) RNA binding	3	0.0106168	0.0106168	PNO1, RBM34, TFB1M
84	GO:0008017	microtubule binding	5	0.000115981	0.00252176	CETN3, KIF18A, SKA1
84	GO:0003777	microtubule motor activity	3	0.000313874	0.00341226	KIF18A
84	GO:0003677	DNA binding	7	0.0240051	0.166848	GTF2B, MBD4, ORC3, ORC6, PDCD5, POLE2, POLG2
84	GO:0016787	hydrolase activity	6	0.0306948	0.166848	CDC25C, MBD4, OMA1, PARL, PSPH, PTRHD1
86	GO:0016740	transferase activity	5	0.000422011	0.00232106	CDK13, OSGEP, PARP11, PRKDC, SETD6
86	GO:0044822	poly(A) RNA binding	5	0.0061255	0.0168451	CDK13, EIF3A, HUWE1, PRKDC, SPEN
86	GO:0000166	nucleotide binding	4	0.0248877	0.0456275	CDK13, PRKDC, SPEN
87	GO:0042803	protein homodimerization activity	3	0.00952051	0.0285615	C9orf142, CITED1, NUDT16
87	GO:0046872	metal ion binding	4	0.0631631	0.0947446	CALM1, NUDT14, NUDT16, TNNI3
94	GO:0004298	threonine-type endopeptidase activity	3	0.000433434	0.0197307	PSMA3, PSMA5, PSMA6
94	GO:0004175	endopeptidase activity	3	0.00216829	0.0493522	PSMA3, PSMA5, PSMA6
160	GO:0003735	structural constituent of ribosome	10	9.58954e-06	5.27424e-05	RPL30, RPL36A, RPLP0, RPS27A, RPS29
190	GO:0042802	identical protein binding	3	0.0144739	0.0434216	FHIT, NIF3L1, TRIP13
235	GO:0042393	histone binding	4	0.00240329	0.11962	ATRX, DEK, SPTY2D1, TBL1XR1
282	GO:0016787	hydrolase activity	4	0.0169087	0.0704531	ACOT9, DBR1, PHOSPHO2
282	GO:0044822	poly(A) RNA binding	5	0.0131079	0.0704531	CFAP20, DBR1, EIF4E, LSM1, SF3A3
282	GO:0003723	RNA binding	3	0.0382371	0.106214	EIF4E, LSM1, SF3A3
328	GO:0046982	protein heterodimerization activity	3	0.0110825	0.0110825
333	GO:0005524	ATP binding	3	0.00183855	0.00183855	ERCC6L, KIF15, POLQ
424	GO:0005524	ATP binding	3	0.0403178	0.100349	AURKB, TK1, UBE2C
424	GO:0000166	nucleotide binding	3	0.0668996	0.100349	AURKB, TK1, UBE2C
487	GO:0000166	nucleotide binding	3	0.150488	0.150488	GNAI2, RABL6, SNRNP70
537	GO:0044822	poly(A) RNA binding	3	0.191252	0.191252	PPIE, RPF1, SPOUT1
654	GO:0003777	microtubule motor activity	6	1.24768e-09	2.71281e-08	CENPE, KIF11, KIF14, KIF20A, KIF22, KIF4A
654	GO:0008017	microtubule binding	7	1.87536e-08	2.03879e-07	BIRC5, CENPE, KIF11, KIF14, KIF20A, KIF22, KIF4A
654	GO:0008574	ATP-dependent microtubule motor activity, plus-end-directed	3	2.54378e-06	1.84363e-05	KIF11, KIF14, KIF4A
654	GO:0005524	ATP binding	9	3.66878e-05	0.000159539	BUB1B, CENPE, KIF11, KIF14, KIF20A, KIF22, KIF4A, MCM3, TOP2A
654	GO:0000166	nucleotide binding	9	3.36928e-05	0.000159539	BUB1B, CENPE, KIF11, KIF14, KIF20A, KIF22, KIF4A, MCM3, TOP2A, CENPE, KIF11, KIF14, KIF20A, KIF22, KIF4A, MCM3, TOP2A, TUBA1B
654	GO:0016887	ATPase activity	4	0.000237339	0.000860072	CENPE, KIF14, KIF20A, KIF22
654	GO:0019901	protein kinase binding	3	0.0109341	0.0339627	KIF11, KIF14, KIF20A
654	GO:0003677	DNA binding	4	0.0662002	0.179923	KIF22, MCM3, POLA2, TOP2A
1296	GO:0005524	ATP binding	3	0.025704	0.0409279	DDX56, VARS, YARS
1296	GO:0000166	nucleotide binding	3	0.0272853	0.0409279	DDX56, VARS, YARS
1369	GO:0003723	RNA binding	3	0.00467691	0.00467691	CRNKL1, SRP14, TRNT1
2079	GO:0003676	nucleic acid binding	4	0.000466168	0.000466168	AGGF1, HNRNPH1, TSEN2
5504	GO:0008137	NADH dehydrogenase (ubiquinone) activity	7	0	0	ND1, ND2, ND3, ND4, ND4L, ND5, ND6
5504	GO:0016491	oxidoreductase activity	9	0	0	COII, cytb, ND1, ND2, ND3, ND4, ND4L, ND5, ND6
a Ensembl IDs not annotated with gene symbols are not represented on this table

## Sheet: Table S7
Table S7. Validation of RNA-sequencing results contrasting the gene expression between oocytes and cumulus cells by qPCR.
Symbol	RNA-seq			qPCR		mRNA	Oligonucleotides	Amplicon	x̅ PCR
	FCa	FCa		FCa	P	Accession #		(bpb)	Efficiency
	Oocyte/innerCC	oocyte/outerCC
ENY2	3.6	2.7		10.7	0.03	NM_001034747.2	CTCGCCCGCGGTGATG	103	2
							TTTGAGGCGTTCTCTTTCTCCA
FSD1*	9.4	2.3		-*	-*	NM_001081518.1	GCTTCTAGAGACAGCCAACCA	94	1.9
							GGCCATTGTCACACCATCTTT
GHR#	8.4	1.2		1.4#	-#	NM_176608.1	AGTGAAGCCACACCAGCTTT	119	1.9
							AGTTCAGGTGAACGGCACTT
METTL18	2.8	2.7		8.7	0.01	NM_001080356.2	GTGAGTCGGGAGTCTGTCGG	95	2
							TCTTTCAGTGCAGCTCTCCCC
MYF6	9	2.7		7.5	0.05	NM_181811.1	CAAGGAAGGAGGGACAAGCAT	99	1.9
							GGGAGTTTGTGTTCCTCCGA
a FC: Fold change of gene expression in oocytes relative to cumulus cells.
b bp: base pairs.
* There was no detection of PCR amplification for the gene FSD1 in cumulus cells, therefore no fold change or p values were calculated.
# Only one of the three biological replicates showed PCR amplification for the gene GHR in cumulus cells. We estimate a fold change, but did to test for differences in averages of gene expression in oocytes and cumulus cells.

## Sheet: Table S8
Table S8. Gene Ontology biological processes enriched (FDR<0.2) in oocyte genes differentially expressed (FDR<0.01) with cumulus cells.
Cluster	GO category	Term	N genes	p value	FDR	Gene symbol a
3	GO:0051298	centrosome duplication	3	1.45353e-16	4.99344e-13	CEP152, STIL, TUBGCP4
3	GO:0043631	RNA polyadenylation	3	3.11744e-13	5.35482e-10	PAPD4, PAPOLA, PAPOLG
3	GO:0098656	anion transmembrane transport	4	6.42088e-13	7.35275e-10	LRRC8B, LRRC8C, SLC26A4, SLC4A4
3	GO:0042148	strand invasion	3	6.13765e-12	5.27131e-09	RAD51, RAD51B, XRCC2
3	GO:0006468	protein phosphorylation	30	1.47513e-09	1.01353e-06	BIRC5, BRAF, BTK, CDKL1, CLK1, CLK4, EIF2A, FASTKD2, GTF2H3, HIPK3, MAP3K15, MAPK10, MASTL, NEK11, NPRL2, PHKB, PIK3C3, PRKAG1, PRKCH, PRKD1, PRKD3, PRKG1, PRKG2, PRKRA, SCYL2, STK31, STRADB, VRK2, ZAK
3	GO:0035556	intracellular signal transduction	20	7.21157e-09	4.1291e-06	BRAF, BTK, CHN1, CHN2, DCDC1, DEPDC7, DGKA, DGKI, MCF2, NEK11, NSMCE1, PLEK2, PLEKHG7, PRKCH, PRKD1, PRKD3, RAPGEF4, SDCBP, SOCS4, ZAK
3	GO:0055085	transmembrane transport	19	1.26293e-08	6.19811e-06	ABCB11, ABCG2, ABCG5, ABCG8, ATP6V1G1, KCNH8, NUP35, SFXN4, SLC12A1, SLC25A17, SLC26A4, SLC30A9, SLC35B1, SLC35B3, SLC41A2, SLC9A9, SLC9B1, TRPC5
3	GO:0032206	positive regulation of telomere maintenance	3	2.60122e-08	1.11703e-05	GNL3, NBN, TINF2
3	GO:0007249	I-kappaB kinase/NF-kappaB signaling	6	9.06839e-08	3.4615e-05	AZI2, BCL10, BTK, HACD3, TANK, TRAF6
3	GO:0045494	photoreceptor cell maintenance	3	1.88837e-07	6.4873e-05	ADGRV1, DRAM2, IQCB1
3	GO:0006999	nuclear pore organization	4	3.2485e-07	0.000101454	NDC1, NUP35, NUP54
3	GO:0000723	telomere maintenance	6	9.57254e-07	0.000274046	DCLRE1C, ERCC4, NBN, POT1, RPA2, TERF2
3	GO:2000114	regulation of establishment of cell polarity	6	1.71209e-06	0.000452439	BCAS3, GATA3, KRIT1, RACK1, RAP1B, WDPCP
3	GO:0016233	telomere capping	3	3.29655e-06	0.000808925	NBN, POT1, TERF2
3	GO:0006812	cation transport	5	4.12986e-06	0.000945847	CHRNB1, SLC30A9, SLC41A2, SLC9A9, SLC9B1
3	GO:0006302	double-strand break repair	9	6.79364e-06	0.00137287	BRCC3, BRE, DCLRE1C, EYA1, NBN, NHEJ1, PARP9, TRIP13, XRCC4
3	GO:0000070	mitotic sister chromatid segregation	6	6.53014e-06	0.00137287	BUB3, DSN1, KIF18A, KNSTRN, MIS12, NUSAP1
3	GO:0006355	regulation of transcription, DNA-templated	116	9.73373e-06	0.00185773	ARNTL, ASCC1, ASF1A, ATF2, BIRC5, C1D, C1QBP, CARF, CHCHD3, CKS1B, CNOT2, DDIT3, DYNLL1, EAF2, EBF1, EED, EYA1, FHIT, GATA3, GTF2B, GTF2H3, GTF2H5, HINT1, HP1BP3, ITGB1BP1, ITGB3BP, KDM1A, LEUTX, MEAF6, MED21, MED27, MED29, MED30, MED6, MLF1, MTA3, MYNN, NFYB, NR1H4, NUP35, PBX3, PCGF5, RBBP7, RFX6, RNF141, RPAP2, SUV39H2, TBPL1, TBX15, TEAD1, TP63, TRIP4, UTP4, UXT, VPS25, ZFP3, ZFP90, ZNF134, Z…
3	GO:0031848	protection from non-homologous end joining at telomere	3	1.13283e-05	0.00204828	DCLRE1A, DCLRE1C, TERF2
3	GO:0006281	DNA repair	31	1.21268e-05	0.00208302	APEX1, APTX, ASF1A, BRCC3, BRE, CENPX, ERCC4, FAAP24, FANCC, FANCL, GTF2H5, INIP, MBD4, MLH1, MMS22L, NBN, NSMCE1, POLB, POLI, RAD18, RAD51, RAD51B, RPA2, RRM2B, UBE2B, UBE2U, USP3, USP45, UVRAG, XRCC2, ZRANB3
3	GO:0007030	Golgi organization	11	1.31259e-05	0.00214726	ARL1, ATL2, ATL3, ATP8B1, BCAS3, BLZF1, LMAN2, PRKD1, TMED10, UBXN2B
3	GO:1902476	chloride transmembrane transport	8	2.16059e-05	0.00337386	ANO4, CLIC1, CLIC4, GABRG2, GLRA1, SLC12A1, SLC26A4
3	GO:0007140	male meiosis	5	2.51188e-05	0.00375188	ASZ1, KIF18A, MLH1, SPDYA
3	GO:0017183	peptidyl-diphthamide biosynthetic process from peptidyl-histidine	3	2.92669e-05	0.0041893	DPH3, DPH5, DPH6
3	GO:0006607	NLS-bearing protein import into nucleus	6	3.25738e-05	0.00447616	KPNA2, KPNA3, NUP35, NUP54, VHLL
3	GO:0007018	microtubule-based movement	7	4.12798e-05	0.00525231	ACTR10, DYNC1I2, DYNLRB1, KIF16B, KIF18A, KIF23
3	GO:0042391	regulation of membrane potential	6	4.01578e-05	0.00525231	CHRNB1, GLRA1, KCNH8, RANGRF, SLC26A4
3	GO:0010212	response to ionizing radiation	11	5.20892e-05	0.00639096	BRCC3, BRE, DCLRE1C, EYA1, INIP, NHEJ1, RAD51, RAD51B, USP28, XRCC2
3	GO:0006821	chloride transport	8	6.38144e-05	0.00755958	ANO4, CLIC1, CLIC4, CLNS1A, GABRG2, GLRA1, SLC12A1
3	GO:0046676	negative regulation of insulin secretion	3	7.18734e-05	0.00823046	PARK2, SIRT4, STXBP5L
3	GO:0032508	DNA duplex unwinding	3	7.48033e-05	0.00828964	NBN, POT1, RECQL
3	GO:0090503	RNA phosphodiester bond hydrolysis, exonucleolytic	3	8.66074e-05	0.00929783	CNOT2, CNOT8, PARN
3	GO:0006891	intra-Golgi vesicle-mediated transport	4	0.000148024	0.0154098	COG5, COPG2, NSF
3	GO:0007129	synapsis	6	0.000166453	0.0168186	HORMAD1, MAJIN, MLH1, NDC1, SPATA22, TERB1
3	GO:0071277	cellular response to calcium ion	3	0.000218446	0.0200064	BRAF, CARF, CLIC4
3	GO:0006303	double-strand break repair via nonhomologous end joining	6	0.000216136	0.0200064	DCLRE1A, DCLRE1C, MLH1, NHEJ1, PSMD14, XRCC4
3	GO:0016579	protein deubiquitination	7	0.000221145	0.0200064	COPS5, OTUB1, USP15, USP28, USP3, USP40, USP45
3	GO:0006508	proteolysis	45	0.000221297	0.0200064	ATG4C, ATP23, CLPX, CORIN, CPA4, CPD, CPM, CPN1, DPP8, FAM188A, GCA, IMMP1L, IMMP2L, LMLN, METAP1D, NRIP3, OMA1, OSGEPL1, OTUB1, OVCH1, PARL, PCOLCE, PIGK, PSMA3, PSMA5, PSMB1, PSMB3, PSMB4, PSMB6, PSMB7, PSMD8, SCRN3, TMEM59, USP15, USP3, USP45
3	GO:0030217	T cell differentiation	3	0.000256278	0.0225748	GATA3, NHEJ1, PTPN2
3	GO:0007067	mitotic nuclear division	20	0.000273778	0.0235134	ANAPC16, ARPP19, BIRC5, BRE, BUB3, CCNG1, CDC25C, CDC26, CENPX, DCTN3, DYNLT1, HAUS1, JTB, MAPRE2, MASTL, MIS12, NUSAP1, SKA1, SKA3, SPC25
3	GO:0035023	regulation of Rho protein signal transduction	4	0.000299725	0.025114	ARHGEF37, MCF2, PLEKHG7
3	GO:0003333	amino acid transmembrane transport	3	0.000357916	0.0292758	SLC38A6, SLC7A3, SLC7A9
3	GO:0006260	DNA replication	11	0.000465487	0.0371891	DTD1, KIN, MCM6, ORC3, ORC4, ORC6, POLB, POLE2, RBBP7, RFC4, RPA2
3	GO:0000278	mitotic cell cycle	5	0.000554363	0.0432831	AZI2, RNF2, UBA3, USP3, XRCC2
3	GO:0043087	regulation of GTPase activity	5	0.000575085	0.0439032	CHN1, CHN2, DGKI, ITGB1BP1, PRKG1
3	GO:0007126	meiotic nuclear division	5	0.000745459	0.0556728	BOLL, HORMAD1, MLH1, RAD51, TUBGCP4
3	GO:0000186	activation of MAPKK activity	3	0.00102082	0.0741626	LAMTOR3, MAP3K15, ZAK
3	GO:0051453	regulation of intracellular pH	4	0.00103621	0.0741626	CA2, CHP1, SLC26A4, SLC9A9
3	GO:0005975	carbohydrate metabolic process	11	0.00116439	0.0781313	CS, CTBS, FUCA1, GNPDA2, GPD1L, LDHB, MANBA, MDH1, PDHB, PGM1, PGM2L1
3	GO:0006974	cellular response to DNA damage stimulus	32	0.00119125	0.0781313	APEX1, APTX, ATF2, BRE, CENPX, DDX39A, FAAP24, FANCC, FANCL, GTF2H5, IMMP2L, INIP, KIN, MBD4, MLH1, MMS22L, NBN, OTUB1, PITHD1, POLB, RAD18, RAD51, SIRT4, SPDYA, TANK, TRAF6, UBE2B, USP28, XRCC2, ZMAT3, ZRANB3
3	GO:0050877	neurological system process	4	0.00120538	0.0781313	ADGRV1, CHRNB1, GRM7, WDR19
3	GO:0090305	nucleic acid phosphodiester bond hydrolysis	11	0.0011626	0.0781313	APEX1, APTX, CPSF3, DCLRE1A, DCLRE1C, EXD1, HARBI1, PARN, STK31, TSN, ZRANB3
3	GO:0014065	phosphatidylinositol 3-kinase signaling	3	0.00119067	0.0781313	C1QBP, GATA3, PIK3C3
3	GO:0043124	negative regulation of I-kappaB kinase/NF-kappaB signaling	3	0.00129931	0.0826603	NR1H4, PPM1B, TANK
3	GO:0008152	metabolic process	26	0.00133681	0.0834997	ACAT2, AUH, DPH5, ENPP5, FUCA1, GALK2, GSTA4, GSTM3, HADHB, MANEA, PDE5A, PDHB, PHOSPHO2, PNPLA4, PRDX6, PRKG1, PSPH, SRR, UGP2, UMPS
3	GO:0016310	phosphorylation	22	0.00139676	0.0856861	AK4, BRAF, BTK, DGKA, DGKI, ETNK1, MAP3K15, MAPK10, MASTL, NME7, PANK1, PGM2L1, PIK3C3, PRKCH, PRKD1, PRKD3, PRKG1, PRKG2, PSTK, SEPHS1, SEPHS2
3	GO:0006310	DNA recombination	7	0.0015428	0.0929849	DCLRE1C, NHEJ1, RAD51, RECQL, RPA2, THAP9, XRCC4
3	GO:0000056	ribosomal small subunit export from nucleus	4	0.00170102	0.100753	NUP88, RAN, XPO1
3	GO:0006958	complement activation, classical pathway	3	0.00173266	0.100888	C1QBP
3	GO:0007601	visual perception	10	0.00176666	0.101153	CACNB2, DRAM2, GLRA1, PDE6A, PDE6C, PDE6D, RDH10, RPGRIP1
3	GO:0043046	DNA methylation involved in gamete generation	4	0.0018116	0.102026	ASZ1, MORC1, TDRD1, TDRD5
3	GO:0006261	DNA-dependent DNA replication	3	0.00188412	0.104398	POLB, POLE2, RFC4
3	GO:0000724	double-strand break repair via homologous recombination	12	0.00197633	0.10777	ERCC4, MMS22L, NBN, PSMD14, RAD51, RAD51B, RECQL, RPA2, SFR1, SWSAP1, XRCC2
3	GO:0000902	cell morphogenesis	5	0.00227776	0.120385	FRYL, GATA3, LIPA, STRADB, WDR19
3	GO:0010569	regulation of double-strand break repair via homologous recombination	3	0.00225993	0.120385	KDM1A, RAD51, RPA2
3	GO:0070585	protein localization to mitochondrion	3	0.00235098	0.122372	DNM1L, MTCH2, PARK2
3	GO:0000086	G2/M transition of mitotic cell cycle	5	0.00256203	0.130681	ARPP19, BIRC5, CDC25C, MASTL
3	GO:0031047	gene silencing by RNA	4	0.00258669	0.130681	ASZ1, EXD1, PRKRA, TDRD1
3	GO:0018108	peptidyl-tyrosine phosphorylation	4	0.00277664	0.138244	BTK, CLK1, CLK4, TWF1
3	GO:0098655	cation transmembrane transport	3	0.00289773	0.140341	CHRNB1, SLC30A9, SLC41A2
3	GO:0007156	homophilic cell adhesion via plasma membrane adhesion molecules	4	0.00290046	0.140341	CADM1, CD200, FAT3, PCDHB1
3	GO:0007059	chromosome segregation	12	0.00313222	0.14945	ARL8B, BIRC5, BUB3, DSN1, FAM96B, KNSTRN, MIS12, OIP5, SKA1, SKA3, SPC25, UVRAG
3	GO:0007492	endoderm development	4	0.00323425	0.152205	DKK1, EXT1, HNF1B, KIF16B
3	GO:0051301	cell division	25	0.00329529	0.152981	SEPT2, ANAPC16, ARPP19, BIRC5, BRE, BUB3, CCNG1, CDC25C, CDC26, CENPX, CKS1B, DCTN3, DSN1, DYNLT1, GNAI3, HAUS1, IST1, MAPRE2, MIS12, NUSAP1, RHOA, SKA1, SKA3, SPC25
3	GO:0046854	phosphatidylinositol phosphorylation	4	0.0033417	0.153067	BPNT1, FAM126A, INPP1, PIK3C3
3	GO:0034976	response to endoplasmic reticulum stress	7	0.00346307	0.15654	DDIT3, ERP44, PARK2, SRPX, TMBIM6, TMEM33, TMX1
3	GO:0010165	response to X-ray	4	0.00351015	0.156607	BRCC3, TP63, XRCC2, XRCC4
3	GO:0032436	positive regulation of proteasomal ubiquitin-dependent protein catabolic process	7	0.00382224	0.168345	FBXO22, PARK2, PIAS1, PSMD10, RACK1, SOCS4
3	GO:0070588	calcium ion transmembrane transport	4	0.00396022	0.172214	CACNB2, GRM7, TMEM37, TRPC5
3	GO:0043066	negative regulation of apoptotic process	30	0.00412295	0.17705	AAMDC, APIP, ARF4, ASNS, BIRC5, BNIP3L, BRAF, DAD1, DNAJC3, FXN, HELLS, HIPK3, HNF1B, MAD2L1, MIEN1, NAA38, NR1H4, PDCD10, PLAUR, PRDX3, PSMD10, PSMG2, SNCA, TAF9B, TMBIM6, TP63, TRIAP1, UBE2B
3	GO:0030307	positive regulation of cell growth	8	0.004176	0.177114	CDC42, DERL2, FGFR1OP, FXN, PSMD10, SDCBP, TAF9B, ZNF639
3	GO:0051966	regulation of synaptic transmission, glutamatergic	3	0.00435556	0.182477	DGKI, DKK1, GRM7
3	GO:0006635	fatty acid beta-oxidation	5	0.00450539	0.186479	ACAT2, AUH, HADHB, PEX2, SLC25A17
3	GO:0045747	positive regulation of Notch signaling pathway	6	0.00457584	0.187141	ERH, EYA1, ITGB1BP1, PDCD10, TP63, TSPAN5
11	GO:0000122	negative regulation of transcription from RNA polymerase II promoter	26	8.96307e-05	0.030591	ARHGAP35, BPTF, CPEB3, CTBP2, DNMT1, EP300, EZH2, GATA2, GFI1, HEY2, IRF3, JARID2, KLF4, OVOL1, PHF21A, RCOR1, SALL4, SATB1, SFPQ, SMAD4, STRN3, TCF3, ZBTB1, ZMYND11
11	GO:0045892	negative regulation of transcription, DNA-templated	22	5.43809e-05	0.030591	ARHGAP35, CTBP2, DNMT1, ELK3, EZH2, GFI1, HEY2, ILF3, JARID2, KAT6A, KHDRBS1, KLF4, MPHOSPH8, PSPC1, PURA, RPS6KA5, SFPQ, SIX3, SMAD4, STRN3, ZBTB21
11	GO:0006366	transcription from RNA polymerase II promoter	16	0.000219449	0.049932	CAMTA1, ELK3, EP300, GATA2, KLF4, LMO4, MAFG, MYBL2, NFATC3, NFE2L1, OVOL1, SALL4, SIX3, SMAD1, SMAD4
11	GO:0030336	negative regulation of cell migration	7	0.000438317	0.0575038	GTPBP4, KLF4, RAP2B, RAP2C, RHOB, SRGAP1
11	GO:0042127	regulation of cell proliferation	11	0.000505454	0.0575038	DNMT1, EGLN3, EZH2, JARID2, KLF4, MAFG, PURA, SIX3, SMAD4, SPRY2, TNK2
11	GO:0006351	transcription, DNA-templated	25	0.000440588	0.0575038	AGO2, BPTF, CTBP2, DNMT1, EPC2, FAM120B, GATA2, HEY2, HOXA3, INO80, IRF3, KLF4, LMO4, MAFG, NFE2L1, OVOL1, PSPC1, SATB1, SMAD1, SMAD4, SS18L1, TCF3, USP22, WASL
11	GO:0006355	regulation of transcription, DNA-templated	40	0.00100615	0.098114	AGO2, AXIN2, BPTF, CHD4, CTBP2, DNMT1, ELK3, EP300, EPC2, FAM120B, GATA2, GFI1, HEY2, HOXA3, HOXA4, IRF3, IRX5, KAT6A, LHX2, LMO4, MAFG, NFATC3, NFE2L1, NSMCE3, OVOL1, PRDM2, PSPC1, RALGAPA1, RPS6KA5, SALL4, SATB1, SFPQ, SIX3, SMAD1, SMAD4, SS18L1, USP22, WASL, ZMYND8, ZNF34
11	GO:0007498	mesoderm development	4	0.00130066	0.0986482	LHX2, OVOL1, PALB2, SMAD4
11	GO:0036342	post-anal tail morphogenesis	3	0.00127363	0.0986482	PALB2, TCF15, TRAF3IP1
11	GO:0014898	cardiac muscle hypertrophy in response to stress	3	0.00193091	0.131804	ATP2A2, EZH2, HEY2
11	GO:0009952	anterior/posterior pattern specification	5	0.00321431	0.194466	BPTF, GRSF1, HOXA3, SMAD4, TCF15
11	GO:0071479	cellular response to ionizing radiation	4	0.00370357	0.194466	GADD45A, INO80, NET1, RHOB
11	GO:0045944	positive regulation of transcription from RNA polymerase II promoter	27	0.00358879	0.194466	AGO2, CAMTA1, CTBP2, ELK3, EP300, GATA2, HEY2, INO80, KLF4, LHX2, LMO4, MAFG, MED14, MYBL2, NFATC3, NFE2L1, PCBP1, RPS6KA5, SALL4, SIX3, SMAD1, SMAD4, SMARCC1, STRN3, TCF3
25	GO:0042981	regulation of apoptotic process	12	0.000166374	0.124302	BAD, BCL2L1, BCL3, DEDD2, FADD, FBXO10, NME3, PINK1, TNFRSF4, TRAF3, TRAF4
25	GO:0045727	positive regulation of translation	6	0.000368122	0.137516	BCL3, EEF2, MTOR, PINK1, PYM1, TARBP2
26	GO:0006412	translation	16	8.61378e-06	0.000126622	MRPL21, MRPL52, RPL18A, RPL26, RPL30, RPL37A, RPS17, RPS26, RPS28, RPS9
26	GO:0002181	cytoplasmic translation	5	0.00020795	0.00152843	RPL26, RPLP1
26	GO:0008284	positive regulation of cell proliferation	3	0.0448606	0.164863	MZB1, RPS9
26	GO:0016192	vesicle-mediated transport	3	0.0357573	0.164863	AP2S1, KIF17, KXD1
27	GO:0006302	double-strand break repair	3	0.00258641	0.0380202	BRCA2, RAD50, SMARCA5
27	GO:0045892	negative regulation of transcription, DNA-templated	4	0.012826	0.0684906	ARID4A, CENPF, MECOM, NIPBL
27	GO:0007283	spermatogenesis	3	0.0139777	0.0684906	ARID4A, ATRX, BRCA2
34	GO:0045785	positive regulation of cell adhesion	3	0.00154666	0.132841	CYTH3, PREX1, RHOD
114	GO:0045944	positive regulation of transcription from RNA polymerase II promoter	3	0.0238356	0.0715068	CEBPG, HES1, RTF1
114	GO:0006355	regulation of transcription, DNA-templated	3	0.108095	0.162142	CEBPG, HES1, MTA1
120	GO:0006412	translation	21	4.31714e-06	0.00014341	MRPL33, MRPL33, MRPL41, MRPS16, RPL19, RPL34, RPS11, RPS16, RPS27A, UBA52
146	GO:0043161	proteasome-mediated ubiquitin-dependent protein catabolic process	3	0.000952867	0.0028586	DDB1, KIF14, VCP
146	GO:0006974	cellular response to DNA damage stimulus	3	0.0127965	0.0191947	DDB1, PARP1, VCP
162	GO:0007420	brain development	3	2.24427e-05	2.24427e-05	CDK5RAP2, CHD8, CTNS
257	GO:0001701	in utero embryonic development	3	0.00557949	0.0464957	RARRES2, TPM1, VIM
257	GO:0045893	positive regulation of transcription, DNA-templated	3	0.0414628	0.172762	EGR1, FOS, ID2
266	GO:0006810	transport	3	0.0236688	0.0236688	LIN7C, SLC35A3, USO1
334	GO:0006412	translation	3	0.00493838	0.00493838	MRPL10, RPL14, RPS8
399	GO:0006355	regulation of transcription, DNA-templated	3	0.152702	0.152702	SMARCA4, UHRF1
604	GO:0055114	oxidation-reduction process	9	2.14847e-10	1.18166e-09	COII, COX1, cytb, ND1, ND2, ND4, ND4L, ND5, ND6
604	GO:0042773	ATP synthesis coupled electron transport	3	4.36383e-08	1.20005e-07	ND4, ND4L, ND5
604	GO:1902600	hydrogen ion transmembrane transport	4	4.75396e-07	8.71559e-07	COII, COX1, COX3, cytb
1120	GO:0006334	nucleosome assembly	5	8.99257e-07	8.99257e-07	HIST1H3G, HIST2H3A
a Ensembl IDs not annotated with gene symbols are not represented on this table

## Sheet: Table S9
Table S9. Gene ontology molecular functions enriched (FDR<0.2) in oocyte genes differentially expressed (FDR<0.01) with cumulus cells.
Cluster	GO category	Term	N genes	p value	FDR	Gene symbol a
3	GO:0005524	ATP binding	90	1.11512e-22	1.45759e-19	ABCB11, ABCG2, ABCG5, ABCG8, ACTA2, ACTR3, AK4, ASNS, ATP5A1, ATP6V1B2, ATP8A1, ATP8B1, BRAF, BTK, CDKL1, CLK1, CLK4, CLPX, CNNM2, DDX25, DDX39A, DDX58, DGKA, DGKI, DPH6, EIF4A3, FARSB, GALK2, HELLS, HIPK3, KIF16B, KIF18A, KIF23, MAP3K15, MAPK10, MASTL, MCCC1, MCM6, MLH1, MYO16, NEK11, NME7, NSF, NUBP1, NUBPL, ORC4, PANK1, PAPD4, PAPOLA, PDK3, PIK3C3, PRKCH, PRKD1, PRKD3, PRKG1, PRKG2, PSMC6, RAD…
3	GO:0042626	ATPase activity, coupled to transmembrane movement of substances	4	3.02348e-21	1.97602e-18	ABCB11, ABCG2, ABCG5, ABCG8
3	GO:0046872	metal ion binding	188	2.02813e-18	8.83666e-16	ABLIM3, ADAT2, ADHFE1, APEX1, APIP, APTX, ARL1, ATF2, ATOX1, ATP8A1, ATP8B1, BAZ2B, BIRC5, BPNT1, BRAF, BTK, CA2, CALB1, CALN1, CDO1, CHN1, CHN2, CHP1, CISD1, CISD2, COQ7, CPA4, CPSF3, CYB5A, CYB5B, CYB5R4, CYP2R1, DGKA, DPH3, DTD1, DTNB, EBF1, ERI3, EXOG, EXT1, EYA1, FTH1, GATA3, GLRA1, HARBI1, HRG, IKZF2, IKZF3, ING3, INPP1, INTS12, JAZF1, KLF7, LACTB2, LIAS, MCCC1, METAP1D, MIB1, MID1, MYL12A,…
3	GO:0003676	nucleic acid binding	104	1.20254e-14	3.92966e-12	ASCC1, ATF2, BOLL, CNOT8, DDX25, DDX39A, DDX58, EIF4A3, ERI3, EXD1, EXOG, IKZF2, IKZF3, JAZF1, KLF7, METTL5, MYNN, NIFK, PARN, PIWIL3, PNO1, POLR2D, POLR2G, POLR3K, RBM34, RBM41, RBM44, RBM8A, RBMS3, RECQL, SCAF8, SF3B6, SPAG7, SRBD1, SRSF10, SRSF7, TDRD10, THAP9, TRMT11, TRNAU1AP, ZCCHC4, ZCCHC7, ZFP3, ZFP90, ZMAT3, ZNF134, ZNF197, ZNF2, ZNF211, ZNF215, ZNF227, ZNF23, ZNF354A, ZNF354B, ZNF382, Z…
3	GO:0004652	polynucleotide adenylyltransferase activity	3	2.94163e-13	7.6901e-11	PAPD4, PAPOLA, PAPOLG
3	GO:0000150	recombinase activity	3	5.79153e-12	1.2617e-09	RAD51, RAD51B, XRCC2
3	GO:0004672	protein kinase activity	27	1.89843e-10	3.54496e-08	BRAF, BTK, CDKL1, CLK1, CLK4, FASTKD2, GTF2H3, HIPK3, MAP3K15, MAPK10, MASTL, NEK11, NPRL2, PDK3, PIK3C3, PRKAG1, PRKCH, PRKD1, PRKD3, PRKG1, PRKG2, SCYL2, STK31, STRADB, VRK2, ZAK
3	GO:0016740	transferase activity	66	6.26715e-10	1.02399e-07	ACAT2, AK4, ATE1, BRAF, BTK, CDKAL1, CEPT1, COQ3, COQ5, CS, DAD1, DDOST, DGKA, DGKI, DPH5, ELOVL3, ELOVL6, EXT1, GOT1, GSTA4, GSTM3, GTDC1, GYG1, HADHB, HAT1, HS3ST2, LARGE1, LIAS, LIPT1, LIPT2, MAP3K15, MAPK10, MASTL, MOGAT1, MTFMT, NME7, NMT2, OSGEPL1, PAPD4, PAPOLA, PIGW, PIK3C3, POLB, POLE2, PRKCH, PRKD1, PRKD3, PRKG1, PRKG2, QPCT, SELENOI, SEPHS1, SEPSECS, SIRT4, SOAT1, SUV39H2, TRDMT1, TRMT…
3	GO:0004697	protein kinase C activity	3	1.57858e-09	2.29266e-07	PRKCH, PRKD1, PRKD3
3	GO:0005487	nucleocytoplasmic transporter activity	5	3.97091e-09	5.19044e-07	NUP160, NUP35, NUP54, XPO1
3	GO:0003777	microtubule motor activity	4	3.60231e-08	4.28058e-06	KIF16B, KIF18A, KIF23
3	GO:0008081	phosphoric diester hydrolase activity	5	1.47092e-07	1.60222e-05	PDE5A, PDE6A, PDE6C, PDE8B, PDE9A
3	GO:0047555	3',5'-cyclic-GMP phosphodiesterase activity	3	6.42847e-07	6.00197e-05	PDE5A, PDE6A, PDE9A
3	GO:0004114	3',5'-cyclic-nucleotide phosphodiesterase activity	6	6.09445e-07	6.00197e-05	PDE5A, PDE6A, PDE6C, PDE6D, PDE8B, PDE9A
3	GO:0003700	transcription factor activity, sequence-specific DNA binding	51	8.28812e-07	7.22236e-05	ARNTL, ATF2, CARF, DDIT3, GATA3, HNF1B, IKZF2, KDM1A, KLF7, MTA3, NFYB, NR1H4, NRF1, PBX3, RFX6, TBPL2, TBX15, TEAD1, TP63, ZFP3, ZNF197, ZNF211, ZNF215, ZNF227, ZNF23, ZNF354A, ZNF354B, ZNF382, ZNF391, ZNF461, ZNF548, ZNF583, ZNF585B, ZNF613, ZNF639, ZNF665, ZNF677, ZNF829, ZNF879, ZSCAN26
3	GO:0016787	hydrolase activity	82	3.7072e-06	0.000285044	ABHD10, ACOT9, ADAT2, ADPRM, APEX1, ATG4C, ATP6V1B2, ATP8A1, ATP8B1, BPNT1, CDA, CDC25C, CPA4, CPSF3, DNM1L, DTD1, DUPD1, EIF4A3, ERI3, EXOG, EYA1, FAM188A, FHIT, FUCA1, GNPDA2, GPN3, HARBI1, HINT1, IMMP1L, IMMP2L, INPP1, INPP5B, LACTB2, LIPA, MANEA, MBD4, MCM6, METAP1D, MRPL44, MRPL58, NT5C3B, NUDT21, OMA1, OTUB1, PARL, PARN, PDE5A, PDE6A, PDE8B, PDE9A, PHOSPHO2, PIGK, PNPLA4, PPEF1, PPEF2, PPM1…
3	GO:0036459	thiol-dependent ubiquitinyl hydrolase activity	7	3.51803e-06	0.000285044	FAM188A, OTUB1, USP15, USP28, USP3, USP40, USP45
3	GO:0048365	Rac GTPase binding	5	4.83506e-06	0.00035111	BRK1, DOCK4, EPS8, NCF2, NCKAP1
3	GO:0015297	antiporter activity	3	6.59457e-06	0.000453678	SLC7A3, SLC7A9, SLC9A9
3	GO:0000166	nucleotide binding	98	9.32707e-06	0.000609578	SEPT2, ABCB11, ABCG2, ABCG5, ACTA2, AK4, ARF4, ARL1, ARL13A, ARL3, ARL5B, ARL8B, ASNS, ATL2, ATL3, ATP5A1, ATP8A1, ATP8B1, BOLL, BRAF, BTK, CDKL1, CLK1, CLK4, DGKA, DGKI, DNM1L, DPH6, DRG1, EIF4A3, FARSB, FHIT, GNAI3, GPN3, GTPBP10, HINT1, KIF16B, KIF18A, KIF23, LARP4, MAP3K15, MAPK10, MASTL, MCCC1, MCM6, MYO16, NIFK, NME7, NT5C3B, NUBP1, NUP35, ORC4, PAPD4, PAPOLA, PARN, PDE5A, PIK3C3, POLR2D, P…
3	GO:0003824	catalytic activity	41	2.02029e-05	0.0012575	ACAT2, ADAT2, APTX, AUH, CDA, CDKAL1, ENPP5, FHIT, GOT1, HADHB, HINT1, LANCL2, LDHB, LIAS, MBD4, MCCC1, MDH1, MEST, MTFMT, PDE5A, PDHB, PGGT1B, PHKB, POLR2D, PPM1B, PPM1L, PPME1, PRDX6, PRKG1, RPP30, SEPSECS, SRR, SYN3, TAT, UMPS, USP15
3	GO:0016712	oxidoreductase activity, acting on paired donors, with incorporation or reduction of molecular oxygen, reduced flavin or flavoprotein as one donor, and incorporation of one atom of oxygen	3	2.36869e-05	0.00140734	COQ6
3	GO:0008094	DNA-dependent ATPase activity	4	2.8202e-05	0.00160275	GTF2H3, RAD51, RAD51B, XRCC2
3	GO:0008270	zinc ion binding	71	3.05225e-05	0.00166235	ABLIM3, ADAT2, APIP, BAZ2B, BIRC5, CA2, CALB1, CDA, CHURC1, CPA4, CPD, CPM, CPN1, CRYZ, DDX58, DTNB, FANCL, GATA3, GCH1, GLRA1, GTF2B, HRG, ING3, INTS12, LACTB2, MIB1, MID1, MORC1, MSRB2, MTA3, NR1H4, NSMCE1, PCGF5, PEX2, PHC3, PIAS1, PIAS2, POLR3K, QPCT, RAD18, RNF103, RNF13, RNF141, RNF2, SIRT3, SIRT4, SNCA, SRSF7, SUV39H2, TMEM163, TRAF6, TRIM77, TRIP4, USP3, USP45, VPS8, ZCCHC4, ZCCHC7, ZDHHC…
3	GO:0004497	monooxygenase activity	6	3.44958e-05	0.0018036	COQ6, COQ7, CYP2R1, YWHAQ
3	GO:0032266	phosphatidylinositol-3-phosphate binding	4	3.74035e-05	0.00188041	DENND1A, KIF16B, LANCL2
3	GO:0017137	Rab GTPase binding	7	4.49064e-05	0.00217399	DENND1A, DNM1L, KIF16B, PDE6D, STXBP5L, TBC1D5
3	GO:0008641	small protein activating enzyme activity	3	5.34735e-05	0.00249629	NAE1, UBA3, UBA6
3	GO:0004181	metallocarboxypeptidase activity	4	6.85926e-05	0.00289221	CPA4, CPD, CPM, CPN1
3	GO:0008139	nuclear localization sequence binding	3	6.63827e-05	0.00289221	KPNA2, KPNA3, TNPO3
3	GO:0004535	poly(A)-specific ribonuclease activity	3	6.78814e-05	0.00289221	CNOT2, CNOT8, PARN
3	GO:0008017	microtubule binding	20	8.19386e-05	0.00315364	ARL3, BIRC5, CHP1, CRIPT, DNM1L, FNTA, GAS2L3, KIF16B, KIF18A, KIF23, KRIT1, MAPRE2, MID1, NUSAP1, POLB, RAB11A, SKA1
3	GO:0004713	protein tyrosine kinase activity	4	8.20307e-05	0.00315364	BTK, CLK1, CLK4, TWF1
3	GO:0016746	transferase activity, transferring acyl groups	13	7.97383e-05	0.00315364	ACAT2, ATE1, HADHB, LIPT1, LIPT2, MOGAT1, NMT2, OSGEPL1, PIGW, SOAT1, ZCCHC4, ZDHHC13, ZDHHC4
3	GO:0044212	transcription regulatory region DNA binding	12	0.000121038	0.00452029	DDIT3, GATA3, HNF1B, IKZF2, KDM1A, NFYB, RFX6, TAF9B, TP63, ZNF382, ZNF613, ZNF639
3	GO:0004520	endodeoxyribonuclease activity	5	0.000128419	0.00466273	ERCC4, RAD51, RAD51B, XRCC2, ZRANB3
3	GO:0004843	thiol-dependent ubiquitin-specific protease activity	8	0.000175687	0.00620659	BRCC3, COPS5, OTUB1, TANK, USP15, USP28, USP3, USP45
3	GO:0004674	protein serine/threonine kinase activity	16	0.000226001	0.00777393	BRAF, CDKL1, CLK1, CLK4, HIPK3, MAPK10, MASTL, NEK11, PDK3, PRKCH, PRKD1, PRKD3, PRKG1, PRKG2, VRK2, ZAK
3	GO:0030971	receptor tyrosine kinase binding	5	0.000265406	0.00889529	DOCK4, FNTA, PTPN2, RACK1, STAP1
3	GO:0005089	Rho guanyl-nucleotide exchange factor activity	4	0.000275717	0.00900987	ARHGEF37, MCF2, PLEKHG7
3	GO:0015171	amino acid transmembrane transporter activity	3	0.000338386	0.0107881	SLC38A6, SLC7A3, SLC7A9
3	GO:0043142	single-stranded DNA-dependent ATPase activity	3	0.000400228	0.0124558	RAD18, RAD51, RFC4
3	GO:0004386	helicase activity	3	0.000455728	0.0138532	EIF4A3, MCM6, RECQL
3	GO:0070888	E-box binding	3	0.000617819	0.0183537	ARNTL, CIART, GATA3
3	GO:0005254	chloride channel activity	6	0.000745436	0.0216527	CLIC1, CLIC4, GABRG2, GLRA1, SLC26A4
3	GO:0004004	ATP-dependent RNA helicase activity	3	0.000916479	0.0260423	DDX25, DDX39A, EIF4A3
3	GO:0000400	four-way junction DNA binding	3	0.000969129	0.0264289	RAD51, RAD51B, XRCC2
3	GO:0030165	PDZ domain binding	9	0.000970525	0.0264289	CRIPT, DOCK4, EXOC4, GNG12, NSF, PARK2, SDC2, SRR
3	GO:0017056	structural constituent of nuclear pore	4	0.00126758	0.0338137	NDC1, NUP54, TMEM33
3	GO:0008234	cysteine-type peptidase activity	9	0.00132082	0.0345294	ATG4C, FAM188A, OTUB1, PIGK, USP15, USP3, USP45
3	GO:0016705	oxidoreductase activity, acting on paired donors, with incorporation or reduction of molecular oxygen	4	0.00143725	0.0368363	CYP2R1, OGFOD1
3	GO:0003725	double-stranded RNA binding	5	0.00166123	0.0417464	APTX, DDX58, MRPL44, PRKRA, TFRC
3	GO:0031625	ubiquitin protein ligase binding	27	0.0016927	0.0417464	BCL10, BLZF1, CUL1, DNM1L, EIF4E2, FANCL, FHIT, GLMN, MID1, NAE1, OTUB1, PARK2, PIAS1, PRDX6, RAD18, RPA2, STX8, TANK, TCP1, TMBIM6, TRAF6, UBE2B, UBE2G1, UBE2U, UBE2V2
3	GO:0008409	5'-3' exonuclease activity	3	0.00181272	0.0438784	CPSF3, DCLRE1C, EXOG
3	GO:0032403	protein complex binding	13	0.00213256	0.0506818	BRK1, CRIPT, IST1, ITGB1BP1, KRIT1, LZTFL1, NCKAP1, NDUFA8, NSF, RAD18, RAP1B, TWF1, VHLL
3	GO:0003684	damaged DNA binding	8	0.00228809	0.0534073	APTX, DCLRE1A, DCLRE1C, ERCC4, NBN, POLI, RPA2, TP63
3	GO:0050839	cell adhesion molecule binding	4	0.00250258	0.0566839	CADM1, CD200, ITGA4
3	GO:0016747	transferase activity, transferring acyl groups other than amino-acyl groups	5	0.00251521	0.0566839	ACAT2, ELOVL6, HADHB, MOGAT1, OSGEPL1
3	GO:0042803	protein homodimerization activity	47	0.00276047	0.0611569	ABCG2, ASNS, BIRC5, BNIP3L, CACYBP, CADM1, CAV2, CD200, CDA, CISD2, COMMD1, DNM1L, EXT1, FGFR1OP, FGFR1OP2, GCA, GCH1, GPD1L, GSTA4, GSTM3, HNF1B, IKZF2, IKZF3, MAD2L1, MID1, MITD1, NUDT21, PDCD10, PEX11B, PRDX4, PRKRA, PSPH, PTS, RACK1, RBM44, S100A10, SEPHS1, SRR, SYT10, TBX15, TERF2, TFRC, TYW5, VPS25
3	GO:0016868	intramolecular transferase activity, phosphotransferases	4	0.00287388	0.0626082	PGM1, PGM2L1
3	GO:0004553	hydrolase activity, hydrolyzing O-glycosyl compounds	3	0.00301688	0.0643812	ABHD10, CTBS, MANBA
3	GO:0016779	nucleotidyltransferase activity	7	0.00310302	0.0643812	EIF2B3, PAPOLA, PAPOLG, POLB, POLE2, TRNT1, UGP2
3	GO:0003697	single-stranded DNA binding	12	0.00310138	0.0643812	ERCC4, MCM6, MLH1, NUP35, POLR2D, POLR2G, RAD51, RAD51B, RPA2, SWSAP1, TSN, XRCC2
3	GO:0000976	transcription regulatory region sequence-specific DNA binding	6	0.00354598	0.0724221	CIART, DDIT3, GATA3, PARK2, SUV39H2, TBX15
3	GO:0016301	kinase activity	19	0.00456548	0.0908323	AK4, BRAF, BTK, DGKA, DGKI, GALK2, MAP3K15, MAPK10, MASTL, NME7, PIK3C3, PRKCH, PRKD1, PRKD3, PRKG1, PRKG2, PSTK, SEPHS1
3	GO:0047485	protein N-terminus binding	11	0.00458638	0.0908323	APTX, EIF3E, ERCC4, EXOC4, GTF2H3, NBN, PDCD10, SDCBP, TRAF6, VPS25, YWHAQ
3	GO:0001078	transcriptional repressor activity, RNA polymerase II core promoter proximal region sequence-specific binding	3	0.00492519	0.0960865	GATA3, TBX15, ZFP90
3	GO:0019899	enzyme binding	22	0.00575762	0.109071	BCL10, BLZF1, CYB5A, EIF4E, GSTM3, HACD3, IQCB1, KDM1A, NDUFAF7, NPC2, PARK2, PIAS1, PLAUR, POLB, PRKCH, PRKRA, RACK1, RFC4, RPA2, SCNM1, TMBIM6, TSPAN5
3	GO:0019901	protein kinase binding	27	0.00575443	0.109071	ACTA2, ATF2, BCL10, CAV2, CCNB3, CDC25C, CDC42, CEP152, CKS1B, DNAJC3, FBXO5, FGFR1OP, ITGB1BP1, JTB, KIZ, NSF, PARK2, PARN, PDCD10, PRDX3, PRKAG1, PTPN2, SKAP1, SPDYA, STAP1, TRAF6, VRK2
3	GO:0030145	manganese ion binding	5	0.00585625	0.109354	LARGE1, PAPOLA, PPEF1, PPEF2, PPM1B
3	GO:0005230	extracellular ligand-gated ion channel activity	3	0.00607124	0.111772	CHRNB1, GABRG2, GLRA1
3	GO:0019905	syntaxin binding	7	0.0064208	0.116566	NSF, PTPN2, STX8, STXBP5L, SYT10, TC2N, TMED10
3	GO:0042162	telomeric DNA binding	4	0.0067329	0.120557	KDM1A, POT1, TERF2, TINF2
3	GO:0000049	tRNA binding	7	0.00712576	0.125868	EIF2A, PSTK, SEPSECS, TRMT11, TRNT1, TYW5, XPOT
3	GO:0043169	cation binding	3	0.00809518	0.140449	PARN, PPM1B, PPM1L
3	GO:0017127	cholesterol transporter activity	3	0.00816615	0.140449	ABCG5, ABCG8, STARD4
3	GO:0016874	ligase activity	10	0.00829378	0.140791	ASNS, DPH6, MCCC1, PARK2, RARS, RARS2, RNF13, RTCB, SMURF2, TRAF6
3	GO:0030234	enzyme regulator activity	4	0.0114058	0.191137	SPT2
3	GO:0001077	transcriptional activator activity, RNA polymerase II core promoter proximal region sequence-specific binding	10	0.0120568	0.199489	ATF2, CARF, DDIT3, EBF1, GATA3, NR1H4, NRF1, TEAD1, TP63, ZNF639
11	GO:0001047	core promoter binding	8	5.50075e-05	0.0234985	AGO2, EP300, EZH2, GADD45A, KLF4, PSPC1, SFPQ
11	GO:0043565	sequence-specific DNA binding	18	0.000260961	0.0557397	BPTF, CAMTA1, ELK3, EZH2, GATA2, HEY2, HOXA3, HOXA4, IRX5, KLF4, LHX2, MAFG, MYBL2, NFE2L1, SALL4, SATB1, SIX3, SMAD4
11	GO:0000980	RNA polymerase II distal enhancer sequence-specific DNA binding	6	0.000784998	0.111781	CHD4, GATA2, NFE2L1, SFPQ, SIX3, SMARCC1
11	GO:0003677	DNA binding	40	0.00117643	0.125639	ADNP2, CHD4, DNMT1, ELK3, EP300, GATA2, HEY2, HIST1H1A, HOXA3, HOXA4, ILF3, INO80, IRF3, IRX5, JARID2, KAT6A, LHX2, LIG4, MAFG, MIER2, MYBL2, NFATC3, NFE2L1, OVOL1, PALB2, PCBP1, POGZ, PRDM2, PURA, RABGAP1, RCOR1, SATB1, SIX3, SMAD1, SMAD4, SMARCC1, TCF3, WRNIP1, ZFAND3, ZFAND5
11	GO:0001227	transcriptional repressor activity, RNA polymerase II transcription regulatory region sequence-specific binding	5	0.00148125	0.126555	ARHGAP35, JARID2, NFATC3, SATB1
11	GO:0019003	GDP binding	5	0.00214191	0.1525	RAB22A, RAP2B, RAP2C, RHOB, RRAGC
17	GO:0003676	nucleic acid binding	8	0.00206544	0.0449086	HNRNPA2B1, HNRNPM, XRN2, ZBTB43, ZCCHC8, ZNF367, ZNF830
17	GO:0044822	poly(A) RNA binding	8	0.00486992	0.0529429	HNRNPA2B1, HNRNPM, KMT2C, NSRP1, RRS1, SERBP1, XRN2, ZCCHC8
26	GO:0003735	structural constituent of ribosome	19	2.07649e-08	6.08197e-07	MRPL21, MRPL52, MRPS25, RPL18A, RPL26, RPL30, RPL37A, RPLP1, RPS17, RPS26, RPS28, RPS9
26	GO:0044822	poly(A) RNA binding	12	0.00158927	0.0232746	MRPL21, PPIB, RPL18A, RPL30, RPL37A, RPS28, RPS9, SEC61B, UBE2L3
27	GO:0008022	protein C-terminus binding	3	0.00567634	0.103026	BRCA2, CENPF, NIPBL
27	GO:0008017	microtubule binding	3	0.020946	0.190085	CCDC88A, CEP350, KATNA1
104	GO:0019901	protein kinase binding	5	0.00430978	0.178174	ACSL3, CRY1, KIF20A, RACGAP1, UTRN
109	GO:0044822	poly(A) RNA binding	3	0.0216513	0.0216513	CEBPZ, EXOSC9, PNISR
114	GO:0043565	sequence-specific DNA binding	3	0.00335907	0.0279922	CEBPG, HES1, MTA1
114	GO:0003677	DNA binding	4	0.0136848	0.02851	CEBPG, HES1, MTA1, RTF1
114	GO:0042803	protein homodimerization activity	3	0.00810898	0.02851	CEBPG, HES1, PTPA
114	GO:0003700	transcription factor activity, sequence-specific DNA binding	3	0.0135607	0.02851	CEBPG, HES1, MTA1
119	GO:0044822	poly(A) RNA binding	3	0.017275	0.017275	HSPE1, LSM3, MAGOH
120	GO:0003735	structural constituent of ribosome	22	4.47146e-07	1.13847e-05	MRPL33, MRPL33, MRPL41, MRPS16, RPL19, RPL34, RPS11, RPS16, RPS27A, UBA52
146	GO:0044822	poly(A) RNA binding	7	0.000549332	0.00997038	CD3EAP, EIF4G1, PARP1, SAFB2, SUGP1, SURF6, VCP
162	GO:0008270	zinc ion binding	3	0.0110454	0.0110454	MICAL2, TOP3A, TRIM44
204	GO:0046872	metal ion binding	3	0.0851621	0.0851621	GALNT1, RBM26, ZFYVE9
257	GO:0003779	actin binding	3	0.00846817	0.0254045	PLS3, TNNI3, TPM2
334	GO:0003735	structural constituent of ribosome	3	0.00221599	0.00664796	MRPL10, RPL14, RPS8
334	GO:0044822	poly(A) RNA binding	3	0.0274897	0.0412345	MRPL10, RPL14, RPS8
344	GO:0044822	poly(A) RNA binding	4	0.00699306	0.0384618	ESF1, LARP7, LUC7L3, PPIG
344	GO:0003677	DNA binding	3	0.0416366	0.0763338	LUC7L3, POLQ, SHPRH
344	GO:0003676	nucleic acid binding	3	0.0389963	0.0763338	HNRNPDL, LARP7, POLQ
399	GO:0005524	ATP binding	3	0.172448	0.172448	DDX59, GLUL, SMARCA4
604	GO:0008137	NADH dehydrogenase (ubiquinone) activity	6	0	0	ND1, ND2, ND4, ND4L, ND5, ND6
604	GO:0016491	oxidoreductase activity	9	0	0	COII, COX1, cytb, ND1, ND2, ND4, ND4L, ND5, ND6
604	GO:0004129	cytochrome-c oxidase activity	3	7.26492e-06	2.01803e-05	COII, COX1, COX3
1120	GO:0046982	protein heterodimerization activity	9	0	0	HIST1H3G, HIST2H2AC, HIST2H2AC, HIST2H3A
1120	GO:0003677	DNA binding	9	2.996e-09	8.23901e-09	HIST1H3G, HIST2H2AC, HIST2H2AC, HIST2H3A
1120	GO:0031492	nucleosomal DNA binding	3	9.16412e-05	0.000168009	HIST1H3G, HIST2H3A
a Ensembl IDs not annotated with gene symbols are not represented on this table

## Sheet: Table S10
Table S10. Gene ontology biological process enriched on (FDR<0.05) genes coding for ligand and receptor COC.
GO category	Term	N genes	p value	FDR	Gene symbol a
GO:0045893	positive regulation of transcription, DNA-templated	171	2.72507e-11	5.47311e-07	AFAP1L2, APBB1, AR, ARID1A, ARNT, ARNTL, ATAD2, ATF4, ATF7IP, ATXN7L3, AXIN1, BAMBI, BCL3, BMP4, BPTF, BRCA1, BRCA2, BTRC, CDH1, CDK2, CDK5RAP2, CHD8, CHEK2, CHURC1, CITED2, CKS1B, CLOCK, CNBP, COL1A1, CREB1, CREBBP, CTCF, CTNNB1, DDIT3, DDX17, DDX5, DNAJC2, DVL2, DVL3, DYRK1B, EAF2, EGR1, ELF3, ELK1, ELK3, ENY2, EP300, ERCC2, ESR1, ESR2, ETV5, F2R, FOS, FOXO3, FUBP3, FZD1, GATA3, HDAC1, HES1, HI…
GO:0006468	protein phosphorylation	220	2.37374e-10	2.38374e-06	AAK1, ADAM10, ADCK1, AKT1, AKT2, ARAF, ATM, AURKA, AURKB, BCKDK, BIRC5, BRAF, BUB1B, CAMK1, CAMK2D, CAMKK2, CAMKV, CASK, CCNE1, CCNT1, CDC25B, CDC42BPB, CDC7, CDK13, CDK16, CDK17, CDK2, CDK5, CDK9, CDKL1, CDKL2, CHEK1, CHEK2, CHUK, CIT, CLK1, CLK2, CLK3, CPNE3, CREB1, CSNK1D, CSNK1G1, CSNK1G2, CSNK2A1, CSNK2A2, Csnk2b-Ly6g5b, DAPK1, DYRK1A, DYRK1B, DYRK2, EEF2K, EIF2A, EIF2AK1, EIF2AK2, EIF2AK4, …
GO:0045944	positive regulation of transcription from RNA polymerase II promoter	271	2.01084e-09	1.34621e-05	AAMDC, ABHD14B, AGO2, AKAP8L, AKT1, AR, ARF4, ARHGEF2, ARID3B, ARID4B, ARMCX3, ARNT, ARNTL, ASXL1, ATAD2, ATF2, ATF3, ATF4, ATXN7, BACH1, BCAS3, BCL3, BMP4, BMP6, BRCA1, C14orf166, CAMK1, CARF, CARM1, CASK, CBFB, CCNC, CCNL1, CCNL2, CCNT1, CCPG1, CD81, CDK5RAP3, CDK9, CEBPZ, CHD8, CHUK, CITED2, CLOCK, CNBP, COPS5, CREB1, CREB3, CTBP2, CTCF, CTNNB1, CTR9, CYR61, DDIT3, DDX3X, DDX41, DDX5, DDX58, D…
GO:0032922	circadian regulation of gene expression	31	8.19649e-09	4.11552e-05	ARNTL, ATF4, BHLHE40, BHLHE41, CIART, CLOCK, CRY2, CSNK1D, GFPT1, HDAC1, ID2, LGR4, MAGED1, MYBBP1A, NAMPT, NCOA2, NR1D1, NRIP1, OGT, PER1, PML, PPARA, PPARGC1A, PPP1CA, PPP1CB, PPP1CC, PRKCDBP, RBM4B, RORA, TOP1, USP2
GO:0007049	cell cycle	97	2.49738e-08	0.000100316	ACTR8, ARPP19, AURKA, AURKB, AVPI1, BCCIP, BECN1, BIRC5, BLCAP, BRCA1, BRE, BUB3, CCDC124, CCNG1, CCNT1, CDC25A, CDC25C, CDC5L, CDK2, CDK5, CDKN2D, CENPS, CETN2, CHAF1A, CINP, CKS1B, DDIT3, DIS3L2, E2F6, E2F8, ERCC6L, ERH, FSD1, GADD45A, GADD45GIP1, GNAI1, HAUS1, KATNA1, KATNB1, KLHL13, LZTS2, MAPK7, MAPRE2, MCM7, MCM8, MCMBP, MIS12, MLF1, MSH2, NASP, NCAPD2, NEDD1, NUDC, NUSAP1, PAFAH1B1, PIM1, …
GO:0051301	cell division	73	3.89506e-08	0.000130382	ACTR8, ARPP19, AURKA, BECN1, BIRC5, BRE, BUB3, CCDC124, CCNG1, CCNT1, CDC25A, CDC25C, CDC6, CDC7, CDCA3, CDK2, CDK5, CENPS, CETN2, CINP, CKS1B, CLASP1, CNTRL, DIS3L2, DSN1, ERCC6L, FSD1, FZR1, GNAI1, GNAI2, GNAI3, HAUS1, IST1, KATNA1, KATNB1, KIF14, KLHL13, KLHL22, LZTS2, MAP4, MAPRE2, MCMBP, MIS12, NCAPD2, NEDD1, NUDC, NUSAP1, PAFAH1B1, PLK1, PPP1CC, PRKCE, PSRC1, RAD21, RGS14, RHOA, RPS3, SDCCA…
GO:0000122	negative regulation of transcription from RNA polymerase II promoter	210	5.36239e-08	0.000153857	AEBP2, AES, AJUBA, ARHGAP35, ARID1A, ASXL1, ATF3, ATF7IP, ATXN1L, AURKB, BACH1, BCOR, BHLHE40, BHLHE41, BMP4, BMP6, BPTF, BRMS1, C1QBP, CALR, CBFA2T2, CBX4, CBX6, CC2D1A, CCNE1, CDK2, CHCHD3, CHD8, CNOT1, CREBBP, CTBP1, CTBP2, CTCF, CTNNB1, CTR9, CUL3, CXXC5, DCAF1, DDIT3, DDX20, DDX5, DKK1, DNAJA3, DNAJB5, DNMT1, E2F8, EED, EFNA1, EGR1, EHMT2, ELP2, EP300, ESR1, ESR2, ETV6, EZH2, EZR, FHL2, FOXO…
GO:0010501	RNA secondary structure unwinding	28	6.93844e-08	0.000154837	AGO2, AGO3, AGO4, DDX1, DDX10, DDX17, DDX19A, DDX20, DDX23, DDX24, DDX27, DDX28, DDX31, DDX39A, DDX39B, DDX3X, DDX41, DDX42, DDX46, DDX47, DDX49, DDX5, DDX54, DDX56, DHX36, EIF4A1, EIF4A2, EIF4A3
GO:0006974	cellular response to DNA damage stimulus	134	6.75413e-08	0.000154837	ACTR8, ALKBH3, ALKBH7, APBB1, APC, APEX1, APEX2, APLF, ASCC3, ATF2, ATM, BAX, BAZ1B, BCCIP, BCL3, BRCA1, BRCA2, BRE, C9orf142, CASP9, CDC5L, CDK2, CDK9, CENPS, CETN2, CHAF1A, CHCHD6, CHD1L, CHEK1, CHEK2, CINP, CUL4A, DDB1, DDB2, DDX39A, DDX39B, DTL, DTX3L, DYRK2, ERCC1, FAAP24, FANCC, FANCD2, FANCL, FBXO6, FEN1, FMR1, GADD45A, GNL1, H2AFX, HERC2, HUS1, IKBKG, INIP, INTS3, INTS7, LIG1, MAPK1, MCM1…
GO:0006511	ubiquitin-dependent protein catabolic process	71	2.89873e-07	0.000582189	AMFR, ARIH2, ATXN3, BAG6, BAP1, BTRC, COPS3, CUL1, CUL2, CUL3, CUL4A, CYLD, DTL, FBXL12, FBXL2, FBXO25, FBXO32, HDAC6, HERPUD1, LNX1, NPLOC4, PSMA3, PSMA5, PSMA6, PSMA7, PSMC2, PSMD3, PSMD4, RLIM, RNF11, RNF20, SIAH1, SIAH2, SKP1, SMURF2, SQSTM1, STUB1, TCEB1, TRPC4AP, UBA6, UBE2B, UBE2C, UBE2D1, UBE2G1, UBE2S, UBE3A, UBE4B, UBR1, UCHL1, UCHL3, UFD1L, USP1, USP11, USP13, USP14, USP15, USP19, USP2…
GO:0045892	negative regulation of transcription, DNA-templated	153	6.06824e-07	0.00110797	AES, ARHGAP35, ATF3, ATF7IP, ATXN1, BCL3, BCLAF1, BCOR, BEND5, BHLHE40, BHLHE41, BIRC5, BMP4, BRCA1, BRMS1, BTRC, C1D, CALR, CBFA2T2, CBX1, CBX4, CCAR2, CCDC85B, CDK5, CDKN1B, CHD8, CIART, CIR1, CLOCK, COPS2, CRY2, CTBP1, CTBP2, CTCF, CTNNB1, DDIT3, DNMT1, ELF3, ELK3, EZH2, FHL2, FOXP2, FZD1, GATA3, HDAC1, HDAC10, HDAC7, HDAC9, HES1, HEXIM1, HEXIM2, HEY1, HOXA7, HSPA8, ID2, ID3, ILF3, INPP5K, JAR…
GO:0006915	apoptotic process	118	1.29523e-06	0.00216782	AIMP2, APIP, ATCAY, BAK1, BAX, BCAP29, BCL2L15, BCLAF1, BECN1, BEX3, BIRC5, BIRC6, BLCAP, BNIP1, BNIP2, BRE, BRMS1, C1D, C1QBP, CAAP1, CASP7, CASP9, CDCA7, CDK5, CFLAR, CHEK2, CLIC4, CLPTM1L, CUL1, CYFIP2, DAD1, DAP3, DAPK1, DDIT3, DDX47, DFFB, DNAJA3, DYNLL1, EGLN3, ELMO3, EP300, ERCC2, ERO1A, FADD, FAM188A, FAS, FHIT, GABARAP, GADD45G, GAS2, HINT2, HIP1, HIP1R, HMOX1, IFT57, IRF1, LGALS1, MAP2K…
GO:0042752	regulation of circadian rhythm	28	1.6786e-06	0.0024081	BTRC, CCAR2, CRY2, CSNK1D, EZH2, FBXL3, HNRNPD, ID2, MAGED1, MAPK9, NONO, NR1D1, PER1, PML, PPARA, PPARG, PPARGC1A, PPP1CA, PPP1CB, PPP1CC, PRKAA1, PRKAA2, PRKDC, PSPC1, RORA, SFPQ, TIMELESS, UBE3A
GO:0015031	protein transport	129	1.60906e-06	0.0024081	ACTN4, AP1B1, AP1G1, AP1G2, AP1M1, AP1M2, AP1S1, AP1S2, AP2A1, AP2A2, AP2M1, AP2S1, AP3B1, AP3D1, AP4S1, ARF3, ARF4, ARFGAP3, ATG9A, BCAP29, BET1L, CHMP4A, COG2, COG7, COL1A1, COPB1, COPE, COPG1, COPG2, DDX19A, EIF5A, ENY2, EXOC3, EXOC4, EXOC8, GABARAP, GDI1, GDI2, GOLT1B, GOSR1, HGS, HIKESHI, IPO13, IST1, ITGB1BP1, JAGN1, KDELR1, KDELR2, KLHL20, KPNA1, KPNA2, KPNA4, KPNA6, LIN7B, LIN7C, LMAN2L, …
GO:0001649	osteoblast differentiation	44	1.9359e-06	0.00259208	ADAR, AKT1, ATP5B, BCAP29, BMP4, BMP6, CAT, CBFB, CCDC47, CHRD, COL1A1, CYR61, DHX9, DNAJC13, ERH, FASN, FBL, FHL2, FIGNL1, GJA1, GTPBP4, HSD17B4, HSPE1, IARS, IgFBp3, JUNB, LEF1, LGR4, MEF2C, MYBBP1A, PSMC2, RRAS2, RSL1D1, SNAI1, SND1, SNRNP200, SOX2, SYNCRIP, TPM4, UFL1, VCAN, WWTR1
GO:0043123	positive regulation of I-kappaB kinase/NF-kappaB signaling	62	2.12267e-06	0.00266452	AJUBA, ANKRD17, ATP2C1, CC2D1A, CFLAR, CTNNB1, CXXC5, ECT2, F2R, FADD, FLNA, GJA1, GOLT1B, GPRC5B, HMOX1, IKBKG, IRAK1, IRAK4, LF, LGALS1, LTBR, MALT1, MAP3K3, MAP3K7, MAVS, MIB2, MIER1, MTDH, MUL1, MyD88, NDFIP1, NDFIP2, NEK6, NOD1, PARK2, PELI1, PINK1, PPP5C, PRKCB, PRKCE, PRKD1, RBCK1, REL, RELA, RHOA, RIPK2, S100B, SHARPIN, SLC20A1, SLC35B2, TAB2, TBK1, TICAM2, TLR6, TMED4, TNIP2, TRIM32, TRI…
GO:0071456	cellular response to hypoxia	29	2.51131e-06	0.00296693	ACAA2, CPEB1, EPAS1, FAM162A, HIF1A, HMOX1, HP1BP3, HYOU1, LMNA, MDM2, MGARP, MT3, MTOR, NKX3-1, NPEPPS, P4HB, PINK1, PRKCE, PTEN, PTGS2, RORA, SIRT2, SUV39H1, SUV39H2, TBL2, TIGAR, TP53, UBQLN1, ZFP36L1
GO:0043161	proteasome-mediated ubiquitin-dependent protein catabolic process	67	3.48795e-06	0.00389183	ATXN3, BTBD2, BTRC, CDC34, CLOCK, CUL3, CUL4A, DDB1, DDIT3, DZIP3, EDEM3, FAF1, FBXL3, FBXW5, HECTD3, KAT5, KCTD13, KCTD5, KEAP1, KIF14, KLHL20, MTA1, NEDD4L, NFE2L2, NHLRC1, NSFL1C, PARK2, PML, PPP2R5C, PSMA5, PSMB5, PSMC5, PSMD1, PSMD12, PSMD2, PSMD4, PSMD7, RAD23A, RAD23B, RBCK1, RLIM, RMND5A, RNF111, RNF115, RNF126, RNF181, RNF216, RNF34, SHARPIN, SIAH1, SIAH2, SIRT2, SMURF1, SPOP, STUB1, TBL…
GO:0043044	ATP-dependent chromatin remodeling	19	5.01209e-06	0.00421887	ACTB, ACTL6A, ARID1A, CHD4, CHD8, GATAD2B, HDAC1, MBD3, MTA2, RBBP4, SMARCA1, SMARCA4, SMARCA5, SMARCAD1, SMARCB1, SMARCC1, SMARCC2, SMARCD2, SMARCE1
GO:0006413	translational initiation	36	3.99861e-06	0.00421887	AGO2, DDX3X, EIF1, EIF1AD, EIF1AX, EIF2A, EIF2AK2, EIF2B1, EIF2B2, EIF2B3, EIF2B4, EIF2B5, EIF2S1, EIF2S2, EIF3A, EIF3B, EIF3D, EIF3E, EIF3G, EIF3H, EIF3I, EIF3J, EIF3K, EIF3L, EIF3M, EIF4A1, EIF4A2, EIF4B, EIF4E, EIF4E2, EIF4G3, EIF5, LARP1, YAE1D1
GO:0051726	regulation of cell cycle	41	4.41401e-06	0.00421887	BAK1, BAP1, BAX, BOP1, BTRC, CCNE1, CCNE2, CCNG1, CDK13, CDK2, CLIC1, COPS5, CTBP1, DTL, FIGNL1, GADD45A, GADD45G, HSPA8, INHA, JUN, JUNB, MADD, MASTL, MECOM, NUP214, PES1, PHACTR4, PTEN, PUM1, RACK1, RBL1, RBL2, SFN, SFPQ, SIRT2, SRC, STAT3, TSC1, TSC2, TXLNG
GO:0016477	cell migration	61	5.0414e-06	0.00421887	APC, ARF4, ARHGAP35, ARPC5, AVL9, BAMBI, CARMIL2, CCDC88A, CD151, CDC42BPB, CDH2, CDK5, CORO1B, CTGF, CUL3, DOCK1, EFNA1, EFNB2, ELMO1, ELMO3, FMNL3, HBEGF, HES1, ITGAV, JUP, KCTD13, LAMC1, MMP14, NCK1, NCK2, NDEL1, NFATC2, NRP1, PAFAH1B1, PDPK1, PLCG1, PRPF40A, PTEN, PTK7, PTPRF, PTPRK, RAB1A, RAC1, RELN, RHBDF1, RHOA, S1PR1, SDC2, SH3KBP1, SNAI1, SRC, STRIP2, THBS1, TNFAIP1, TNS3, USP9Y, VAV3, …
GO:0010628	positive regulation of gene expression	93	4.67379e-06	0.00421887	ACTA2, AGO2, AGO3, ALDH1A2, APOB, AR, ATF3, ATF4, BMP4, BRAF, BRCA1, CALR, CDC42, CDH3, CTCF, CTNNB1, DDX3X, DDX58, DNMT1, DTNBP1, EP300, ERP29, EZR, FN1, FUBP1, FUBP3, GATA3, GJA1, HCFC1, HGS, HIF1A, HRAS, ID2, INHBA, IQGAP3, KLF4, KRAS, LEF1, LMNA, MAP2K1, MAPK8, MAPK9, MED1, MEF2C, MITF, MSN, MT3, MTOR, NCOA3, NFAT5, NFATC2, NFE2L2, NKX3-1, NR1I2, PARK2, PARK7, PAX6, PDCD5, PID1, PIK3CB, PIK3C…
GO:0006886	intracellular protein transport	101	4.31767e-06	0.00421887	ANKRD50, AP1B1, AP1G1, AP1G2, AP1M1, AP1M2, AP1S1, AP1S2, AP2A1, AP2A2, AP2M1, AP2S1, AP3B1, AP3D1, APBA1, BCAP29, BCAP31, CDK5, CLTA, COG7, COPB1, COPB2, COPG1, COPG2, CSE1L, CTTN, ERP29, GGA1, GGA2, HDAC6, HGS, IPO13, IPO4, IPO5, IPO7, IPO8, IPO9, KPNB1, NAPA, NAPB, NAPG, NSF, PDCD6, RABGAP1, RAN, RHOB, SAR1B, SEC23A, SEC23B, SEC24A, SEC24B, SEC24C, SEC24D, SEC61B, SGSM3, SLU7, SNAPIN, SNX1, SN…
GO:0032091	negative regulation of protein binding	27	9.93979e-06	0.00743134	AES, AURKA, AURKB, BAX, CAMK1, CARM1, DKK1, DTNBP1, EPB41L5, GNL3L, ITGB1BP1, KDM1A, LRPAP1, LRRK2, MAPK8, MITD1, NFATC4, PARK7, PEX14, PIN1, RALB, ROCK1, SORL1, STUB1, TFIP11, TMBIM6
GO:0034599	cellular response to oxidative stress	29	9.99021e-06	0.00743134	ALDH3B1, ATP2A2, ETV5, FANCD2, FOXO3, G6PD, LONP1, LRRK2, MT3, NFE2L1, NFE2L2, PARK7, PARP1, PINK1, PNPT1, PPARGC1A, PRDX2, PRDX3, PRKD1, PYCR1, RAD52, SESN2, SETX, SIRT2, SNCA, TXN2, TXNL1, VRK2, ZC3H12A
GO:0006397	mRNA processing	75	9.54593e-06	0.00743134	AKAP8L, ALYREF, C1QBP, CASC3, CDC5L, CDK13, CLASRP, CLP1, CPSF1, CPSF2, CPSF3, CPSF6, CSTF1, CSTF3, DBR1, DDX1, DDX39B, DDX47, EIF4A3, GEMIN6, GEMIN8, GPATCH1, HNRNPA1, HNRNPA2B1, HNRNPK, HNRNPLL, HSPA8, LUC7L3, MAGOH, NUDT21, PABPC1, PAN2, PAPOLA, PDCD11, PDE12, PQBP1, PRPF19, PRPF3, PRPF38A, PRPF4, PRPF4B, PRPF6, PTBP1, PTBP3, RBFOX2, RBM25, RBM39, RBM8A, RNGTT, RNPS1, RSRC1, SF3A1, SF3A2, SF3A…
GO:0006396	RNA processing	39	1.24561e-05	0.0089347	ADAR, CCNL1, CHERP, CRNKL1, CSTF3, DDX54, DHX36, DHX37, DHX57, DICER1, DKC1, EXOSC10, EXOSC9, HNRNPK, HNRNPUL1, LARP7, LSM7, MRM3, MRPL44, PDCD11, PNPT1, POP1, PRPF6, RBM8A, RNGTT, RTCB, SART3, SF3A1, SFSWAP, SNRPD1, SNRPD3, SSB, SUGP1, SUGP2, TRMT2A, TRUB1, U2SURP, XAB2, YTHDC2
GO:0006418	tRNA aminoacylation for protein translation	24	1.69166e-05	0.0117158	AIMP1, CARS, CARS2, DARS, DARS2, EARS2, GARS, HARS, IARS, LARS, LARS2, MARS, MARS2, NARS2, QARS, RARS, RARS2, SARS, TARS2, VARS, WARS, WARS2, YARS
GO:0010629	negative regulation of gene expression	53	1.80616e-05	0.0120918	AES, AKT1, BBS2, BMP4, CDC42, CRYAB, CTCF, CTGF, CTNNB1, ERP29, ESR1, FGF19, FLOT2, GATA3, GJA1, HDAC1, HRAS, ID2, ID3, INPPL1, IQGAP3, KLF4, MAP2K1, MEF2C, MIF, MKKS, NDFIP1, NDFIP2, NFKB1, NKX3-1, NOS2, PARK2, PARK7, PC, PICALM, PINK1, PLAG1, PPP3CA, PRDM1, RACK1, RARA, RBL1, RBL2, REL, SMAD2, TBK1, TCF4, TMF1, WWP2, YY1, ZC3H12A
GO:0070936	protein K48-linked ubiquitination	28	1.90779e-05	0.0123602	MAR6, AMFR, ARIH2, CDC34, HACE1, NEDD4L, PARK2, PELI1, RNF115, RNF126, RNF216, RNF34, RNF5, SYVN1, TRIM38, UBE2B, UBE2C, UBE2D1, UBE2D3, UBE2D4, UBE2E3, UBE2G1, UBE2G2, UBE2K, UBE2Q2, UBE2R2, UBE3A
GO:0018105	peptidyl-serine phosphorylation	53	2.02541e-05	0.0127121	AKT1, AKT2, ATM, ATR, CAMK2D, CDC7, CDK2, CDK5, CHEK2, CLK1, CLSPN, CSNK1D, CSNK1G1, CSNK1G2, DCX, DYRK1A, HIPK2, ILK, LATS1, LRRK2, MAP4K1, MAPK1, MAPK7, MAPK8, MAPKAPK3, MAPKAPK5, MAST2, MKNK1, MKNK2, MTOR, NEK6, PAK2, PDK3, PDPK1, PINK1, PKN2, PLK1, PRKCB, PRKCD, PRKCE, PRKCI, PRKCQ, PRKCZ, PRKD1, PRKD2, PRKDC, SGK1, STK4, TBK1, TLK2, TNKS, VRK2
GO:0032467	positive regulation of cytokinesis	17	2.22915e-05	0.013567	AURKB, CDC25B, CDC42, CDC6, CENPV, CIT, CSPP1, CUL3, ECT2, KIF14, KIF23, PKN2, PKP4, PRKCE, RACGAP1, RHOA, SPAST
GO:0000209	protein polyubiquitination	50	2.36654e-05	0.0139795	AMFR, ARIH2, BTRC, CBFB, CDC34, CUL3, DDB2, DTL, DZIP3, HDAC6, HLTF, HUWE1, LRSAM1, MAR5, NHLRC1, PARK2, PELI1, PPIL2, PRPF19, RBCK1, RNF111, RNF114, RNF115, RNF125, RNF126, RNF138, RNF181, RNF20, RNF41, SMURF1, STUB1, SYVN1, TNKS, TNKS2, TRIM21, TRIM32, UBE2B, UBE2C, UBE2D1, UBE2D3, UBE2G1, UBE2K, UBE2L3, UBE2S, UBE2W, UBE3C, UBE4B, UBOX5, UBR5
GO:0032869	cellular response to insulin stimulus	25	3.18654e-05	0.0182144	AKT1, AKT2, C2CD5, CPEB1, ENPP1, FER, GOT1, HDAC9, INHBB, INPP5K, IRS1, MYO5A, PARP1, PDPK1, PPARG, PRKCI, PRKDC, RAB10, RAB8A, RHOQ, SLC25A33, STAT1, TBC1D4, ZFP36L1
GO:0043066	negative regulation of apoptotic process	109	3.26483e-05	0.0182144	AAMDC, ADAR, AGO4, AKT1, ANGPTL4, APBB2, API5, APIP, AREL1, ARF4, ASNS, AURKA, BAG6, BCL3, BECN1, BIRC5, BIRC6, BMP4, BRAF, BTC, CAT, CBL, CD27, CDKN1B, CHD8, CITED2, CRYAB, CTNNA1, CYR61, DAD1, DAPK1, DDB1, DDX3X, DHCR24, DNAJA1, EIF2AK2, FAS, FHL2, FIGNL1, FLNA, HAX1, HELLS, HIF1A, HIP1R, HNRNPK, HSP90B1, HYOU1, IER3, IFIT3, JUN, KIF14, KIFAP3, KLHL20, KRT18, LEF1, LF, LIMS2, MAD2L1, MAPK7, MAP…
GO:0034976	response to endoplasmic reticulum stress	34	3.71922e-05	0.0201886	ANKS4B, ATF4, CREB3, DDIT3, DDRGK1, DNAJC10, EIF2B5, EIF2S1, ERO1A, ERP44, FLOT1, HYOU1, MAP3K5, NFE2L2, OS9, P4HB, PARK2, PDIA6, PPP1R15A, PTPN1, SEL1L, THBS4, TMBIM6, TMEM259, TMEM33, TMX1, TMX3, UBA5, UBE4B, UBQLN1, UFL1, USP19
GO:0008285	negative regulation of cell proliferation	88	4.13385e-05	0.0218488	AIMP2, ALDH1A2, AMBRA1, APC, AR, B4GALT1, BAX, BECN1, BMP4, CAV2, CD9, CDKN1B, CDKN2D, CHERP, COPS8, CTNNB1, DFNA5, DIS3L2, DNAJA3, DNAJB2, EIF2AK1, EIF2AK2, F2R, GATA3, GJA1, GTPBP4, HIST1H2AC, HRAS, HRG, HSF1, IFIT3, IgFBp3, INCA1, INHBA, INPPL1, IRF1, ITGB1BP1, JARID2, JUN, KANK2, KIFAP3, KLF4, LZTS2, MAP2K1, MEN1, NDN, NF2, NKX3-1, PAX6, PBRM1, PDCD5, PML, PPP2R5C, PTEN, PTPN14, PTPN2, PTPRK,…
GO:0051092	positive regulation of NF-kappaB transcription factor activity	36	4.94567e-05	0.0254693	AR, ARHGEF2, CARM1, CAT, CLOCK, DDRGK1, EIF2AK2, FER, IKBKG, IRAK1, IRAK2, LF, MALT1, MTDH, MyD88, NOD1, PRDX3, PRKCB, PRKCI, PRKCQ, PRKD1, PRKD2, PSMA6, RBCK1, RELA, RHEBL1, RIPK2, RIPK4, RPS6KA5, TRAF1, TRAPPC9, TRIM32, TRIM38, TRIM52, TRIM62, UBE2V1
GO:0051028	mRNA transport	22	6.79696e-05	0.034128	ALYREF, CASC3, DDX19A, DDX39B, EIF4A3, EIF5A, ENY2, FYTTD1, HNRNPA1, HNRNPA2B1, KIF5C, MAGOH, NCBP1, NUP85, NUP93, NXF1, NXT2, RBM8A, SEC13, SEH1L, SRSF7, ZFP36L1
GO:0006281	DNA repair	101	7.84703e-05	0.0384395	ACTR8, ALKBH3, APEX1, APEX2, APLF, ASCC3, ATM, ATR, BACH1, BCCIP, BRCA1, BRCA2, BRE, CDC5L, CDK2, CDK9, CENPS, CETN2, CHAF1A, CHEK1, CINP, DDB1, DDB2, EEPD1, EME1, ENDOV, ERCC1, ERCC2, ERCC4, FAAP24, FANCC, FANCD2, FANCL, FBXO6, FEN1, H2AFX, HUS1, INIP, INO80E, INTS3, KIF22, LIG1, MCM8, MLH1, MMS19, MSH2, MSH3, MSH6, MTOR, MUS81, NABP2, NEIL1, OGG1, PCNA, PDS5A, PNKP, POLH, POLI, POLL, PRKDC, PRM…
GO:0051091	positive regulation of sequence-specific DNA binding transcription factor activity	34	8.48974e-05	0.0405977	AKT1, ARHGEF5, ATF2, CTNNB1, DVL2, EP300, ESR1, ESR2, FZD1, HDAC5, HIPK2, JUP, KDM1A, MAVS, PARK7, PHB2, PINK1, PLPP3, PPARG, PPARGC1A, PPP3CA, PRKD2, PTEN, RNF41, SAV1, SMARCA4, SMARCB1, STK3, TCF3, TRIM21, TRIM27, TRIM32, TRIM38, TRIM62
GO:0016567	protein ubiquitination	137	9.69872e-05	0.0453004	AKT1, AKTIP, ARIH2, ASB16, ASB6, ASB9, BACH1, BIRC5, BIRC6, BRCA1, BTRC, CAND1, CBLB, CBLL1, CCIN, CCNB1IP1, CDC27, CDC34, CDC42, CISH, CUL1, CUL3, DCAF1, DDB1, DDB2, FBXL2, FBXL3, FBXO25, FBXO3, FBXO30, FBXO32, FBXO6, FBXO7, FBXW5, FBXW8, FEM1B, HACE1, HECTD1, HERC2, KBTBD7, KCTD13, KEAP1, KLHL12, KLHL13, KLHL17, KLHL20, KLHL21, KLHL22, KLHL24, MALT1, MAR2, MAR3, MDM2, MIB1, MIB2, MUL1, MYLIP, N…
GO:0006270	DNA replication initiation	15	9.95765e-05	0.0454528	CCNE1, CCNE2, CDC45, CDC6, CDC7, MCM10, MCM2, MCM3, MCM5, MCM6, MCM7, ORC4, ORC5, ORC6, POLA1
GO:0007264	small GTPase mediated signal transduction	97	0.000109476	0.0488611	AGAP3, ARF3, ARF4, ARF5, ARF6, ARHGAP1, ARHGAP31, ARHGAP32, ARHGAP35, ARHGAP5, ARL1, ARL4D, ARL5A, ARL5B, ARL8B, BCAR3, CDC42, DAB1, DNAJA3, DOCK1, DOCK4, DOCK5, DOCK6, DOCK7, DOCK9, GDI1, GDI2, GNA12, GNA13, HRAS, KRAS, LRRK2, NRAS, RAB10, RAB11A, RAB11B, RAB13, RAB14, RAB18, RAB1A, RAB1B, RAB26, RAB27B, RAB28, RAB2A, RAB2B, RAB33B, RAB34, RAB35, RAB38, RAB3A, RAB3B, RAB3D, RAB5B, RAB6B, RAB7A, …
GO:0008380	RNA splicing	54	0.000115671	0.049674	ALYREF, C1QBP, CASC3, CCAR2, CDC5L, CDK13, CLASRP, DDX39B, DDX47, EIF4A3, GEMIN6, GEMIN8, HNRNPA1, HNRNPA2B1, HNRNPK, HSPA8, LUC7L3, MAGOH, MBNL1, MTERF3, MTERF4, PABPC1, PQBP1, PRPF19, PRPF38A, PRPF4, PRPF4B, PRPF6, PTBP1, RBFOX2, RBM10, RBM8A, RNPS1, RSRC1, SF3A1, SLU7, SNRNP35, SNRPA, SNRPD1, SNRPD2, SNRPF, SNU13, SNW1, SRPK2, SRSF7, STRAP, TFIP11, TRA2B, U2AF2, ZNF259
GO:0016192	vesicle-mediated transport	82	0.000116244	0.049674	AMPH, AP1B1, AP1G1, AP1G2, AP1M1, AP1M2, AP1S1, AP1S2, AP2A1, AP2A2, AP2M1, AP2S1, AP3B1, AP3D1, ARF3, ARF4, ARFGAP3, ARFGEF2, BCAP29, BCAS3, CLINT1, CLTA, COPB1, COPB2, COPE, COPG1, COPG2, GBF1, GGA1, GGA2, GOLT1B, GOSR1, JAGN1, KDELR1, KIF5A, KLHL12, MAPK8IP1, MAPK8IP3, MON1A, MYO5A, NAPB, NAPG, NCK1, NCK2, OPTN, RAB10, RAB11A, RAB6B, RABEP1, SAR1B, SCFD1, SEC13, SEC22B, SEC23B, SEC24A, SPAG9, …
a Ensembl IDs not annotated with gene symbols are not represented on this table

[truncated: 3 more sheets: Table S11, Table S12, Sheet13]
