# Supplementary material for: Functional signaling and gene regulatory networks between the oocyte and the surrounding cumulus cells
Source: BMC Genomics. 2018 May 10;19:351. doi: 10.1186/s12864-018-4738-2 (PMC5946446; doi:10.1186/s12864-018-4738-2)
Supplement: Supplementary file 4 — Annotation of the 14,011 Ensembl pairs of genes corresponding to potential ligand-receptor or receptor-receptor interactions between oocytes and cumulus cells. Table containing Ensembl identifiers, expression levels and annotation of genes corresponding to potential ligand-receptor or receptor-receptor interactions between oocytes and cumulus cells. (XLSX 1381 kb) [file 12864_2018_4738_MOESM4_ESM.xlsx]

## Sheet: additional file 4
Additional file 4. Annotation of the 14,011 Ensembl pairs of genes corresponding to potential ligand-receptor or receptor-receptor interactions between oocytes and cumulus cells.
GO database downloaded on March/23/2017 ; Ensembl annotation (Gene symbol and description) downloaded on February/14/2018
Ensembl_identifier A	Ensembl_identifier B	GO ID A	GO term A	GO name space A	GO ID B	GO term B	GO name space B	Ensembl_identifier A oocyte average	Ensembl_identifier B oocyte average	Ensembl_identifier A cumulus average	Ensembl_identifier B cumulus average	Gene symbol A	Description A	Gene symbol B	Description B
ENSBTAG00000016365	ENSBTAG00000016366	GO:0043235	receptor complex	cellular_component	GO:0043235	receptor complex	cellular_component	14.7317	11.5631	NA	NA	ABCG5	ATP binding cassette subfamily G member 5 [Source:VGNC Symbol;Acc:VGNC:25485]	ABCG8	ATP binding cassette subfamily G member 8 [Source:VGNC Symbol;Acc:VGNC:25486]
ENSBTAG00000016366	ENSBTAG00000016365	GO:0043235	receptor complex	cellular_component	GO:0043235	receptor complex	cellular_component	11.5631	14.7317	NA	NA	ABCG8	ATP binding cassette subfamily G member 8 [Source:VGNC Symbol;Acc:VGNC:25486]	ABCG5	ATP binding cassette subfamily G member 5 [Source:VGNC Symbol;Acc:VGNC:25485]
ENSBTAG00000016366	ENSBTAG00000001400	GO:0043235	receptor complex	cellular_component	NA	NA	NA	11.5631	NA	NA	1.63697	ABCG8	ATP binding cassette subfamily G member 8 [Source:VGNC Symbol;Acc:VGNC:25486]	AKT2	AKT serine/threonine kinase 2 [Source:VGNC Symbol;Acc:VGNC:25799]
ENSBTAG00000016366	ENSBTAG00000002882	GO:0043235	receptor complex	cellular_component	NA	NA	NA	11.5631	0.638259	NA	8.50431	ABCG8	ATP binding cassette subfamily G member 8 [Source:VGNC Symbol;Acc:VGNC:25486]	LMNB1	lamin B1 [Source:VGNC Symbol;Acc:VGNC:30930]
ENSBTAG00000016366	ENSBTAG00000011779	GO:0043235	receptor complex	cellular_component	NA	NA	NA	11.5631	14.2478	NA	20.1162	ABCG8	ATP binding cassette subfamily G member 8 [Source:VGNC Symbol;Acc:VGNC:25486]	MAL2	Protein MAL2 [Source:UniProtKB/Swiss-Prot;Acc:A2VE13]
ENSBTAG00000016366	ENSBTAG00000000507	GO:0043235	receptor complex	cellular_component	NA	NA	NA	11.5631	8.56329	NA	40.18	ABCG8	ATP binding cassette subfamily G member 8 [Source:VGNC Symbol;Acc:VGNC:25486]	NR4A1	nuclear receptor subfamily 4 group A member 1 [Source:VGNC Symbol;Acc:VGNC:32245]
ENSBTAG00000001420	ENSBTAG00000021134	GO:0032281	AMPA glutamate receptor complex	cellular_component	NA	NA	NA	4.99397	NA	13.2773	1.32901	ABHD12	abhydrolase domain containing 12 [Source:VGNC Symbol;Acc:VGNC:25490]	DPP9	dipeptidyl peptidase 9 [Source:VGNC Symbol;Acc:VGNC:28190]
ENSBTAG00000001420	ENSBTAG00000007537	GO:0032281	AMPA glutamate receptor complex	cellular_component	NA	NA	NA	4.99397	9.17827	13.2773	10.6164	ABHD12	abhydrolase domain containing 12 [Source:VGNC Symbol;Acc:VGNC:25490]	PEX19	peroxisomal biogenesis factor 19 [Source:VGNC Symbol;Acc:VGNC:32758]
ENSBTAG00000001420	ENSBTAG00000007271	GO:0032281	AMPA glutamate receptor complex	cellular_component	NA	NA	NA	4.99397	4.00942	13.2773	4.12772	ABHD12	abhydrolase domain containing 12 [Source:VGNC Symbol;Acc:VGNC:25490]	TCTN2	tectonic family member 2 [Source:VGNC Symbol;Acc:VGNC:35709]
ENSBTAG00000001420	ENSBTAG00000011841	GO:0032281	AMPA glutamate receptor complex	cellular_component	NA	NA	NA	4.99397	4.31245	13.2773	1.6581	ABHD12	abhydrolase domain containing 12 [Source:VGNC Symbol;Acc:VGNC:25490]	TCTN3	tectonic family member 3 [Source:VGNC Symbol;Acc:VGNC:35710]
ENSBTAG00000016615	ENSBTAG00000011539	GO:0032281	AMPA glutamate receptor complex	cellular_component	NA	NA	NA	19.8721	4.11449	1.95651	1.50577	ABHD6	abhydrolase domain containing 6 [Source:VGNC Symbol;Acc:VGNC:25503]	PCGF2	polycomb group ring finger 2 [Source:VGNC Symbol;Acc:VGNC:32627]
ENSBTAG00000016615	ENSBTAG00000020410	GO:0032281	AMPA glutamate receptor complex	cellular_component	NA	NA	NA	19.8721	27.9807	1.95651	14.1879	ABHD6	abhydrolase domain containing 6 [Source:VGNC Symbol;Acc:VGNC:25503]	UFL1	UFM1 specific ligase 1 [Source:VGNC Symbol;Acc:VGNC:36646]
ENSBTAG00000011909	ENSBTAG00000018114	GO:0048179	activin receptor complex	cellular_component	GO:0007178	transmembrane receptor protein serine/threonine kinase signaling pathway	biological_process	42.4941	2.18366	0.831519	0.976988	ACVR1	activin A receptor type 1 [Source:VGNC Symbol;Acc:VGNC:25592]	ACVR2A	activin A receptor type 2A [Source:VGNC Symbol;Acc:VGNC:25595]
ENSBTAG00000011909	ENSBTAG00000012724	GO:0004675	transmembrane receptor protein serine/threonine kinase activity	molecular_function	NA	NA	NA	42.4941	2.39966	0.831519	0.522856	ACVR1	activin A receptor type 1 [Source:VGNC Symbol;Acc:VGNC:25592]	AJUBA	ajuba LIM protein [Source:VGNC Symbol;Acc:VGNC:25769]
ENSBTAG00000011909	ENSBTAG00000020316	GO:0004675	transmembrane receptor protein serine/threonine kinase activity	molecular_function	NA	NA	NA	42.4941	16.4946	0.831519	14.4023	ACVR1	activin A receptor type 1 [Source:VGNC Symbol;Acc:VGNC:25592]	AP2B1	AP-2 complex subunit beta [Source:RefSeq peptide;Acc:NP_001068593]
ENSBTAG00000011909	ENSBTAG00000021822	GO:0004675	transmembrane receptor protein serine/threonine kinase activity	molecular_function	NA	NA	NA	42.4941	5.01246	0.831519	14.0001	ACVR1	activin A receptor type 1 [Source:VGNC Symbol;Acc:VGNC:25592]	ARV1	ARV1 homolog, fatty acid homeostasis modulator [Source:VGNC Symbol;Acc:VGNC:26182]
ENSBTAG00000011909	ENSBTAG00000003045	GO:0048179	activin receptor complex	cellular_component	NA	NA	NA	42.4941	2.14775	0.831519	5.10997	ACVR1	activin A receptor type 1 [Source:VGNC Symbol;Acc:VGNC:25592]	BAMBI	BMP and activin membrane bound inhibitor [Source:VGNC Symbol;Acc:VGNC:26417]
ENSBTAG00000011909	ENSBTAG00000019234	GO:0004675	transmembrane receptor protein serine/threonine kinase activity	molecular_function	NA	NA	NA	42.4941	1.94605	0.831519	NA	ACVR1	activin A receptor type 1 [Source:VGNC Symbol;Acc:VGNC:25592]	BMP6	bone morphogenetic protein 6 [Source:VGNC Symbol;Acc:VGNC:26521]
ENSBTAG00000011909	ENSBTAG00000000231	GO:0007178	transmembrane receptor protein serine/threonine kinase signaling pathway	biological_process	GO:0004675	transmembrane receptor protein serine/threonine kinase activity	molecular_function	42.4941	18.6874	0.831519	1.16506	ACVR1	activin A receptor type 1 [Source:VGNC Symbol;Acc:VGNC:25592]	BMPR1A	bone morphogenetic protein receptor type 1A [Source:VGNC Symbol;Acc:VGNC:26524]
ENSBTAG00000011909	ENSBTAG00000006420	GO:0004675	transmembrane receptor protein serine/threonine kinase activity	molecular_function	GO:0007178	transmembrane receptor protein serine/threonine kinase signaling pathway	biological_process	42.4941	3.30685	0.831519	1.24453	ACVR1	activin A receptor type 1 [Source:VGNC Symbol;Acc:VGNC:25592]	BMPR2	bone morphogenetic protein receptor type 2 [Source:VGNC Symbol;Acc:VGNC:26526]
ENSBTAG00000011909	ENSBTAG00000008028	GO:0048179	activin receptor complex	cellular_component	NA	NA	NA	42.4941	6.80373	0.831519	0.414494	ACVR1	activin A receptor type 1 [Source:VGNC Symbol;Acc:VGNC:25592]	CHN1	chimerin 1 [Source:VGNC Symbol;Acc:VGNC:27307]
ENSBTAG00000011909	ENSBTAG00000004199	GO:0048179	activin receptor complex	cellular_component	GO:0035631	CD40 receptor complex	cellular_component	42.4941	4.11666	0.831519	18.7441	ACVR1	activin A receptor type 1 [Source:VGNC Symbol;Acc:VGNC:25592]	DIABLO	diablo IAP-binding mitochondrial protein [Source:VGNC Symbol;Acc:VGNC:28061]
ENSBTAG00000011909	ENSBTAG00000005870	GO:0048179	activin receptor complex	cellular_component	NA	NA	NA	42.4941	78.6022	0.831519	6.71069	ACVR1	activin A receptor type 1 [Source:VGNC Symbol;Acc:VGNC:25592]	FANCL	Fanconi anemia complementation group L [Source:VGNC Symbol;Acc:VGNC:28860]
ENSBTAG00000011909	ENSBTAG00000010071	GO:0004675	transmembrane receptor protein serine/threonine kinase activity	molecular_function	NA	NA	NA	42.4941	36.9025	0.831519	6.75749	ACVR1	activin A receptor type 1 [Source:VGNC Symbol;Acc:VGNC:25592]	FBXO3	F-box protein 3 [Source:VGNC Symbol;Acc:VGNC:28902]
ENSBTAG00000011909	ENSBTAG00000005376	GO:0048179	activin receptor complex	cellular_component	NA	NA	NA	42.4941	13.1328	0.831519	2.43443	ACVR1	activin A receptor type 1 [Source:VGNC Symbol;Acc:VGNC:25592]	FBXO30	F-box protein 30 [Source:VGNC Symbol;Acc:VGNC:28903]
ENSBTAG00000011909	ENSBTAG00000014030	GO:0004675	transmembrane receptor protein serine/threonine kinase activity	molecular_function	NA	NA	NA	42.4941	27.2623	0.831519	NA	ACVR1	activin A receptor type 1 [Source:VGNC Symbol;Acc:VGNC:25592]	FGD6	FYVE, RhoGEF and PH domain containing 6 [Source:VGNC Symbol;Acc:VGNC:28969]
ENSBTAG00000011909	ENSBTAG00000007605	GO:0007178	transmembrane receptor protein serine/threonine kinase signaling pathway	biological_process	GO:0006463	steroid hormone receptor complex assembly	biological_process	42.4941	23.4935	0.831519	41.9185	ACVR1	activin A receptor type 1 [Source:VGNC Symbol;Acc:VGNC:25592]	FKBP4	FK506 binding protein 4 [Source:VGNC Symbol;Acc:VGNC:29023]
ENSBTAG00000011909	ENSBTAG00000003201	GO:0004675	transmembrane receptor protein serine/threonine kinase activity	molecular_function	NA	NA	NA	42.4941	100.495	0.831519	26.767	ACVR1	activin A receptor type 1 [Source:VGNC Symbol;Acc:VGNC:25592]	FNTA	farnesyltransferase, CAAX box, alpha [Source:VGNC Symbol;Acc:VGNC:29070]
ENSBTAG00000011909	ENSBTAG00000003820	GO:0004675	transmembrane receptor protein serine/threonine kinase activity	molecular_function	NA	NA	NA	42.4941	1.18649	0.831519	2.09954	ACVR1	activin A receptor type 1 [Source:VGNC Symbol;Acc:VGNC:25592]	GRAMD1A	Bos taurus GRAM domain containing 1A (GRAMD1A), mRNA. [Source:RefSeq mRNA;Acc:NM_001305021]
ENSBTAG00000011909	ENSBTAG00000007599	GO:0048179	activin receptor complex	cellular_component	NA	NA	NA	42.4941	2.60743	0.831519	1.66363	ACVR1	activin A receptor type 1 [Source:VGNC Symbol;Acc:VGNC:25592]	IKBKB	Inhibitor of nuclear factor kappa-B kinase subunit beta [Source:UniProtKB/Swiss-Prot;Acc:Q95KV0]
ENSBTAG00000011909	ENSBTAG00000010176	GO:0004675	transmembrane receptor protein serine/threonine kinase activity	molecular_function	NA	NA	NA	42.4941	12.3398	0.831519	19.6618	ACVR1	activin A receptor type 1 [Source:VGNC Symbol;Acc:VGNC:25592]	ILKAP	ILK associated serine/threonine phosphatase [Source:VGNC Symbol;Acc:VGNC:30178]
ENSBTAG00000011909	ENSBTAG00000009972	GO:0048179	activin receptor complex	cellular_component	NA	NA	NA	42.4941	NA	0.831519	1018.75	ACVR1	activin A receptor type 1 [Source:VGNC Symbol;Acc:VGNC:25592]	INHA	inhibin alpha subunit [Source:VGNC Symbol;Acc:VGNC:30199]
ENSBTAG00000011909	ENSBTAG00000002912	GO:0004675	transmembrane receptor protein serine/threonine kinase activity	molecular_function	NA	NA	NA	42.4941	NA	0.831519	395.459	ACVR1	activin A receptor type 1 [Source:VGNC Symbol;Acc:VGNC:25592]	INHBA	inhibin beta A subunit [Source:VGNC Symbol;Acc:VGNC:30200]
ENSBTAG00000011909	ENSBTAG00000047217	GO:0004675	transmembrane receptor protein serine/threonine kinase activity	molecular_function	NA	NA	NA	42.4941	NA	0.831519	1.44378	ACVR1	activin A receptor type 1 [Source:VGNC Symbol;Acc:VGNC:25592]	MED16	mediator complex subunit 16 [Source:VGNC Symbol;Acc:VGNC:31354]
ENSBTAG00000011909	ENSBTAG00000001144	GO:0004675	transmembrane receptor protein serine/threonine kinase activity	molecular_function	NA	NA	NA	42.4941	366.724	0.831519	34.7018	ACVR1	activin A receptor type 1 [Source:VGNC Symbol;Acc:VGNC:25592]	NAA20	N-alpha-acetyltransferase 20 [Source:RefSeq peptide;Acc:NP_001193758]
ENSBTAG00000011909	ENSBTAG00000015535	GO:0048179	activin receptor complex	cellular_component	NA	NA	NA	42.4941	NA	0.831519	0.314933	ACVR1	activin A receptor type 1 [Source:VGNC Symbol;Acc:VGNC:25592]	NEK8	serine/threonine-protein kinase Nek8 [Source:RefSeq peptide;Acc:NP_001179652]
ENSBTAG00000011909	ENSBTAG00000006680	GO:0048179	activin receptor complex	cellular_component	NA	NA	NA	42.4941	12.2376	0.831519	0.88961	ACVR1	activin A receptor type 1 [Source:VGNC Symbol;Acc:VGNC:25592]	NKIRAS1	NFKB inhibitor interacting Ras like 1 [Source:HGNC Symbol;Acc:HGNC:17899]
ENSBTAG00000011909	ENSBTAG00000046797	GO:0048179	activin receptor complex	cellular_component	NA	NA	NA	42.4941	27.8126	0.831519	8.39301	ACVR1	activin A receptor type 1 [Source:VGNC Symbol;Acc:VGNC:25592]	NRAS	NRAS proto-oncogene, GTPase [Source:VGNC Symbol;Acc:VGNC:32253]
ENSBTAG00000011909	ENSBTAG00000003967	GO:0004675	transmembrane receptor protein serine/threonine kinase activity	molecular_function	NA	NA	NA	42.4941	123.72	0.831519	68.0801	ACVR1	activin A receptor type 1 [Source:VGNC Symbol;Acc:VGNC:25592]	OTUB1	OTU deubiquitinase, ubiquitin aldehyde binding 1 [Source:VGNC Symbol;Acc:VGNC:32491]
ENSBTAG00000011909	ENSBTAG00000009658	GO:0004675	transmembrane receptor protein serine/threonine kinase activity	molecular_function	GO:0045744	negative regulation of G-protein coupled receptor protein signaling pathway	biological_process	42.4941	NA	0.831519	18.7157	ACVR1	activin A receptor type 1 [Source:VGNC Symbol;Acc:VGNC:25592]	PLEK	pleckstrin [Source:VGNC Symbol;Acc:VGNC:33001]
ENSBTAG00000011909	ENSBTAG00000009830	GO:0048179	activin receptor complex	cellular_component	NA	NA	NA	42.4941	5.25581	0.831519	2.88207	ACVR1	activin A receptor type 1 [Source:VGNC Symbol;Acc:VGNC:25592]	PLEKHB1	pleckstrin homology domain containing B1 [Source:VGNC Symbol;Acc:VGNC:33009]
ENSBTAG00000011909	ENSBTAG00000003208	GO:0004675	transmembrane receptor protein serine/threonine kinase activity	molecular_function	NA	NA	NA	42.4941	1.21529	0.831519	1.34884	ACVR1	activin A receptor type 1 [Source:VGNC Symbol;Acc:VGNC:25592]	RAB33B	RAB33B, member RAS oncogene family [Source:VGNC Symbol;Acc:VGNC:33643]
ENSBTAG00000011909	ENSBTAG00000005337	GO:0048179	activin receptor complex	cellular_component	NA	NA	NA	42.4941	0.575501	0.831519	NA	ACVR1	activin A receptor type 1 [Source:VGNC Symbol;Acc:VGNC:25592]	RAB3B	RAB3B, member RAS oncogene family [Source:VGNC Symbol;Acc:VGNC:33650]
ENSBTAG00000011909	ENSBTAG00000000905	GO:0004675	transmembrane receptor protein serine/threonine kinase activity	molecular_function	NA	NA	NA	42.4941	5.27281	0.831519	4.73655	ACVR1	activin A receptor type 1 [Source:VGNC Symbol;Acc:VGNC:25592]	RAB6B	Ras-related protein Rab-6B [Source:UniProtKB/Swiss-Prot;Acc:A6QR46]
ENSBTAG00000011909	ENSBTAG00000020412	GO:0004675	transmembrane receptor protein serine/threonine kinase activity	molecular_function	NA	NA	NA	42.4941	1.8458	0.831519	6.14913	ACVR1	activin A receptor type 1 [Source:VGNC Symbol;Acc:VGNC:25592]	RAP2A	RAP2A, member of RAS oncogene family [Source:VGNC Symbol;Acc:VGNC:33719]
ENSBTAG00000011909	ENSBTAG00000017116	GO:0048179	activin receptor complex	cellular_component	NA	NA	NA	42.4941	5.25233	0.831519	NA	ACVR1	activin A receptor type 1 [Source:VGNC Symbol;Acc:VGNC:25592]	RASD2	RASD family member 2 [Source:VGNC Symbol;Acc:VGNC:33741]
ENSBTAG00000011909	ENSBTAG00000006557	GO:0048179	activin receptor complex	cellular_component	NA	NA	NA	42.4941	24.4238	0.831519	NA	ACVR1	activin A receptor type 1 [Source:VGNC Symbol;Acc:VGNC:25592]	RHEBL1	RHEB like 1 [Source:VGNC Symbol;Acc:VGNC:33940]
ENSBTAG00000011909	ENSBTAG00000019164	GO:0004675	transmembrane receptor protein serine/threonine kinase activity	molecular_function	NA	NA	NA	42.4941	3.04433	0.831519	1.45608	ACVR1	activin A receptor type 1 [Source:VGNC Symbol;Acc:VGNC:25592]	RHOBTB1	Rho related BTB domain containing 1 [Source:VGNC Symbol;Acc:VGNC:33945]
ENSBTAG00000011909	ENSBTAG00000020600	GO:0048179	activin receptor complex	cellular_component	NA	NA	NA	42.4941	8.31015	0.831519	NA	ACVR1	activin A receptor type 1 [Source:VGNC Symbol;Acc:VGNC:25592]	RHOD	ras homolog family member D [Source:VGNC Symbol;Acc:VGNC:33947]
ENSBTAG00000011909	ENSBTAG00000008269	GO:0004675	transmembrane receptor protein serine/threonine kinase activity	molecular_function	NA	NA	NA	42.4941	NA	0.831519	0.935547	ACVR1	activin A receptor type 1 [Source:VGNC Symbol;Acc:VGNC:25592]	RNF149	ring finger protein 149 [Source:VGNC Symbol;Acc:VGNC:34029]
ENSBTAG00000011909	ENSBTAG00000015473	GO:0004675	transmembrane receptor protein serine/threonine kinase activity	molecular_function	NA	NA	NA	42.4941	625.93	0.831519	1204.6	ACVR1	activin A receptor type 1 [Source:VGNC Symbol;Acc:VGNC:25592]	RPS27A	ribosomal protein S27a [Source:VGNC Symbol;Acc:VGNC:34135]
ENSBTAG00000011909	ENSBTAG00000011905	GO:0004675	transmembrane receptor protein serine/threonine kinase activity	molecular_function	NA	NA	NA	42.4941	126.502	0.831519	1.67651	ACVR1	activin A receptor type 1 [Source:VGNC Symbol;Acc:VGNC:25592]	RRAS2	RAS related 2 [Source:HGNC Symbol;Acc:HGNC:17271]
ENSBTAG00000011909	ENSBTAG00000002835	GO:0007178	transmembrane receptor protein serine/threonine kinase signaling pathway	biological_process	NA	NA	NA	42.4941	13.5066	0.831519	1.43585	ACVR1	activin A receptor type 1 [Source:VGNC Symbol;Acc:VGNC:25592]	SMAD1	SMAD family member 1 [Source:VGNC Symbol;Acc:VGNC:34974]
ENSBTAG00000011909	ENSBTAG00000021772	GO:0004675	transmembrane receptor protein serine/threonine kinase activity	molecular_function	NA	NA	NA	42.4941	15.0136	0.831519	5.5058	ACVR1	activin A receptor type 1 [Source:VGNC Symbol;Acc:VGNC:25592]	SMAD5	SMAD family member 5 [Source:VGNC Symbol;Acc:VGNC:34978]
ENSBTAG00000011909	ENSBTAG00000000625	GO:0048179	activin receptor complex	cellular_component	NA	NA	NA	42.4941	0.60414	0.831519	NA	ACVR1	activin A receptor type 1 [Source:VGNC Symbol;Acc:VGNC:25592]	SMAD6	SMAD family member 6 [Source:VGNC Symbol;Acc:VGNC:34979]
ENSBTAG00000011909	ENSBTAG00000007118	GO:0004675	transmembrane receptor protein serine/threonine kinase activity	molecular_function	NA	NA	NA	42.4941	8.2145	0.831519	NA	ACVR1	activin A receptor type 1 [Source:VGNC Symbol;Acc:VGNC:25592]	SMURF1	SMAD specific E3 ubiquitin protein ligase 1 [Source:VGNC Symbol;Acc:VGNC:35040]
ENSBTAG00000011909	ENSBTAG00000015591	GO:0004675	transmembrane receptor protein serine/threonine kinase activity	molecular_function	NA	NA	NA	42.4941	218.72	0.831519	60.8121	ACVR1	activin A receptor type 1 [Source:VGNC Symbol;Acc:VGNC:25592]	SQSTM1	sequestosome 1 [Source:VGNC Symbol;Acc:VGNC:35265]
ENSBTAG00000011909	ENSBTAG00000007867	GO:0004675	transmembrane receptor protein serine/threonine kinase activity	molecular_function	NA	NA	NA	42.4941	12.1256	0.831519	8.50691	ACVR1	activin A receptor type 1 [Source:VGNC Symbol;Acc:VGNC:25592]	STAT1	signal transducer and activator of transcription 1-alpha/beta [Source:RefSeq peptide;Acc:NP_001071368]
ENSBTAG00000011909	ENSBTAG00000017815	GO:0004675	transmembrane receptor protein serine/threonine kinase activity	molecular_function	NA	NA	NA	42.4941	197.213	0.831519	61.7529	ACVR1	activin A receptor type 1 [Source:VGNC Symbol;Acc:VGNC:25592]	STX8	syntaxin 8 [Source:VGNC Symbol;Acc:VGNC:35444]
ENSBTAG00000011909	ENSBTAG00000018035	GO:0048179	activin receptor complex	cellular_component	GO:0004675	transmembrane receptor protein serine/threonine kinase activity	molecular_function	42.4941	9.72141	0.831519	1.3258	ACVR1	activin A receptor type 1 [Source:VGNC Symbol;Acc:VGNC:25592]	TGFBR1	transforming growth factor beta receptor 1 [Source:VGNC Symbol;Acc:VGNC:35804]
ENSBTAG00000011909	ENSBTAG00000019832	GO:0048179	activin receptor complex	cellular_component	GO:0004675	transmembrane receptor protein serine/threonine kinase activity	molecular_function	42.4941	1.12	0.831519	NA	ACVR1	activin A receptor type 1 [Source:VGNC Symbol;Acc:VGNC:25592]	TGFBR2	transforming growth factor beta receptor 2 [Source:VGNC Symbol;Acc:VGNC:35805]
ENSBTAG00000011909	ENSBTAG00000021731	GO:0007178	transmembrane receptor protein serine/threonine kinase signaling pathway	biological_process	NA	NA	NA	42.4941	1.98857	0.831519	0.672305	ACVR1	activin A receptor type 1 [Source:VGNC Symbol;Acc:VGNC:25592]	TGFBRAP1	transforming growth factor beta receptor associated protein 1 [Source:VGNC Symbol;Acc:VGNC:35806]
ENSBTAG00000011909	ENSBTAG00000043956	GO:0048179	activin receptor complex	cellular_component	NA	NA	NA	42.4941	100.091	0.831519	18.0431	ACVR1	activin A receptor type 1 [Source:VGNC Symbol;Acc:VGNC:25592]	UBE2E3	ubiquitin-conjugating enzyme E2 E3 [Source:RefSeq peptide;Acc:NP_001073251]
ENSBTAG00000011909	ENSBTAG00000000693	GO:0004675	transmembrane receptor protein serine/threonine kinase activity	molecular_function	NA	NA	NA	42.4941	10.0198	0.831519	2.48771	ACVR1	activin A receptor type 1 [Source:VGNC Symbol;Acc:VGNC:25592]	UBE2R2	ubiquitin conjugating enzyme E2 R2 [Source:VGNC Symbol;Acc:VGNC:36594]
ENSBTAG00000011909	ENSBTAG00000012694	GO:0004675	transmembrane receptor protein serine/threonine kinase activity	molecular_function	NA	NA	NA	42.4941	1.86754	0.831519	1.07362	ACVR1	activin A receptor type 1 [Source:VGNC Symbol;Acc:VGNC:25592]	UHMK1	U2AF homology motif kinase 1 [Source:VGNC Symbol;Acc:VGNC:36653]
ENSBTAG00000011909	ENSBTAG00000010428	GO:0048179	activin receptor complex	cellular_component	NA	NA	NA	42.4941	36.4998	0.831519	4.3254	ACVR1	activin A receptor type 1 [Source:VGNC Symbol;Acc:VGNC:25592]	USP15	ubiquitin specific peptidase 15 [Source:VGNC Symbol;Acc:VGNC:36713]
ENSBTAG00000011909	ENSBTAG00000021893	GO:0004675	transmembrane receptor protein serine/threonine kinase activity	molecular_function	NA	NA	NA	42.4941	9.13744	0.831519	4.94167	ACVR1	activin A receptor type 1 [Source:VGNC Symbol;Acc:VGNC:25592]	USP21	ubiquitin specific peptidase 21 [Source:HGNC Symbol;Acc:HGNC:12620]
ENSBTAG00000011909	ENSBTAG00000010691	GO:0004675	transmembrane receptor protein serine/threonine kinase activity	molecular_function	NA	NA	NA	42.4941	13.4831	0.831519	9.40167	ACVR1	activin A receptor type 1 [Source:VGNC Symbol;Acc:VGNC:25592]	USP39	ubiquitin specific peptidase 39 [Source:VGNC Symbol;Acc:VGNC:36728]
ENSBTAG00000011909	ENSBTAG00000015944	GO:0004675	transmembrane receptor protein serine/threonine kinase activity	molecular_function	NA	NA	NA	42.4941	392.782	0.831519	49.7291	ACVR1	activin A receptor type 1 [Source:VGNC Symbol;Acc:VGNC:25592]	WDR61	WD repeat-containing protein 61 WD repeat-containing protein 61, N-terminally processed [Source:UniProtKB/Swiss-Prot;Acc:Q32LN7]
ENSBTAG00000011909	ENSBTAG00000032436	GO:0048179	activin receptor complex	cellular_component	NA	NA	NA	42.4941	624.029	0.831519	316.825	ACVR1	activin A receptor type 1 [Source:VGNC Symbol;Acc:VGNC:25592]		polyubiquitin-C [Source:RefSeq peptide;Acc:NP_001193236]
ENSBTAG00000018114	ENSBTAG00000011909	GO:0007178	transmembrane receptor protein serine/threonine kinase signaling pathway	biological_process	GO:0048179	activin receptor complex	cellular_component	2.18366	42.4941	0.976988	0.831519	ACVR2A	activin A receptor type 2A [Source:VGNC Symbol;Acc:VGNC:25595]	ACVR1	activin A receptor type 1 [Source:VGNC Symbol;Acc:VGNC:25592]
ENSBTAG00000018114	ENSBTAG00000019234	GO:0004675	transmembrane receptor protein serine/threonine kinase activity	molecular_function	NA	NA	NA	2.18366	1.94605	0.976988	NA	ACVR2A	activin A receptor type 2A [Source:VGNC Symbol;Acc:VGNC:25595]	BMP6	bone morphogenetic protein 6 [Source:VGNC Symbol;Acc:VGNC:26521]
ENSBTAG00000018114	ENSBTAG00000016830	GO:0004675	transmembrane receptor protein serine/threonine kinase activity	molecular_function	NA	NA	NA	2.18366	3.64878	0.976988	8.68921	ACVR2A	activin A receptor type 2A [Source:VGNC Symbol;Acc:VGNC:25595]	DAXX	death domain associated protein [Source:VGNC Symbol;Acc:VGNC:27884]
ENSBTAG00000018114	ENSBTAG00000018579	GO:0007178	transmembrane receptor protein serine/threonine kinase signaling pathway	biological_process	GO:0007169	transmembrane receptor protein tyrosine kinase signaling pathway	biological_process	2.18366	0.862816	0.976988	1.9484	ACVR2A	activin A receptor type 2A [Source:VGNC Symbol;Acc:VGNC:25595]	DOK1	docking protein 1 [Source:VGNC Symbol;Acc:VGNC:28165]
ENSBTAG00000018114	ENSBTAG00000000415	GO:0007178	transmembrane receptor protein serine/threonine kinase signaling pathway	biological_process	NA	NA	NA	2.18366	3.80566	0.976988	2.81297	ACVR2A	activin A receptor type 2A [Source:VGNC Symbol;Acc:VGNC:25595]	ERBIN	erbb2 interacting protein [Source:VGNC Symbol;Acc:VGNC:28565]
ENSBTAG00000018114	ENSBTAG00000000880	GO:0007178	transmembrane receptor protein serine/threonine kinase signaling pathway	biological_process	NA	NA	NA	2.18366	50.5152	0.976988	30.4615	ACVR2A	activin A receptor type 2A [Source:VGNC Symbol;Acc:VGNC:25595]	GINM1	glycoprotein integral membrane 1 [Source:VGNC Symbol;Acc:VGNC:29359]
ENSBTAG00000018114	ENSBTAG00000009972	GO:0007178	transmembrane receptor protein serine/threonine kinase signaling pathway	biological_process	NA	NA	NA	2.18366	NA	0.976988	1018.75	ACVR2A	activin A receptor type 2A [Source:VGNC Symbol;Acc:VGNC:25595]	INHA	inhibin alpha subunit [Source:VGNC Symbol;Acc:VGNC:30199]
ENSBTAG00000018114	ENSBTAG00000002912	GO:0004675	transmembrane receptor protein serine/threonine kinase activity	molecular_function	NA	NA	NA	2.18366	NA	0.976988	395.459	ACVR2A	activin A receptor type 2A [Source:VGNC Symbol;Acc:VGNC:25595]	INHBA	inhibin beta A subunit [Source:VGNC Symbol;Acc:VGNC:30200]
ENSBTAG00000018114	ENSBTAG00000032017	GO:0007178	transmembrane receptor protein serine/threonine kinase signaling pathway	biological_process	NA	NA	NA	2.18366	NA	0.976988	2.98221	ACVR2A	activin A receptor type 2A [Source:VGNC Symbol;Acc:VGNC:25595]	INHBB	inhibin beta B subunit [Source:VGNC Symbol;Acc:VGNC:30201]
ENSBTAG00000018114	ENSBTAG00000007586	GO:0007178	transmembrane receptor protein serine/threonine kinase signaling pathway	biological_process	NA	NA	NA	2.18366	23.3396	0.976988	7.71761	ACVR2A	activin A receptor type 2A [Source:VGNC Symbol;Acc:VGNC:25595]	SYNJ2BP	synaptojanin 2 binding protein [Source:HGNC Symbol;Acc:HGNC:18955]
ENSBTAG00000018114	ENSBTAG00000019832	GO:0007178	transmembrane receptor protein serine/threonine kinase signaling pathway	biological_process	GO:0004675	transmembrane receptor protein serine/threonine kinase activity	molecular_function	2.18366	1.12	0.976988	NA	ACVR2A	activin A receptor type 2A [Source:VGNC Symbol;Acc:VGNC:25595]	TGFBR2	transforming growth factor beta receptor 2 [Source:VGNC Symbol;Acc:VGNC:35805]
ENSBTAG00000018105	ENSBTAG00000019234	GO:0004675	transmembrane receptor protein serine/threonine kinase activity	molecular_function	NA	NA	NA	3.72959	1.94605	3.8406	NA	ACVR2B	activin A receptor type 2B [Source:VGNC Symbol;Acc:VGNC:25596]	BMP6	bone morphogenetic protein 6 [Source:VGNC Symbol;Acc:VGNC:26521]
ENSBTAG00000018105	ENSBTAG00000018579	GO:0004675	transmembrane receptor protein serine/threonine kinase activity	molecular_function	GO:0007169	transmembrane receptor protein tyrosine kinase signaling pathway	biological_process	3.72959	0.862816	3.8406	1.9484	ACVR2B	activin A receptor type 2B [Source:VGNC Symbol;Acc:VGNC:25596]	DOK1	docking protein 1 [Source:VGNC Symbol;Acc:VGNC:28165]
ENSBTAG00000018105	ENSBTAG00000000415	GO:0004675	transmembrane receptor protein serine/threonine kinase activity	molecular_function	NA	NA	NA	3.72959	3.80566	3.8406	2.81297	ACVR2B	activin A receptor type 2B [Source:VGNC Symbol;Acc:VGNC:25596]	ERBIN	erbb2 interacting protein [Source:VGNC Symbol;Acc:VGNC:28565]
ENSBTAG00000018105	ENSBTAG00000022155	GO:0004675	transmembrane receptor protein serine/threonine kinase activity	molecular_function	NA	NA	NA	3.72959	9.46483	3.8406	15.632	ACVR2B	activin A receptor type 2B [Source:VGNC Symbol;Acc:VGNC:25596]	FSTL1	follistatin like 1 [Source:VGNC Symbol;Acc:VGNC:29135]
ENSBTAG00000018105	ENSBTAG00000006270	GO:0004675	transmembrane receptor protein serine/threonine kinase activity	molecular_function	NA	NA	NA	3.72959	375.687	3.8406	197.36	ACVR2B	activin A receptor type 2B [Source:VGNC Symbol;Acc:VGNC:25596]	HSP90AA1	Heat shock protein HSP 90-alpha [Source:UniProtKB/Swiss-Prot;Acc:Q76LV2]
ENSBTAG00000018105	ENSBTAG00000002912	GO:0004675	transmembrane receptor protein serine/threonine kinase activity	molecular_function	NA	NA	NA	3.72959	NA	3.8406	395.459	ACVR2B	activin A receptor type 2B [Source:VGNC Symbol;Acc:VGNC:25596]	INHBA	inhibin beta A subunit [Source:VGNC Symbol;Acc:VGNC:30200]
ENSBTAG00000018105	ENSBTAG00000032017	GO:0004675	transmembrane receptor protein serine/threonine kinase activity	molecular_function	NA	NA	NA	3.72959	NA	3.8406	2.98221	ACVR2B	activin A receptor type 2B [Source:VGNC Symbol;Acc:VGNC:25596]	INHBB	inhibin beta B subunit [Source:VGNC Symbol;Acc:VGNC:30201]
ENSBTAG00000018105	ENSBTAG00000039916	GO:0004675	transmembrane receptor protein serine/threonine kinase activity	molecular_function	NA	NA	NA	3.72959	137.585	3.8406	75.9101	ACVR2B	activin A receptor type 2B [Source:VGNC Symbol;Acc:VGNC:25596]	SMAD2	SMAD family member 2 [Source:VGNC Symbol;Acc:VGNC:34975]
ENSBTAG00000018105	ENSBTAG00000000625	GO:0004675	transmembrane receptor protein serine/threonine kinase activity	molecular_function	NA	NA	NA	3.72959	0.60414	3.8406	NA	ACVR2B	activin A receptor type 2B [Source:VGNC Symbol;Acc:VGNC:25596]	SMAD6	SMAD family member 6 [Source:VGNC Symbol;Acc:VGNC:34979]
ENSBTAG00000018105	ENSBTAG00000002014	GO:0004675	transmembrane receptor protein serine/threonine kinase activity	molecular_function	NA	NA	NA	3.72959	7.05144	3.8406	10.894	ACVR2B	activin A receptor type 2B [Source:VGNC Symbol;Acc:VGNC:25596]	SNX1	sorting nexin 1 [Source:VGNC Symbol;Acc:VGNC:35090]
ENSBTAG00000018105	ENSBTAG00000025358	GO:0004675	transmembrane receptor protein serine/threonine kinase activity	molecular_function	NA	NA	NA	3.72959	27.8142	3.8406	22.0212	ACVR2B	activin A receptor type 2B [Source:VGNC Symbol;Acc:VGNC:25596]	SNX2	sorting nexin 2 [Source:VGNC Symbol;Acc:VGNC:35100]
ENSBTAG00000018105	ENSBTAG00000012873	GO:0004675	transmembrane receptor protein serine/threonine kinase activity	molecular_function	NA	NA	NA	3.72959	61.4929	3.8406	31.9764	ACVR2B	activin A receptor type 2B [Source:VGNC Symbol;Acc:VGNC:25596]	SNX6	sorting nexin 6 [Source:VGNC Symbol;Acc:VGNC:35112]
ENSBTAG00000018105	ENSBTAG00000007586	GO:0004675	transmembrane receptor protein serine/threonine kinase activity	molecular_function	NA	NA	NA	3.72959	23.3396	3.8406	7.71761	ACVR2B	activin A receptor type 2B [Source:VGNC Symbol;Acc:VGNC:25596]	SYNJ2BP	synaptojanin 2 binding protein [Source:HGNC Symbol;Acc:HGNC:18955]
ENSBTAG00000018105	ENSBTAG00000019832	GO:0004675	transmembrane receptor protein serine/threonine kinase activity	molecular_function	GO:0004675	transmembrane receptor protein serine/threonine kinase activity	molecular_function	3.72959	1.12	3.8406	NA	ACVR2B	activin A receptor type 2B [Source:VGNC Symbol;Acc:VGNC:25596]	TGFBR2	transforming growth factor beta receptor 2 [Source:VGNC Symbol;Acc:VGNC:35805]
ENSBTAG00000018105	ENSBTAG00000005100	GO:0004675	transmembrane receptor protein serine/threonine kinase activity	molecular_function	NA	NA	NA	3.72959	9.22509	3.8406	18.0972	ACVR2B	activin A receptor type 2B [Source:VGNC Symbol;Acc:VGNC:25596]	TMEM30A	transmembrane protein 30A [Source:VGNC Symbol;Acc:VGNC:36074]
ENSBTAG00000018105	ENSBTAG00000000778	GO:0004675	transmembrane receptor protein serine/threonine kinase activity	molecular_function	NA	NA	NA	3.72959	135.803	3.8406	483.892	ACVR2B	activin A receptor type 2B [Source:VGNC Symbol;Acc:VGNC:25596]		heat shock protein HSP 90-beta [Source:RefSeq peptide;Acc:NP_001073105]
ENSBTAG00000020650	ENSBTAG00000003342	GO:0008277	regulation of G-protein coupled receptor protein signaling pathway	biological_process	NA	NA	NA	0.978633	166.441	NA	15.3619	ADCYAP1	adenylate cyclase activating polypeptide 1 [Source:VGNC Symbol;Acc:VGNC:25651]	AMD1	adenosylmethionine decarboxylase 1 [Source:VGNC Symbol;Acc:VGNC:25859]
ENSBTAG00000020650	ENSBTAG00000014373	GO:0008277	regulation of G-protein coupled receptor protein signaling pathway	biological_process	NA	NA	NA	0.978633	1510.27	NA	75.289	ADCYAP1	adenylate cyclase activating polypeptide 1 [Source:VGNC Symbol;Acc:VGNC:25651]	CETN3	centrin 3 [Source:VGNC Symbol;Acc:VGNC:27235]
ENSBTAG00000020650	ENSBTAG00000019930	GO:0008277	regulation of G-protein coupled receptor protein signaling pathway	biological_process	NA	NA	NA	0.978633	69.5964	NA	24.0384	ADCYAP1	adenylate cyclase activating polypeptide 1 [Source:VGNC Symbol;Acc:VGNC:25651]	CLNS1A	chloride nucleotide-sensitive channel 1A [Source:VGNC Symbol;Acc:VGNC:27455]
ENSBTAG00000020650	ENSBTAG00000001885	GO:0008277	regulation of G-protein coupled receptor protein signaling pathway	biological_process	NA	NA	NA	0.978633	39.6971	NA	4.00561	ADCYAP1	adenylate cyclase activating polypeptide 1 [Source:VGNC Symbol;Acc:VGNC:25651]	COPRS	coordinator of PRMT5 and differentiation stimulator [Source:VGNC Symbol;Acc:VGNC:27598]
ENSBTAG00000020650	ENSBTAG00000005854	GO:0008277	regulation of G-protein coupled receptor protein signaling pathway	biological_process	NA	NA	NA	0.978633	27.5664	NA	21.697	ADCYAP1	adenylate cyclase activating polypeptide 1 [Source:VGNC Symbol;Acc:VGNC:25651]	COPS8	COP9 signalosome subunit 8 [Source:VGNC Symbol;Acc:VGNC:27606]
ENSBTAG00000020650	ENSBTAG00000016038	GO:0008277	regulation of G-protein coupled receptor protein signaling pathway	biological_process	NA	NA	NA	0.978633	41.9798	NA	3.3188	ADCYAP1	adenylate cyclase activating polypeptide 1 [Source:VGNC Symbol;Acc:VGNC:25651]	GCC2	GRIP and coiled-coil domain containing 2 [Source:VGNC Symbol;Acc:VGNC:29281]
ENSBTAG00000020650	ENSBTAG00000008802	GO:0008277	regulation of G-protein coupled receptor protein signaling pathway	biological_process	NA	NA	NA	0.978633	2.99699	NA	0.732776	ADCYAP1	adenylate cyclase activating polypeptide 1 [Source:VGNC Symbol;Acc:VGNC:25651]	GID4	GID complex subunit 4 homolog [Source:HGNC Symbol;Acc:HGNC:28453]
ENSBTAG00000020650	ENSBTAG00000001827	GO:0008277	regulation of G-protein coupled receptor protein signaling pathway	biological_process	NA	NA	NA	0.978633	13.6316	NA	6.82957	ADCYAP1	adenylate cyclase activating polypeptide 1 [Source:VGNC Symbol;Acc:VGNC:25651]	GID8	GID complex subunit 8 homolog [Source:VGNC Symbol;Acc:VGNC:29353]
ENSBTAG00000020650	ENSBTAG00000010437	GO:0008277	regulation of G-protein coupled receptor protein signaling pathway	biological_process	NA	NA	NA	0.978633	92.1478	NA	9.10384	ADCYAP1	adenylate cyclase activating polypeptide 1 [Source:VGNC Symbol;Acc:VGNC:25651]	MKLN1	Bos taurus muskelin 1, intracellular mediator containing kelch motifs (MKLN1), mRNA. [Source:RefSeq mRNA;Acc:NM_001097999]
ENSBTAG00000020650	ENSBTAG00000002378	GO:0008277	regulation of G-protein coupled receptor protein signaling pathway	biological_process	NA	NA	NA	0.978633	3.89405	NA	61.1221	ADCYAP1	adenylate cyclase activating polypeptide 1 [Source:VGNC Symbol;Acc:VGNC:25651]	NUCB1	nucleobindin 1 [Source:VGNC Symbol;Acc:VGNC:32318]
ENSBTAG00000020650	ENSBTAG00000019342	GO:0008277	regulation of G-protein coupled receptor protein signaling pathway	biological_process	NA	NA	NA	0.978633	11.4644	NA	NA	ADCYAP1	adenylate cyclase activating polypeptide 1 [Source:VGNC Symbol;Acc:VGNC:25651]	OSBPL3	oxysterol binding protein like 3 [Source:VGNC Symbol;Acc:VGNC:32462]
ENSBTAG00000020650	ENSBTAG00000011667	GO:0008277	regulation of G-protein coupled receptor protein signaling pathway	biological_process	NA	NA	NA	0.978633	NA	NA	0.364056	ADCYAP1	adenylate cyclase activating polypeptide 1 [Source:VGNC Symbol;Acc:VGNC:25651]	PM20D2	peptidase M20 domain containing 2 [Source:VGNC Symbol;Acc:VGNC:33067]
ENSBTAG00000020650	ENSBTAG00000001539	GO:0008277	regulation of G-protein coupled receptor protein signaling pathway	biological_process	NA	NA	NA	0.978633	2.19809	NA	0.488137	ADCYAP1	adenylate cyclase activating polypeptide 1 [Source:VGNC Symbol;Acc:VGNC:25651]	SAV1	salvador family WW domain containing protein 1 [Source:VGNC Symbol;Acc:VGNC:34300]
ENSBTAG00000020650	ENSBTAG00000012235	GO:0008277	regulation of G-protein coupled receptor protein signaling pathway	biological_process	NA	NA	NA	0.978633	2.46407	NA	1.06252	ADCYAP1	adenylate cyclase activating polypeptide 1 [Source:VGNC Symbol;Acc:VGNC:25651]	SHARPIN	SHANK associated RH domain interactor [Source:VGNC Symbol;Acc:VGNC:34587]
ENSBTAG00000020650	ENSBTAG00000026234	GO:0008277	regulation of G-protein coupled receptor protein signaling pathway	biological_process	NA	NA	NA	0.978633	29.7814	NA	4.19649	ADCYAP1	adenylate cyclase activating polypeptide 1 [Source:VGNC Symbol;Acc:VGNC:25651]	STK3	serine/threonine kinase 3 [Source:VGNC Symbol;Acc:VGNC:35393]
ENSBTAG00000020650	ENSBTAG00000003257	GO:0008277	regulation of G-protein coupled receptor protein signaling pathway	biological_process	NA	NA	NA	0.978633	13.5517	NA	2.4694	ADCYAP1	adenylate cyclase activating polypeptide 1 [Source:VGNC Symbol;Acc:VGNC:25651]	STK4	serine/threonine kinase 4 [Source:VGNC Symbol;Acc:VGNC:35401]
ENSBTAG00000020650	ENSBTAG00000003567	GO:0008277	regulation of G-protein coupled receptor protein signaling pathway	biological_process	NA	NA	NA	0.978633	24.735	NA	16.1855	ADCYAP1	adenylate cyclase activating polypeptide 1 [Source:VGNC Symbol;Acc:VGNC:25651]	TIMM10B	mitochondrial import inner membrane translocase subunit Tim10 B [Source:RefSeq peptide;Acc:NP_001035620]
ENSBTAG00000020650	ENSBTAG00000023744	GO:0008277	regulation of G-protein coupled receptor protein signaling pathway	biological_process	NA	NA	NA	0.978633	1499.55	NA	27.9205	ADCYAP1	adenylate cyclase activating polypeptide 1 [Source:VGNC Symbol;Acc:VGNC:25651]	YPEL5	yippee like 5 [Source:VGNC Symbol;Acc:VGNC:37037]
ENSBTAG00000006031	ENSBTAG00000007534	GO:0043235	receptor complex	cellular_component	NA	NA	NA	0.655647	19.9282	NA	5.43826	ADGRV1	adhesion G protein-coupled receptor V1 [Source:VGNC Symbol;Acc:VGNC:25673]	GGH	gamma-glutamyl hydrolase [Source:VGNC Symbol;Acc:VGNC:29340]
ENSBTAG00000006031	ENSBTAG00000007063	GO:0043235	receptor complex	cellular_component	NA	NA	NA	0.655647	2.69475	NA	NA	ADGRV1	adhesion G protein-coupled receptor V1 [Source:VGNC Symbol;Acc:VGNC:25673]	GPHA2	glycoprotein hormone alpha 2 [Source:VGNC Symbol;Acc:VGNC:29533]
ENSBTAG00000006031	ENSBTAG00000016750	GO:0043235	receptor complex	cellular_component	NA	NA	NA	0.655647	2.13069	NA	2.90983	ADGRV1	adhesion G protein-coupled receptor V1 [Source:VGNC Symbol;Acc:VGNC:25673]	PTBP3	polypyrimidine tract binding protein 3 [Source:HGNC Symbol;Acc:HGNC:10253]
ENSBTAG00000006031	ENSBTAG00000009412	GO:0043235	receptor complex	cellular_component	NA	NA	NA	0.655647	6.63331	NA	5.10005	ADGRV1	adhesion G protein-coupled receptor V1 [Source:VGNC Symbol;Acc:VGNC:25673]	SIAE	sialic acid acetylesterase [Source:VGNC Symbol;Acc:VGNC:34613]
ENSBTAG00000006031	ENSBTAG00000007456	GO:0043235	receptor complex	cellular_component	NA	NA	NA	0.655647	4.3044	NA	11.3061	ADGRV1	adhesion G protein-coupled receptor V1 [Source:VGNC Symbol;Acc:VGNC:25673]	TAZ	tafazzin [Source:VGNC Symbol;Acc:VGNC:35621]
ENSBTAG00000002144	ENSBTAG00000006838	GO:0002032	desensitization of G-protein coupled receptor protein signaling pathway by arrestin	biological_process	NA	NA	NA	NA	12.1787	0.490748	10.2352	ADRB2	adrenoceptor beta 2 [Source:VGNC Symbol;Acc:VGNC:25697]	AIFM1	apoptosis inducing factor mitochondria associated 1 [Source:VGNC Symbol;Acc:VGNC:25761]
ENSBTAG00000002144	ENSBTAG00000014788	GO:0002032	desensitization of G-protein coupled receptor protein signaling pathway by arrestin	biological_process	NA	NA	NA	NA	0.636609	0.490748	0.345564	ADRB2	adrenoceptor beta 2 [Source:VGNC Symbol;Acc:VGNC:25697]	AKAP12	A-kinase anchoring protein 12 [Source:VGNC Symbol;Acc:VGNC:25782]
ENSBTAG00000002144	ENSBTAG00000009642	GO:0002032	desensitization of G-protein coupled receptor protein signaling pathway by arrestin	biological_process	NA	NA	NA	NA	NA	0.490748	0.624619	ADRB2	adrenoceptor beta 2 [Source:VGNC Symbol;Acc:VGNC:25697]	AKAP5	A-kinase anchoring protein 5 [Source:VGNC Symbol;Acc:VGNC:25786]
ENSBTAG00000002144	ENSBTAG00000011832	GO:0002032	desensitization of G-protein coupled receptor protein signaling pathway by arrestin	biological_process	NA	NA	NA	NA	5.0553	0.490748	39.7963	ADRB2	adrenoceptor beta 2 [Source:VGNC Symbol;Acc:VGNC:25697]	ALDH18A1	aldehyde dehydrogenase 18 family member A1 [Source:VGNC Symbol;Acc:VGNC:25807]
ENSBTAG00000002144	ENSBTAG00000012927	GO:0002032	desensitization of G-protein coupled receptor protein signaling pathway by arrestin	biological_process	NA	NA	NA	NA	16.8301	0.490748	432.892	ADRB2	adrenoceptor beta 2 [Source:VGNC Symbol;Acc:VGNC:25697]	ALDOA	aldolase, fructose-bisphosphate A [Source:VGNC Symbol;Acc:VGNC:25821]
ENSBTAG00000002144	ENSBTAG00000003798	GO:0002032	desensitization of G-protein coupled receptor protein signaling pathway by arrestin	biological_process	NA	NA	NA	NA	1.96541	0.490748	3.17117	ADRB2	adrenoceptor beta 2 [Source:VGNC Symbol;Acc:VGNC:25697]	AMFR	autocrine motility factor receptor [Source:VGNC Symbol;Acc:VGNC:25863]
ENSBTAG00000002144	ENSBTAG00000016069	GO:0002032	desensitization of G-protein coupled receptor protein signaling pathway by arrestin	biological_process	NA	NA	NA	NA	337.527	0.490748	96.5519	ADRB2	adrenoceptor beta 2 [Source:VGNC Symbol;Acc:VGNC:25697]	ARF4	ADP ribosylation factor 4 [Source:VGNC Symbol;Acc:VGNC:26059]
ENSBTAG00000002144	ENSBTAG00000027024	GO:0002032	desensitization of G-protein coupled receptor protein signaling pathway by arrestin	biological_process	NA	NA	NA	NA	13.7886	0.490748	6.74269	ADRB2	adrenoceptor beta 2 [Source:VGNC Symbol;Acc:VGNC:25697]	ARHGAP5	Rho GTPase activating protein 5 [Source:VGNC Symbol;Acc:VGNC:26098]
ENSBTAG00000002144	ENSBTAG00000030209	GO:0002032	desensitization of G-protein coupled receptor protein signaling pathway by arrestin	biological_process	NA	NA	NA	NA	7.32995	0.490748	18.4704	ADRB2	adrenoceptor beta 2 [Source:VGNC Symbol;Acc:VGNC:25697]	ARHGDIA	Rho GDP dissociation inhibitor alpha [Source:VGNC Symbol;Acc:VGNC:26101]
ENSBTAG00000002144	ENSBTAG00000012147	GO:0002032	desensitization of G-protein coupled receptor protein signaling pathway by arrestin	biological_process	NA	NA	NA	NA	11.7733	0.490748	3.85224	ADRB2	adrenoceptor beta 2 [Source:VGNC Symbol;Acc:VGNC:25697]	ARRDC1	arrestin domain containing 1 [Source:VGNC Symbol;Acc:VGNC:26171]
ENSBTAG00000002144	ENSBTAG00000007116	GO:0002032	desensitization of G-protein coupled receptor protein signaling pathway by arrestin	biological_process	NA	NA	NA	NA	9.23799	0.490748	12.5031	ADRB2	adrenoceptor beta 2 [Source:VGNC Symbol;Acc:VGNC:25697]	ARRDC3	arrestin domain containing 3 [Source:VGNC Symbol;Acc:VGNC:26173]
ENSBTAG00000002144	ENSBTAG00000018252	GO:0002032	desensitization of G-protein coupled receptor protein signaling pathway by arrestin	biological_process	NA	NA	NA	NA	1.13779	0.490748	26.1009	ADRB2	adrenoceptor beta 2 [Source:VGNC Symbol;Acc:VGNC:25697]	ARRDC4	arrestin domain containing 4 [Source:VGNC Symbol;Acc:VGNC:26174]
ENSBTAG00000002144	ENSBTAG00000001246	GO:0002032	desensitization of G-protein coupled receptor protein signaling pathway by arrestin	biological_process	NA	NA	NA	NA	6.93541	0.490748	29.1341	ADRB2	adrenoceptor beta 2 [Source:VGNC Symbol;Acc:VGNC:25697]	ATP1A1	ATPase Na+/K+ transporting subunit alpha 1 [Source:VGNC Symbol;Acc:VGNC:26282]
ENSBTAG00000002144	ENSBTAG00000014140	GO:0002032	desensitization of G-protein coupled receptor protein signaling pathway by arrestin	biological_process	NA	NA	NA	NA	36.6348	0.490748	52.2789	ADRB2	adrenoceptor beta 2 [Source:VGNC Symbol;Acc:VGNC:25697]	ATP1B3	ATPase Na+/K+ transporting subunit beta 3 [Source:VGNC Symbol;Acc:VGNC:26287]
ENSBTAG00000002144	ENSBTAG00000001398	GO:0002032	desensitization of G-protein coupled receptor protein signaling pathway by arrestin	biological_process	NA	NA	NA	NA	36.7304	0.490748	2.4734	ADRB2	adrenoceptor beta 2 [Source:VGNC Symbol;Acc:VGNC:25697]	ATP2A2	ATPase sarcoplasmic/endoplasmic reticulum Ca2+ transporting 2 [Source:VGNC Symbol;Acc:VGNC:26291]
ENSBTAG00000002144	ENSBTAG00000014059	GO:0002032	desensitization of G-protein coupled receptor protein signaling pathway by arrestin	biological_process	NA	NA	NA	NA	1.22694	0.490748	NA	ADRB2	adrenoceptor beta 2 [Source:VGNC Symbol;Acc:VGNC:25697]	ATP2B4	ATPase plasma membrane Ca2+ transporting 4 [Source:HGNC Symbol;Acc:HGNC:817]
ENSBTAG00000002144	ENSBTAG00000002507	GO:0002032	desensitization of G-protein coupled receptor protein signaling pathway by arrestin	biological_process	NA	NA	NA	NA	235.056	0.490748	402.556	ADRB2	adrenoceptor beta 2 [Source:VGNC Symbol;Acc:VGNC:25697]	ATP5A1	ATP synthase, H+ transporting, mitochondrial F1 complex, alpha subunit 1, cardiac muscle [Source:VGNC Symbol;Acc:VGNC:26299]
ENSBTAG00000002144	ENSBTAG00000013315	GO:0002032	desensitization of G-protein coupled receptor protein signaling pathway by arrestin	biological_process	NA	NA	NA	NA	58.6733	0.490748	286.125	ADRB2	adrenoceptor beta 2 [Source:VGNC Symbol;Acc:VGNC:25697]	ATP5B	ATP synthase, H+ transporting, mitochondrial F1 complex, beta polypeptide [Source:VGNC Symbol;Acc:VGNC:26300]
ENSBTAG00000002144	ENSBTAG00000013930	GO:0002032	desensitization of G-protein coupled receptor protein signaling pathway by arrestin	biological_process	NA	NA	NA	NA	431.298	0.490748	152.643	ADRB2	adrenoceptor beta 2 [Source:VGNC Symbol;Acc:VGNC:25697]	ATP5C1	ATP synthase, H+ transporting, mitochondrial F1 complex, gamma polypeptide 1 [Source:VGNC Symbol;Acc:VGNC:26301]
ENSBTAG00000002144	ENSBTAG00000018278	GO:0002032	desensitization of G-protein coupled receptor protein signaling pathway by arrestin	biological_process	NA	NA	NA	NA	671.771	0.490748	359.908	ADRB2	adrenoceptor beta 2 [Source:VGNC Symbol;Acc:VGNC:25697]	ATP5O	ATP synthase subunit O, mitochondrial [Source:UniProtKB/Swiss-Prot;Acc:P13621]
ENSBTAG00000002144	ENSBTAG00000012739	GO:0002032	desensitization of G-protein coupled receptor protein signaling pathway by arrestin	biological_process	NA	NA	NA	NA	352.491	0.490748	99.4158	ADRB2	adrenoceptor beta 2 [Source:VGNC Symbol;Acc:VGNC:25697]	C1QBP	complement C1q binding protein [Source:VGNC Symbol;Acc:VGNC:26618]
ENSBTAG00000002144	ENSBTAG00000014583	GO:0002032	desensitization of G-protein coupled receptor protein signaling pathway by arrestin	biological_process	NA	NA	NA	NA	37.5401	0.490748	46.0824	ADRB2	adrenoceptor beta 2 [Source:VGNC Symbol;Acc:VGNC:25697]	CALM	Calmodulin [Source:UniProtKB/Swiss-Prot;Acc:P62157]
ENSBTAG00000002144	ENSBTAG00000025644	GO:0002032	desensitization of G-protein coupled receptor protein signaling pathway by arrestin	biological_process	NA	NA	NA	NA	773.304	0.490748	369.11	ADRB2	adrenoceptor beta 2 [Source:VGNC Symbol;Acc:VGNC:25697]	CALM	Calmodulin [Source:UniProtKB/Swiss-Prot;Acc:P62157]
ENSBTAG00000002144	ENSBTAG00000048107	GO:0002032	desensitization of G-protein coupled receptor protein signaling pathway by arrestin	biological_process	NA	NA	NA	NA	54.7304	0.490748	97.889	ADRB2	adrenoceptor beta 2 [Source:VGNC Symbol;Acc:VGNC:25697]	CANX	calnexin [Source:VGNC Symbol;Acc:VGNC:26736]
ENSBTAG00000002144	ENSBTAG00000014872	GO:0002032	desensitization of G-protein coupled receptor protein signaling pathway by arrestin	biological_process	NA	NA	NA	NA	3.90225	0.490748	29.8797	ADRB2	adrenoceptor beta 2 [Source:VGNC Symbol;Acc:VGNC:25697]	CAPNS1	Calpain small subunit 1 [Source:UniProtKB/Swiss-Prot;Acc:P13135]
ENSBTAG00000002144	ENSBTAG00000047495	GO:0002032	desensitization of G-protein coupled receptor protein signaling pathway by arrestin	biological_process	NA	NA	NA	NA	45.1818	0.490748	39.1723	ADRB2	adrenoceptor beta 2 [Source:VGNC Symbol;Acc:VGNC:25697]	CD81	CD81 molecule [Source:HGNC Symbol;Acc:HGNC:1701]
ENSBTAG00000002144	ENSBTAG00000014764	GO:0002032	desensitization of G-protein coupled receptor protein signaling pathway by arrestin	biological_process	NA	NA	NA	NA	12.687	0.490748	14.0805	ADRB2	adrenoceptor beta 2 [Source:VGNC Symbol;Acc:VGNC:25697]	CD9	CD9 molecule [Source:VGNC Symbol;Acc:VGNC:27053]
ENSBTAG00000002144	ENSBTAG00000001580	GO:0002032	desensitization of G-protein coupled receptor protein signaling pathway by arrestin	biological_process	NA	NA	NA	NA	23.2842	0.490748	6.66734	ADRB2	adrenoceptor beta 2 [Source:VGNC Symbol;Acc:VGNC:25697]	CLGN	calmegin [Source:VGNC Symbol;Acc:VGNC:27437]
ENSBTAG00000002144	ENSBTAG00000016708	GO:0002032	desensitization of G-protein coupled receptor protein signaling pathway by arrestin	biological_process	NA	NA	NA	NA	19.5946	0.490748	13.9638	ADRB2	adrenoceptor beta 2 [Source:VGNC Symbol;Acc:VGNC:25697]	CLTC	clathrin heavy chain [Source:VGNC Symbol;Acc:VGNC:27471]
ENSBTAG00000002144	ENSBTAG00000011207	GO:0002032	desensitization of G-protein coupled receptor protein signaling pathway by arrestin	biological_process	NA	NA	NA	NA	2.38654	0.490748	0.383019	ADRB2	adrenoceptor beta 2 [Source:VGNC Symbol;Acc:VGNC:25697]	CNN1	calponin 1 [Source:VGNC Symbol;Acc:VGNC:27508]
ENSBTAG00000002144	ENSBTAG00000010846	GO:0002032	desensitization of G-protein coupled receptor protein signaling pathway by arrestin	biological_process	NA	NA	NA	NA	NA	0.490748	0.471471	ADRB2	adrenoceptor beta 2 [Source:VGNC Symbol;Acc:VGNC:25697]	CNNM3	cyclin and CBS domain divalent metal cation transport mediator 3 [Source:VGNC Symbol;Acc:VGNC:27512]
ENSBTAG00000002144	ENSBTAG00000007133	GO:0002032	desensitization of G-protein coupled receptor protein signaling pathway by arrestin	biological_process	NA	NA	NA	NA	3.2628	0.490748	4.87201	ADRB2	adrenoceptor beta 2 [Source:VGNC Symbol;Acc:VGNC:25697]	CUL2	cullin 2 [Source:VGNC Symbol;Acc:VGNC:27830]
ENSBTAG00000002144	ENSBTAG00000019077	GO:0002032	desensitization of G-protein coupled receptor protein signaling pathway by arrestin	biological_process	NA	NA	NA	NA	733.483	0.490748	178.721	ADRB2	adrenoceptor beta 2 [Source:VGNC Symbol;Acc:VGNC:25697]	DAD1	defender against cell death 1 [Source:VGNC Symbol;Acc:VGNC:27870]
ENSBTAG00000002144	ENSBTAG00000021979	GO:0002032	desensitization of G-protein coupled receptor protein signaling pathway by arrestin	biological_process	NA	NA	NA	NA	85.5026	0.490748	286.009	ADRB2	adrenoceptor beta 2 [Source:VGNC Symbol;Acc:VGNC:25697]	EEF1B	Elongation factor 1-beta [Source:UniProtKB/Swiss-Prot;Acc:Q5E983]
ENSBTAG00000002144	ENSBTAG00000014643	GO:0002032	desensitization of G-protein coupled receptor protein signaling pathway by arrestin	biological_process	NA	NA	NA	NA	24.7467	0.490748	109.206	ADRB2	adrenoceptor beta 2 [Source:VGNC Symbol;Acc:VGNC:25697]	EEF1D	Elongation factor 1-delta [Source:UniProtKB/Swiss-Prot;Acc:A5D989]
ENSBTAG00000002144	ENSBTAG00000011843	GO:0002032	desensitization of G-protein coupled receptor protein signaling pathway by arrestin	biological_process	NA	NA	NA	NA	79.0749	0.490748	448.302	ADRB2	adrenoceptor beta 2 [Source:VGNC Symbol;Acc:VGNC:25697]	EEF1G	eukaryotic translation elongation factor 1 gamma [Source:VGNC Symbol;Acc:VGNC:28334]
ENSBTAG00000002144	ENSBTAG00000004258	GO:0002032	desensitization of G-protein coupled receptor protein signaling pathway by arrestin	biological_process	NA	NA	NA	NA	8.15132	0.490748	171.369	ADRB2	adrenoceptor beta 2 [Source:VGNC Symbol;Acc:VGNC:25697]	EEF2	eukaryotic translation elongation factor 2 [Source:VGNC Symbol;Acc:VGNC:28335]
ENSBTAG00000002144	ENSBTAG00000008172	GO:0002032	desensitization of G-protein coupled receptor protein signaling pathway by arrestin	biological_process	NA	NA	NA	NA	4.57877	0.490748	0.699943	ADRB2	adrenoceptor beta 2 [Source:VGNC Symbol;Acc:VGNC:25697]	EGLN3	egl-9 family hypoxia inducible factor 3 [Source:VGNC Symbol;Acc:VGNC:28367]
ENSBTAG00000002144	ENSBTAG00000007269	GO:0002032	desensitization of G-protein coupled receptor protein signaling pathway by arrestin	biological_process	NA	NA	NA	NA	51.4297	0.490748	5.66971	ADRB2	adrenoceptor beta 2 [Source:VGNC Symbol;Acc:VGNC:25697]	EIF2B1	eukaryotic translation initiation factor 2B subunit alpha [Source:VGNC Symbol;Acc:VGNC:28384]
ENSBTAG00000002144	ENSBTAG00000000132	GO:0002032	desensitization of G-protein coupled receptor protein signaling pathway by arrestin	biological_process	NA	NA	NA	NA	536.354	0.490748	226.247	ADRB2	adrenoceptor beta 2 [Source:VGNC Symbol;Acc:VGNC:25697]	EIF4A1	eukaryotic translation initiation factor 4A1 [Source:VGNC Symbol;Acc:VGNC:28404]
ENSBTAG00000002144	ENSBTAG00000002196	GO:0002032	desensitization of G-protein coupled receptor protein signaling pathway by arrestin	biological_process	NA	NA	NA	NA	277.661	0.490748	39.2028	ADRB2	adrenoceptor beta 2 [Source:VGNC Symbol;Acc:VGNC:25697]	ELOC	elongin C [Source:VGNC Symbol;Acc:VGNC:28445]
ENSBTAG00000002144	ENSBTAG00000017831	GO:0002032	desensitization of G-protein coupled receptor protein signaling pathway by arrestin	biological_process	NA	NA	NA	NA	2.8618	0.490748	11.0626	ADRB2	adrenoceptor beta 2 [Source:VGNC Symbol;Acc:VGNC:25697]	ERLIN2	ER lipid raft associated 2 [Source:VGNC Symbol;Acc:VGNC:28589]
ENSBTAG00000002144	ENSBTAG00000020449	GO:0002032	desensitization of G-protein coupled receptor protein signaling pathway by arrestin	biological_process	NA	NA	NA	NA	48.7718	0.490748	123.264	ADRB2	adrenoceptor beta 2 [Source:VGNC Symbol;Acc:VGNC:25697]	ETFB	electron transfer flavoprotein beta subunit [Source:VGNC Symbol;Acc:VGNC:28619]
ENSBTAG00000002144	ENSBTAG00000011140	GO:0002032	desensitization of G-protein coupled receptor protein signaling pathway by arrestin	biological_process	NA	NA	NA	NA	341.839	0.490748	198.845	ADRB2	adrenoceptor beta 2 [Source:VGNC Symbol;Acc:VGNC:25697]	FAM162A	family with sequence similarity 162 member A [Source:VGNC Symbol;Acc:VGNC:28744]
ENSBTAG00000002144	ENSBTAG00000011190	GO:0002032	desensitization of G-protein coupled receptor protein signaling pathway by arrestin	biological_process	NA	NA	NA	NA	NA	0.490748	5.88011	ADRB2	adrenoceptor beta 2 [Source:VGNC Symbol;Acc:VGNC:25697]	FLNA	filamin A [Source:VGNC Symbol;Acc:VGNC:29033]
ENSBTAG00000002144	ENSBTAG00000016211	GO:0002032	desensitization of G-protein coupled receptor protein signaling pathway by arrestin	biological_process	NA	NA	NA	NA	6.4181	0.490748	4.35453	ADRB2	adrenoceptor beta 2 [Source:VGNC Symbol;Acc:VGNC:25697]	GCDH	glutaryl-CoA dehydrogenase [Source:VGNC Symbol;Acc:VGNC:29282]
ENSBTAG00000002144	ENSBTAG00000027795	GO:0002032	desensitization of G-protein coupled receptor protein signaling pathway by arrestin	biological_process	NA	NA	NA	NA	3.78459	0.490748	4.29777	ADRB2	adrenoceptor beta 2 [Source:VGNC Symbol;Acc:VGNC:25697]	GFM1	G elongation factor mitochondrial 1 [Source:VGNC Symbol;Acc:VGNC:29327]
ENSBTAG00000002144	ENSBTAG00000002715	GO:0002032	desensitization of G-protein coupled receptor protein signaling pathway by arrestin	biological_process	NA	NA	NA	NA	11.4604	0.490748	10.8077	ADRB2	adrenoceptor beta 2 [Source:VGNC Symbol;Acc:VGNC:25697]	GMPR2	GMP reductase 2 [Source:RefSeq peptide;Acc:NP_001033208]
ENSBTAG00000002144	ENSBTAG00000020645	GO:0002032	desensitization of G-protein coupled receptor protein signaling pathway by arrestin	biological_process	NA	NA	NA	NA	4.85328	0.490748	6.34476	ADRB2	adrenoceptor beta 2 [Source:VGNC Symbol;Acc:VGNC:25697]	GNAI2	G protein subunit alpha i2 [Source:VGNC Symbol;Acc:VGNC:29450]
ENSBTAG00000002144	ENSBTAG00000013016	GO:0002032	desensitization of G-protein coupled receptor protein signaling pathway by arrestin	biological_process	NA	NA	NA	NA	70.0367	0.490748	23.1269	ADRB2	adrenoceptor beta 2 [Source:VGNC Symbol;Acc:VGNC:25697]	GNAI3	G protein subunit alpha i3 [Source:VGNC Symbol;Acc:VGNC:29451]
ENSBTAG00000002144	ENSBTAG00000000215	GO:0002032	desensitization of G-protein coupled receptor protein signaling pathway by arrestin	biological_process	NA	NA	NA	NA	15.0987	0.490748	13.0843	ADRB2	adrenoceptor beta 2 [Source:VGNC Symbol;Acc:VGNC:25697]	GNB1	G protein subunit beta 1 [Source:VGNC Symbol;Acc:VGNC:29457]
ENSBTAG00000002144	ENSBTAG00000006495	GO:0002032	desensitization of G-protein coupled receptor protein signaling pathway by arrestin	biological_process	NA	NA	NA	NA	30.0801	0.490748	45.5641	ADRB2	adrenoceptor beta 2 [Source:VGNC Symbol;Acc:VGNC:25697]	GNB2	G protein subunit beta 2 [Source:VGNC Symbol;Acc:VGNC:29459]
ENSBTAG00000002144	ENSBTAG00000002767	GO:0002032	desensitization of G-protein coupled receptor protein signaling pathway by arrestin	biological_process	NA	NA	NA	NA	1.70249	0.490748	0.303661	ADRB2	adrenoceptor beta 2 [Source:VGNC Symbol;Acc:VGNC:25697]	GNB4	G protein subunit beta 4 [Source:VGNC Symbol;Acc:VGNC:29461]
ENSBTAG00000002144	ENSBTAG00000035697	GO:0002032	desensitization of G-protein coupled receptor protein signaling pathway by arrestin	biological_process	NA	NA	NA	NA	469.554	0.490748	6.40455	ADRB2	adrenoceptor beta 2 [Source:VGNC Symbol;Acc:VGNC:25697]	GNG12	G protein subunit gamma 12 [Source:VGNC Symbol;Acc:VGNC:29463]
ENSBTAG00000002144	ENSBTAG00000003043	GO:0002032	desensitization of G-protein coupled receptor protein signaling pathway by arrestin	biological_process	NA	NA	NA	NA	47.105	0.490748	NA	ADRB2	adrenoceptor beta 2 [Source:VGNC Symbol;Acc:VGNC:25697]	GNG2	G protein subunit gamma 2 [Source:VGNC Symbol;Acc:VGNC:29465]
ENSBTAG00000002144	ENSBTAG00000031564	GO:0002032	desensitization of G-protein coupled receptor protein signaling pathway by arrestin	biological_process	NA	NA	NA	NA	0.864472	0.490748	18.6087	ADRB2	adrenoceptor beta 2 [Source:VGNC Symbol;Acc:VGNC:25697]	GNL3L	G protein nucleolar 3 like [Source:VGNC Symbol;Acc:VGNC:29474]
ENSBTAG00000002144	ENSBTAG00000000857	GO:0002032	desensitization of G-protein coupled receptor protein signaling pathway by arrestin	biological_process	NA	NA	NA	NA	7.44152	0.490748	8.10471	ADRB2	adrenoceptor beta 2 [Source:VGNC Symbol;Acc:VGNC:25697]	GPR172B
ENSBTAG00000002144	ENSBTAG00000013732	GO:0002032	desensitization of G-protein coupled receptor protein signaling pathway by arrestin	biological_process	GO:0043235	receptor complex	cellular_component	NA	1.26989	0.490748	NA	ADRB2	adrenoceptor beta 2 [Source:VGNC Symbol;Acc:VGNC:25697]	GPR37	G protein-coupled receptor 37 [Source:VGNC Symbol;Acc:VGNC:29585]
ENSBTAG00000002144	ENSBTAG00000019596	GO:0002032	desensitization of G-protein coupled receptor protein signaling pathway by arrestin	biological_process	NA	NA	NA	NA	NA	0.490748	0.905587	ADRB2	adrenoceptor beta 2 [Source:VGNC Symbol;Acc:VGNC:25697]	GPRC5B	G protein-coupled receptor class C group 5 member B [Source:VGNC Symbol;Acc:VGNC:29607]
ENSBTAG00000002144	ENSBTAG00000004736	GO:0002032	desensitization of G-protein coupled receptor protein signaling pathway by arrestin	biological_process	NA	NA	NA	NA	5.99142	0.490748	3.54461	ADRB2	adrenoceptor beta 2 [Source:VGNC Symbol;Acc:VGNC:25697]	GRB2	growth factor receptor bound protein 2 [Source:VGNC Symbol;Acc:VGNC:29631]
ENSBTAG00000002144	ENSBTAG00000011833	GO:0002032	desensitization of G-protein coupled receptor protein signaling pathway by arrestin	biological_process	GO:0032281	AMPA glutamate receptor complex	cellular_component	NA	1.94743	0.490748	1.69073	ADRB2	adrenoceptor beta 2 [Source:VGNC Symbol;Acc:VGNC:25697]	GRIA3	glutamate ionotropic receptor AMPA type subunit 3 [Source:VGNC Symbol;Acc:VGNC:29640]
ENSBTAG00000002144	ENSBTAG00000005832	GO:0002032	desensitization of G-protein coupled receptor protein signaling pathway by arrestin	biological_process	GO:0002029	desensitization of G-protein coupled receptor protein signaling pathway	biological_process	NA	1.18381	0.490748	1.75209	ADRB2	adrenoceptor beta 2 [Source:VGNC Symbol;Acc:VGNC:25697]	GRK2	beta-adrenergic receptor kinase 1 [Source:RefSeq peptide;Acc:NP_777135]
ENSBTAG00000002144	ENSBTAG00000043994	GO:0002032	desensitization of G-protein coupled receptor protein signaling pathway by arrestin	biological_process	NA	NA	NA	NA	NA	0.490748	0.274433	ADRB2	adrenoceptor beta 2 [Source:VGNC Symbol;Acc:VGNC:25697]	GRK6	G protein-coupled receptor kinase 6 [Source:VGNC Symbol;Acc:VGNC:29657]
ENSBTAG00000002144	ENSBTAG00000010083	GO:0002032	desensitization of G-protein coupled receptor protein signaling pathway by arrestin	biological_process	NA	NA	NA	NA	41.2896	0.490748	35.6289	ADRB2	adrenoceptor beta 2 [Source:VGNC Symbol;Acc:VGNC:25697]	HADHB	Trifunctional enzyme subunit beta, mitochondrial 3-ketoacyl-CoA thiolase [Source:UniProtKB/Swiss-Prot;Acc:O46629]
ENSBTAG00000002144	ENSBTAG00000013244	GO:0002032	desensitization of G-protein coupled receptor protein signaling pathway by arrestin	biological_process	NA	NA	NA	NA	1.79873	0.490748	19.3348	ADRB2	adrenoceptor beta 2 [Source:VGNC Symbol;Acc:VGNC:25697]	HDAC6	histone deacetylase 6 [Source:RefSeq peptide;Acc:NP_001092430]
ENSBTAG00000002144	ENSBTAG00000000411	GO:0002032	desensitization of G-protein coupled receptor protein signaling pathway by arrestin	biological_process	NA	NA	NA	NA	8.68446	0.490748	6.14746	ADRB2	adrenoceptor beta 2 [Source:VGNC Symbol;Acc:VGNC:25697]	HGS	hepatocyte growth factor-regulated tyrosine kinase substrate [Source:VGNC Symbol;Acc:VGNC:29836]
ENSBTAG00000002144	ENSBTAG00000005726	GO:0002032	desensitization of G-protein coupled receptor protein signaling pathway by arrestin	biological_process	NA	NA	NA	NA	17.1275	0.490748	69.2313	ADRB2	adrenoceptor beta 2 [Source:VGNC Symbol;Acc:VGNC:25697]	HNRNPA2B1	heterogeneous nuclear ribonucleoprotein A2/B1 [Source:VGNC Symbol;Acc:VGNC:29894]
ENSBTAG00000002144	ENSBTAG00000009389	GO:0002032	desensitization of G-protein coupled receptor protein signaling pathway by arrestin	biological_process	NA	NA	NA	NA	29.5435	0.490748	61.6015	ADRB2	adrenoceptor beta 2 [Source:VGNC Symbol;Acc:VGNC:25697]	HNRNPH1	heterogeneous nuclear ribonucleoprotein H [Source:RefSeq peptide;Acc:NP_001180163]
ENSBTAG00000002144	ENSBTAG00000021131	GO:0002032	desensitization of G-protein coupled receptor protein signaling pathway by arrestin	biological_process	NA	NA	NA	NA	15.3506	0.490748	118.162	ADRB2	adrenoceptor beta 2 [Source:VGNC Symbol;Acc:VGNC:25697]	HNRNPK	heterogeneous nuclear ribonucleoprotein K [Source:VGNC Symbol;Acc:VGNC:29897]
ENSBTAG00000002144	ENSBTAG00000007606	GO:0002032	desensitization of G-protein coupled receptor protein signaling pathway by arrestin	biological_process	NA	NA	NA	NA	71.5564	0.490748	41.2062	ADRB2	adrenoceptor beta 2 [Source:VGNC Symbol;Acc:VGNC:25697]	HNRNPU	heterogeneous nuclear ribonucleoprotein U [Source:RefSeq peptide;Acc:NP_001070388]
ENSBTAG00000002144	ENSBTAG00000000087	GO:0002032	desensitization of G-protein coupled receptor protein signaling pathway by arrestin	biological_process	NA	NA	NA	NA	40.7935	0.490748	9.91851	ADRB2	adrenoceptor beta 2 [Source:VGNC Symbol;Acc:VGNC:25697]	HSD17B12	hydroxysteroid 17-beta dehydrogenase 12 [Source:HGNC Symbol;Acc:HGNC:18646]
ENSBTAG00000002144	ENSBTAG00000006978	GO:0002032	desensitization of G-protein coupled receptor protein signaling pathway by arrestin	biological_process	NA	NA	NA	NA	21.1644	0.490748	16.5206	ADRB2	adrenoceptor beta 2 [Source:VGNC Symbol;Acc:VGNC:25697]	HSD17B4	hydroxysteroid 17-beta dehydrogenase 4 [Source:VGNC Symbol;Acc:VGNC:29975]
ENSBTAG00000002144	ENSBTAG00000031295	GO:0002032	desensitization of G-protein coupled receptor protein signaling pathway by arrestin	biological_process	NA	NA	NA	NA	2.5243	0.490748	4.03705	ADRB2	adrenoceptor beta 2 [Source:VGNC Symbol;Acc:VGNC:25697]	HSDL2	hydroxysteroid dehydrogenase like 2 [Source:VGNC Symbol;Acc:VGNC:29980]
ENSBTAG00000002144	ENSBTAG00000003362	GO:0002032	desensitization of G-protein coupled receptor protein signaling pathway by arrestin	biological_process	NA	NA	NA	NA	126.53	0.490748	207.115	ADRB2	adrenoceptor beta 2 [Source:VGNC Symbol;Acc:VGNC:25697]	HSP90B1	Endoplasmin [Source:UniProtKB/Swiss-Prot;Acc:Q95M18]
ENSBTAG00000002144	ENSBTAG00000025441	GO:0002032	desensitization of G-protein coupled receptor protein signaling pathway by arrestin	biological_process	GO:0002199	zona pellucida receptor complex	cellular_component	NA	33.0651	0.490748	35.5637	ADRB2	adrenoceptor beta 2 [Source:VGNC Symbol;Acc:VGNC:25697]	HSPA1A	Heat shock 70 kDa protein 1A [Source:UniProtKB/Swiss-Prot;Acc:Q27975]
ENSBTAG00000002144	ENSBTAG00000011419	GO:0002032	desensitization of G-protein coupled receptor protein signaling pathway by arrestin	biological_process	NA	NA	NA	NA	33.3864	0.490748	41.4651	ADRB2	adrenoceptor beta 2 [Source:VGNC Symbol;Acc:VGNC:25697]	HSPA9	Stress-70 protein, mitochondrial [Source:UniProtKB/Swiss-Prot;Acc:Q3ZCH0]
ENSBTAG00000002144	ENSBTAG00000012586	GO:0043235	receptor complex	cellular_component	GO:0046696	lipopolysaccharide receptor complex	cellular_component	NA	26.6435	0.490748	87.8004	ADRB2	adrenoceptor beta 2 [Source:VGNC Symbol;Acc:VGNC:25697]	HSPD1	heat shock protein family D (Hsp60) member 1 [Source:HGNC Symbol;Acc:HGNC:5261]
ENSBTAG00000002144	ENSBTAG00000014093	GO:0002032	desensitization of G-protein coupled receptor protein signaling pathway by arrestin	biological_process	NA	NA	NA	NA	NA	0.490748	14.0923	ADRB2	adrenoceptor beta 2 [Source:VGNC Symbol;Acc:VGNC:25697]	IDH2	Isocitrate dehydrogenase [NADP], mitochondrial [Source:UniProtKB/Swiss-Prot;Acc:Q04467]
ENSBTAG00000002144	ENSBTAG00000006227	GO:0002032	desensitization of G-protein coupled receptor protein signaling pathway by arrestin	biological_process	NA	NA	NA	NA	16.5648	0.490748	27.3661	ADRB2	adrenoceptor beta 2 [Source:VGNC Symbol;Acc:VGNC:25697]	IDH3A	isocitrate dehydrogenase 3 (NAD(+)) alpha [Source:HGNC Symbol;Acc:HGNC:5384]
ENSBTAG00000002144	ENSBTAG00000018813	GO:0002032	desensitization of G-protein coupled receptor protein signaling pathway by arrestin	biological_process	NA	NA	NA	NA	7.5719	0.490748	50.4376	ADRB2	adrenoceptor beta 2 [Source:VGNC Symbol;Acc:VGNC:25697]	IDH3B	Isocitrate dehydrogenase [NAD] subunit beta, mitochondrial [Source:UniProtKB/Swiss-Prot;Acc:O77784]
ENSBTAG00000002144	ENSBTAG00000001059	GO:0002032	desensitization of G-protein coupled receptor protein signaling pathway by arrestin	biological_process	NA	NA	NA	NA	14.5114	0.490748	36.0694	ADRB2	adrenoceptor beta 2 [Source:VGNC Symbol;Acc:VGNC:25697]	IDH3G	Isocitrate dehydrogenase [NAD] subunit gamma, mitochondrial [Source:UniProtKB/Swiss-Prot;Acc:Q58CP0]
ENSBTAG00000002144	ENSBTAG00000018474	GO:0002032	desensitization of G-protein coupled receptor protein signaling pathway by arrestin	biological_process	GO:0005896	interleukin-6 receptor complex	cellular_component	NA	NA	0.490748	4.67634	ADRB2	adrenoceptor beta 2 [Source:VGNC Symbol;Acc:VGNC:25697]	IL6R	interleukin 6 receptor [Source:VGNC Symbol;Acc:VGNC:30167]
ENSBTAG00000002144	ENSBTAG00000015186	GO:0002032	desensitization of G-protein coupled receptor protein signaling pathway by arrestin	biological_process	NA	NA	NA	NA	NA	0.490748	6.12919	ADRB2	adrenoceptor beta 2 [Source:VGNC Symbol;Acc:VGNC:25697]	ILVBL	ilvB acetolactate synthase like [Source:VGNC Symbol;Acc:VGNC:30179]
ENSBTAG00000002144	ENSBTAG00000003307	GO:0002032	desensitization of G-protein coupled receptor protein signaling pathway by arrestin	biological_process	NA	NA	NA	NA	15.4077	0.490748	21.3274	ADRB2	adrenoceptor beta 2 [Source:VGNC Symbol;Acc:VGNC:25697]	IMMT	inner membrane mitochondrial protein [Source:VGNC Symbol;Acc:VGNC:30181]
ENSBTAG00000002144	ENSBTAG00000000308	GO:0002032	desensitization of G-protein coupled receptor protein signaling pathway by arrestin	biological_process	NA	NA	NA	NA	8.70486	0.490748	2.59229	ADRB2	adrenoceptor beta 2 [Source:VGNC Symbol;Acc:VGNC:25697]	ITCH	itchy E3 ubiquitin protein ligase [Source:VGNC Symbol;Acc:VGNC:30307]
ENSBTAG00000002144	ENSBTAG00000003371	GO:0002032	desensitization of G-protein coupled receptor protein signaling pathway by arrestin	biological_process	NA	NA	NA	NA	134.564	0.490748	20.9505	ADRB2	adrenoceptor beta 2 [Source:VGNC Symbol;Acc:VGNC:25697]	JKAMP	JNK1/MAPK8 associated membrane protein [Source:VGNC Symbol;Acc:VGNC:30375]
ENSBTAG00000002144	ENSBTAG00000001150	GO:0002032	desensitization of G-protein coupled receptor protein signaling pathway by arrestin	biological_process	NA	NA	NA	NA	14.2475	0.490748	NA	ADRB2	adrenoceptor beta 2 [Source:VGNC Symbol;Acc:VGNC:25697]	KCNE1
ENSBTAG00000002144	ENSBTAG00000006159	GO:0002032	desensitization of G-protein coupled receptor protein signaling pathway by arrestin	biological_process	NA	NA	NA	NA	1.67733	0.490748	NA	ADRB2	adrenoceptor beta 2 [Source:VGNC Symbol;Acc:VGNC:25697]	KCNJ3	potassium voltage-gated channel subfamily J member 3 [Source:VGNC Symbol;Acc:VGNC:30461]
ENSBTAG00000002144	ENSBTAG00000015982	GO:0002032	desensitization of G-protein coupled receptor protein signaling pathway by arrestin	biological_process	NA	NA	NA	NA	16.1722	0.490748	2.81933	ADRB2	adrenoceptor beta 2 [Source:VGNC Symbol;Acc:VGNC:25697]	KCTD13	potassium channel tetramerization domain containing 13 [Source:VGNC Symbol;Acc:VGNC:30503]
ENSBTAG00000002144	ENSBTAG00000006712	GO:0002032	desensitization of G-protein coupled receptor protein signaling pathway by arrestin	biological_process	NA	NA	NA	NA	7.3077	0.490748	8.45587	ADRB2	adrenoceptor beta 2 [Source:VGNC Symbol;Acc:VGNC:25697]	KIAA0368	KIAA0368 [Source:VGNC Symbol;Acc:VGNC:30551]
ENSBTAG00000002144	ENSBTAG00000006586	GO:0002032	desensitization of G-protein coupled receptor protein signaling pathway by arrestin	biological_process	NA	NA	NA	NA	1.93365	0.490748	8.49429	ADRB2	adrenoceptor beta 2 [Source:VGNC Symbol;Acc:VGNC:25697]	KPNB1	karyopherin subunit beta 1 [Source:VGNC Symbol;Acc:VGNC:30707]
ENSBTAG00000002144	ENSBTAG00000046089	GO:0002032	desensitization of G-protein coupled receptor protein signaling pathway by arrestin	biological_process	NA	NA	NA	NA	NA	0.490748	0.446208	ADRB2	adrenoceptor beta 2 [Source:VGNC Symbol;Acc:VGNC:25697]	KRT1	keratin 1 [Source:VGNC Symbol;Acc:VGNC:30716]
ENSBTAG00000002144	ENSBTAG00000020824	GO:0002032	desensitization of G-protein coupled receptor protein signaling pathway by arrestin	biological_process	NA	NA	NA	NA	NA	0.490748	0.428741	ADRB2	adrenoceptor beta 2 [Source:VGNC Symbol;Acc:VGNC:25697]	KRT10	keratin 10 [Source:VGNC Symbol;Acc:VGNC:30717]
ENSBTAG00000002144	ENSBTAG00000039261	GO:0002032	desensitization of G-protein coupled receptor protein signaling pathway by arrestin	biological_process	NA	NA	NA	NA	NA	0.490748	179.094	ADRB2	adrenoceptor beta 2 [Source:VGNC Symbol;Acc:VGNC:25697]	KRT2	keratin 2 [Source:VGNC Symbol;Acc:VGNC:30721]
ENSBTAG00000002144	ENSBTAG00000038384	GO:0002032	desensitization of G-protein coupled receptor protein signaling pathway by arrestin	biological_process	NA	NA	NA	NA	5.95057	0.490748	NA	ADRB2	adrenoceptor beta 2 [Source:VGNC Symbol;Acc:VGNC:25697]	KRT5	keratin 5 [Source:HGNC Symbol;Acc:HGNC:6442]
ENSBTAG00000002144	ENSBTAG00000007399	GO:0002032	desensitization of G-protein coupled receptor protein signaling pathway by arrestin	biological_process	NA	NA	NA	NA	166.987	0.490748	57.7721	ADRB2	adrenoceptor beta 2 [Source:VGNC Symbol;Acc:VGNC:25697]	LAMP2	lysosomal associated membrane protein 2 [Source:VGNC Symbol;Acc:VGNC:30776]
ENSBTAG00000002144	ENSBTAG00000002882	GO:0002032	desensitization of G-protein coupled receptor protein signaling pathway by arrestin	biological_process	NA	NA	NA	NA	0.638259	0.490748	8.50431	ADRB2	adrenoceptor beta 2 [Source:VGNC Symbol;Acc:VGNC:25697]	LMNB1	lamin B1 [Source:VGNC Symbol;Acc:VGNC:30930]
ENSBTAG00000002144	ENSBTAG00000001795	GO:0002032	desensitization of G-protein coupled receptor protein signaling pathway by arrestin	biological_process	NA	NA	NA	NA	3.05059	0.490748	23.7628	ADRB2	adrenoceptor beta 2 [Source:VGNC Symbol;Acc:VGNC:25697]	LONP1	lon peptidase 1, mitochondrial [Source:VGNC Symbol;Acc:VGNC:30947]
ENSBTAG00000002144	ENSBTAG00000016368	GO:0002032	desensitization of G-protein coupled receptor protein signaling pathway by arrestin	biological_process	NA	NA	NA	NA	5.67964	0.490748	12.7773	ADRB2	adrenoceptor beta 2 [Source:VGNC Symbol;Acc:VGNC:25697]	LRPPRC	leucine rich pentatricopeptide repeat containing [Source:VGNC Symbol;Acc:VGNC:30996]
ENSBTAG00000002144	ENSBTAG00000019611	GO:0002032	desensitization of G-protein coupled receptor protein signaling pathway by arrestin	biological_process	NA	NA	NA	NA	26.0603	0.490748	0.857315	ADRB2	adrenoceptor beta 2 [Source:VGNC Symbol;Acc:VGNC:25697]	MAGI3	membrane associated guanylate kinase, WW and PDZ domain containing 3 [Source:VGNC Symbol;Acc:VGNC:31148]
ENSBTAG00000002144	ENSBTAG00000011632	GO:0002032	desensitization of G-protein coupled receptor protein signaling pathway by arrestin	biological_process	NA	NA	NA	NA	98.2019	0.490748	16.2075	ADRB2	adrenoceptor beta 2 [Source:VGNC Symbol;Acc:VGNC:25697]	MAP1LC3B	Microtubule-associated proteins 1A/1B light chain 3B [Source:UniProtKB/Swiss-Prot;Acc:O41515]
ENSBTAG00000002144	ENSBTAG00000020783	GO:0002032	desensitization of G-protein coupled receptor protein signaling pathway by arrestin	biological_process	GO:0007178	transmembrane receptor protein serine/threonine kinase signaling pathway	biological_process	NA	21.4872	0.490748	4.51091	ADRB2	adrenoceptor beta 2 [Source:VGNC Symbol;Acc:VGNC:25697]	MAPK14	mitogen-activated protein kinase 14 [Source:VGNC Symbol;Acc:VGNC:31216]
ENSBTAG00000002144	ENSBTAG00000021036	GO:0002032	desensitization of G-protein coupled receptor protein signaling pathway by arrestin	biological_process	NA	NA	NA	NA	6.83046	0.490748	3.24608	ADRB2	adrenoceptor beta 2 [Source:VGNC Symbol;Acc:VGNC:25697]	MAR2	membrane associated ring-CH-type finger 2 [Source:VGNC Symbol;Acc:VGNC:31238]
ENSBTAG00000002144	ENSBTAG00000006835	GO:0002032	desensitization of G-protein coupled receptor protein signaling pathway by arrestin	biological_process	NA	NA	NA	NA	NA	0.490748	12.6059	ADRB2	adrenoceptor beta 2 [Source:VGNC Symbol;Acc:VGNC:25697]	MCAM	melanoma cell adhesion molecule [Source:HGNC Symbol;Acc:HGNC:6934]
ENSBTAG00000002144	ENSBTAG00000044160	GO:0002032	desensitization of G-protein coupled receptor protein signaling pathway by arrestin	biological_process	NA	NA	NA	NA	NA	0.490748	1.87501	ADRB2	adrenoceptor beta 2 [Source:VGNC Symbol;Acc:VGNC:25697]	MCCC2	methylcrotonoyl-CoA carboxylase 2 [Source:VGNC Symbol;Acc:VGNC:31299]
ENSBTAG00000002144	ENSBTAG00000010422	GO:0002032	desensitization of G-protein coupled receptor protein signaling pathway by arrestin	biological_process	NA	NA	NA	NA	54.9007	0.490748	5.0208	ADRB2	adrenoceptor beta 2 [Source:VGNC Symbol;Acc:VGNC:25697]	MDM2	MDM2 proto-oncogene [Source:VGNC Symbol;Acc:VGNC:31336]
ENSBTAG00000002144	ENSBTAG00000000257	GO:0002032	desensitization of G-protein coupled receptor protein signaling pathway by arrestin	biological_process	NA	NA	NA	NA	25.2365	0.490748	NA	ADRB2	adrenoceptor beta 2 [Source:VGNC Symbol;Acc:VGNC:25697]	MRAP2	melanocortin 2 receptor accessory protein 2 [Source:VGNC Symbol;Acc:VGNC:31596]
ENSBTAG00000002144	ENSBTAG00000009641	GO:0002032	desensitization of G-protein coupled receptor protein signaling pathway by arrestin	biological_process	NA	NA	NA	NA	84.0556	0.490748	13.7915	ADRB2	adrenoceptor beta 2 [Source:VGNC Symbol;Acc:VGNC:25697]	MTHFD1	methylenetetrahydrofolate dehydrogenase, cyclohydrolase and formyltetrahydrofolate synthetase 1 [Source:VGNC Symbol;Acc:VGNC:31730]
ENSBTAG00000002144	ENSBTAG00000009846	GO:0002032	desensitization of G-protein coupled receptor protein signaling pathway by arrestin	biological_process	NA	NA	NA	NA	NA	0.490748	9.83375	ADRB2	adrenoceptor beta 2 [Source:VGNC Symbol;Acc:VGNC:25697]	MTHFD1L	monofunctional C1-tetrahydrofolate synthase, mitochondrial precursor [Source:RefSeq peptide;Acc:NP_001069486]
ENSBTAG00000002144	ENSBTAG00000011145	GO:0002032	desensitization of G-protein coupled receptor protein signaling pathway by arrestin	biological_process	NA	NA	NA	NA	432.198	0.490748	236.655	ADRB2	adrenoceptor beta 2 [Source:VGNC Symbol;Acc:VGNC:25697]	NDUFA4	NDUFA4, mitochondrial complex associated [Source:VGNC Symbol;Acc:VGNC:31947]
ENSBTAG00000002144	ENSBTAG00000009334	GO:0002032	desensitization of G-protein coupled receptor protein signaling pathway by arrestin	biological_process	NA	NA	NA	NA	251.619	0.490748	97.1873	ADRB2	adrenoceptor beta 2 [Source:VGNC Symbol;Acc:VGNC:25697]	NDUFA5	NADH:ubiquinone oxidoreductase subunit A5 [Source:VGNC Symbol;Acc:VGNC:31949]
ENSBTAG00000002144	ENSBTAG00000002203	GO:0002032	desensitization of G-protein coupled receptor protein signaling pathway by arrestin	biological_process	NA	NA	NA	NA	31.9626	0.490748	74.9858	ADRB2	adrenoceptor beta 2 [Source:VGNC Symbol;Acc:VGNC:25697]	NDUFS2	NADH:ubiquinone oxidoreductase core subunit S2 [Source:VGNC Symbol;Acc:VGNC:31969]
ENSBTAG00000002144	ENSBTAG00000018483	GO:0002032	desensitization of G-protein coupled receptor protein signaling pathway by arrestin	biological_process	NA	NA	NA	NA	63.4466	0.490748	76.9753	ADRB2	adrenoceptor beta 2 [Source:VGNC Symbol;Acc:VGNC:25697]	NDUFS3	NADH dehydrogenase [Source:RefSeq peptide;Acc:NP_777244]
ENSBTAG00000002144	ENSBTAG00000021776	GO:0002032	desensitization of G-protein coupled receptor protein signaling pathway by arrestin	biological_process	NA	NA	NA	NA	12.4937	0.490748	29.6949	ADRB2	adrenoceptor beta 2 [Source:VGNC Symbol;Acc:VGNC:25697]	NDUFV1	NADH:ubiquinone oxidoreductase core subunit V1 [Source:VGNC Symbol;Acc:VGNC:31974]
ENSBTAG00000002144	ENSBTAG00000013793	GO:0002032	desensitization of G-protein coupled receptor protein signaling pathway by arrestin	biological_process	NA	NA	NA	NA	1.99212	0.490748	NA	ADRB2	adrenoceptor beta 2 [Source:VGNC Symbol;Acc:VGNC:25697]	NEDD4	neural precursor cell expressed, developmentally down-regulated 4, E3 ubiquitin protein ligase [Source:HGNC Symbol;Acc:HGNC:7727]
ENSBTAG00000002144	ENSBTAG00000019105	GO:0002032	desensitization of G-protein coupled receptor protein signaling pathway by arrestin	biological_process	NA	NA	NA	NA	7.10557	0.490748	1.72651	ADRB2	adrenoceptor beta 2 [Source:VGNC Symbol;Acc:VGNC:25697]	NPLOC4	NPL4 homolog, ubiquitin recognition factor [Source:VGNC Symbol;Acc:VGNC:32206]
ENSBTAG00000002144	ENSBTAG00000008442	GO:0002032	desensitization of G-protein coupled receptor protein signaling pathway by arrestin	biological_process	NA	NA	NA	NA	29.7106	0.490748	1.8153	ADRB2	adrenoceptor beta 2 [Source:VGNC Symbol;Acc:VGNC:25697]	NSF	N-ethylmaleimide sensitive factor, vesicle fusing ATPase [Source:VGNC Symbol;Acc:VGNC:32274]
ENSBTAG00000002144	ENSBTAG00000002458	GO:0002032	desensitization of G-protein coupled receptor protein signaling pathway by arrestin	biological_process	NA	NA	NA	NA	61.6032	0.490748	4.64224	ADRB2	adrenoceptor beta 2 [Source:VGNC Symbol;Acc:VGNC:25697]	NUP155	nucleoporin 155 [Source:VGNC Symbol;Acc:VGNC:32352]
ENSBTAG00000002144	ENSBTAG00000003665	GO:0002032	desensitization of G-protein coupled receptor protein signaling pathway by arrestin	biological_process	NA	NA	NA	NA	NA	0.490748	0.53101	ADRB2	adrenoceptor beta 2 [Source:VGNC Symbol;Acc:VGNC:25697]	NUP210	nucleoporin 210 [Source:VGNC Symbol;Acc:VGNC:32356]
ENSBTAG00000002144	ENSBTAG00000006611	GO:0002032	desensitization of G-protein coupled receptor protein signaling pathway by arrestin	biological_process	NA	NA	NA	NA	42.6847	0.490748	10.5372	ADRB2	adrenoceptor beta 2 [Source:VGNC Symbol;Acc:VGNC:25697]	NUP93	nucleoporin 93 [Source:VGNC Symbol;Acc:VGNC:32366]
ENSBTAG00000002144	ENSBTAG00000006928	GO:0002032	desensitization of G-protein coupled receptor protein signaling pathway by arrestin	biological_process	NA	NA	NA	NA	153.95	0.490748	115.232	ADRB2	adrenoceptor beta 2 [Source:VGNC Symbol;Acc:VGNC:25697]	OAT	ornithine aminotransferase [Source:HGNC Symbol;Acc:HGNC:8091]
ENSBTAG00000002144	ENSBTAG00000019700	GO:0002032	desensitization of G-protein coupled receptor protein signaling pathway by arrestin	biological_process	NA	NA	NA	NA	1.42966	0.490748	13.046	ADRB2	adrenoceptor beta 2 [Source:VGNC Symbol;Acc:VGNC:25697]	PC	Pyruvate carboxylase, mitochondrial [Source:UniProtKB/Swiss-Prot;Acc:Q29RK2]
ENSBTAG00000002144	ENSBTAG00000008985	GO:0002032	desensitization of G-protein coupled receptor protein signaling pathway by arrestin	biological_process	NA	NA	NA	NA	338.299	0.490748	54.8781	ADRB2	adrenoceptor beta 2 [Source:VGNC Symbol;Acc:VGNC:25697]	PCBP1	Poly(rC)-binding protein 1 [Source:UniProtKB/Swiss-Prot;Acc:Q5E9A3]
ENSBTAG00000002144	ENSBTAG00000020757	GO:0002032	desensitization of G-protein coupled receptor protein signaling pathway by arrestin	biological_process	NA	NA	NA	NA	42.1156	0.490748	32.8062	ADRB2	adrenoceptor beta 2 [Source:VGNC Symbol;Acc:VGNC:25697]	PCBP2
ENSBTAG00000002144	ENSBTAG00000019852	GO:0002032	desensitization of G-protein coupled receptor protein signaling pathway by arrestin	biological_process	NA	NA	NA	NA	9.19173	0.490748	6.19503	ADRB2	adrenoceptor beta 2 [Source:VGNC Symbol;Acc:VGNC:25697]	PDHA1	Pyruvate dehydrogenase E1 component subunit alpha, somatic form, mitochondrial [Source:UniProtKB/Swiss-Prot;Acc:A7MB35]
ENSBTAG00000002144	ENSBTAG00000021724	GO:0002032	desensitization of G-protein coupled receptor protein signaling pathway by arrestin	biological_process	NA	NA	NA	NA	11.217	0.490748	27.0475	ADRB2	adrenoceptor beta 2 [Source:VGNC Symbol;Acc:VGNC:25697]	PDHB	Pyruvate dehydrogenase E1 component subunit beta, mitochondrial [Source:UniProtKB/Swiss-Prot;Acc:P11966]
ENSBTAG00000002144	ENSBTAG00000001928	GO:0002032	desensitization of G-protein coupled receptor protein signaling pathway by arrestin	biological_process	NA	NA	NA	NA	123.79	0.490748	215.545	ADRB2	adrenoceptor beta 2 [Source:VGNC Symbol;Acc:VGNC:25697]	PDIA6	protein disulfide isomerase family A member 6 [Source:VGNC Symbol;Acc:VGNC:32700]
ENSBTAG00000002144	ENSBTAG00000019552	GO:0002032	desensitization of G-protein coupled receptor protein signaling pathway by arrestin	biological_process	NA	NA	NA	NA	187.962	0.490748	40.7065	ADRB2	adrenoceptor beta 2 [Source:VGNC Symbol;Acc:VGNC:25697]	PGRMC1	progesterone receptor membrane component 1 [Source:VGNC Symbol;Acc:VGNC:32801]
ENSBTAG00000002144	ENSBTAG00000017120	GO:0043235	receptor complex	cellular_component	GO:0045745	positive regulation of G-protein coupled receptor protein signaling pathway	biological_process	NA	224.987	0.490748	114.566	ADRB2	adrenoceptor beta 2 [Source:VGNC Symbol;Acc:VGNC:25697]	PHB	prohibitin [Source:VGNC Symbol;Acc:VGNC:32808]
ENSBTAG00000002144	ENSBTAG00000013123	GO:0002032	desensitization of G-protein coupled receptor protein signaling pathway by arrestin	biological_process	NA	NA	NA	NA	36.8372	0.490748	55.8726	ADRB2	adrenoceptor beta 2 [Source:VGNC Symbol;Acc:VGNC:25697]	PHB2	prohibitin 2 [Source:VGNC Symbol;Acc:VGNC:32809]
ENSBTAG00000002144	ENSBTAG00000008361	GO:0002032	desensitization of G-protein coupled receptor protein signaling pathway by arrestin	biological_process	NA	NA	NA	NA	14.6342	0.490748	17.921	ADRB2	adrenoceptor beta 2 [Source:VGNC Symbol;Acc:VGNC:25697]	PON2	paraoxonase 2 [Source:VGNC Symbol;Acc:VGNC:33161]
ENSBTAG00000002144	ENSBTAG00000016005	GO:0002032	desensitization of G-protein coupled receptor protein signaling pathway by arrestin	biological_process	NA	NA	NA	NA	4.07013	0.490748	3.30499	ADRB2	adrenoceptor beta 2 [Source:VGNC Symbol;Acc:VGNC:25697]	PPP3CA	protein phosphatase 3 catalytic subunit alpha [Source:VGNC Symbol;Acc:VGNC:33265]
ENSBTAG00000002144	ENSBTAG00000017019	GO:0002032	desensitization of G-protein coupled receptor protein signaling pathway by arrestin	biological_process	NA	NA	NA	NA	1.01442	0.490748	0.458928	ADRB2	adrenoceptor beta 2 [Source:VGNC Symbol;Acc:VGNC:25697]	PRKDC	protein kinase, DNA-activated, catalytic polypeptide [Source:VGNC Symbol;Acc:VGNC:33339]
ENSBTAG00000002144	ENSBTAG00000005660	GO:0002032	desensitization of G-protein coupled receptor protein signaling pathway by arrestin	biological_process	NA	NA	NA	NA	39.4019	0.490748	60.3243	ADRB2	adrenoceptor beta 2 [Source:VGNC Symbol;Acc:VGNC:25697]	PSMD2	proteasome 26S subunit, non-ATPase 2 [Source:VGNC Symbol;Acc:VGNC:33466]
ENSBTAG00000002144	ENSBTAG00000009871	GO:0002032	desensitization of G-protein coupled receptor protein signaling pathway by arrestin	biological_process	NA	NA	NA	NA	55.7999	0.490748	31.7703	ADRB2	adrenoceptor beta 2 [Source:VGNC Symbol;Acc:VGNC:25697]	RAB18	RAB18, member RAS oncogene family [Source:VGNC Symbol;Acc:VGNC:33624]
ENSBTAG00000002144	ENSBTAG00000010635	GO:0002032	desensitization of G-protein coupled receptor protein signaling pathway by arrestin	biological_process	NA	NA	NA	NA	NA	0.490748	1.0338	ADRB2	adrenoceptor beta 2 [Source:VGNC Symbol;Acc:VGNC:25697]	RAB3A	RAB3A, member RAS oncogene family [Source:VGNC Symbol;Acc:VGNC:33649]
ENSBTAG00000002144	ENSBTAG00000019648	GO:0002032	desensitization of G-protein coupled receptor protein signaling pathway by arrestin	biological_process	NA	NA	NA	NA	224.466	0.490748	572.467	ADRB2	adrenoceptor beta 2 [Source:VGNC Symbol;Acc:VGNC:25697]	RACK1	Bos taurus guanine nucleotide binding protein (G protein), beta polypeptide 2-like 1 (GNB2L1), mRNA. [Source:RefSeq mRNA;Acc:NM_175802]
ENSBTAG00000002144	ENSBTAG00000014223	GO:0002032	desensitization of G-protein coupled receptor protein signaling pathway by arrestin	biological_process	NA	NA	NA	NA	20.8736	0.490748	14.2943	ADRB2	adrenoceptor beta 2 [Source:VGNC Symbol;Acc:VGNC:25697]	RAN	GTP-binding nuclear protein Ran [Source:RefSeq peptide;Acc:NP_001029877]
ENSBTAG00000002144	ENSBTAG00000000152	GO:0002032	desensitization of G-protein coupled receptor protein signaling pathway by arrestin	biological_process	NA	NA	NA	NA	11.9932	0.490748	3.25448	ADRB2	adrenoceptor beta 2 [Source:VGNC Symbol;Acc:VGNC:25697]	RANBP2	RAN binding protein 2 [Source:HGNC Symbol;Acc:HGNC:9848]
ENSBTAG00000002144	ENSBTAG00000004131	GO:0002032	desensitization of G-protein coupled receptor protein signaling pathway by arrestin	biological_process	NA	NA	NA	NA	9.07354	0.490748	0.885254	ADRB2	adrenoceptor beta 2 [Source:VGNC Symbol;Acc:VGNC:25697]	RAP2C	RAP2C, member of RAS oncogene family [Source:VGNC Symbol;Acc:VGNC:33721]
ENSBTAG00000002144	ENSBTAG00000015386	GO:0002032	desensitization of G-protein coupled receptor protein signaling pathway by arrestin	biological_process	NA	NA	NA	NA	8.78211	0.490748	NA	ADRB2	adrenoceptor beta 2 [Source:VGNC Symbol;Acc:VGNC:25697]	REL	REL proto-oncogene, NF-kB subunit [Source:VGNC Symbol;Acc:VGNC:33857]
ENSBTAG00000002144	ENSBTAG00000002647	GO:0002032	desensitization of G-protein coupled receptor protein signaling pathway by arrestin	biological_process	NA	NA	NA	NA	74.127	0.490748	1.35326	ADRB2	adrenoceptor beta 2 [Source:VGNC Symbol;Acc:VGNC:25697]	RGS10	regulator of G protein signaling 10 [Source:VGNC Symbol;Acc:VGNC:33911]
ENSBTAG00000002144	ENSBTAG00000009277	GO:0002032	desensitization of G-protein coupled receptor protein signaling pathway by arrestin	biological_process	NA	NA	NA	NA	NA	0.490748	12.374	ADRB2	adrenoceptor beta 2 [Source:VGNC Symbol;Acc:VGNC:25697]	RGS17	regulator of G protein signaling 17 [Source:VGNC Symbol;Acc:VGNC:33916]
ENSBTAG00000002144	ENSBTAG00000034366	GO:0002032	desensitization of G-protein coupled receptor protein signaling pathway by arrestin	biological_process	GO:0045744	negative regulation of G-protein coupled receptor protein signaling pathway	biological_process	NA	1102.64	0.490748	15.0459	ADRB2	adrenoceptor beta 2 [Source:VGNC Symbol;Acc:VGNC:25697]	RGS2	Bos taurus regulator of G-protein signaling 2, 24kDa (RGS2), mRNA. [Source:RefSeq mRNA;Acc:NM_001075596]
ENSBTAG00000002144	ENSBTAG00000003454	GO:0002032	desensitization of G-protein coupled receptor protein signaling pathway by arrestin	biological_process	NA	NA	NA	NA	0.83269	0.490748	NA	ADRB2	adrenoceptor beta 2 [Source:VGNC Symbol;Acc:VGNC:25697]	RGS20	regulator of G protein signaling 20 [Source:VGNC Symbol;Acc:VGNC:33919]
ENSBTAG00000002144	ENSBTAG00000026481	GO:0002032	desensitization of G-protein coupled receptor protein signaling pathway by arrestin	biological_process	NA	NA	NA	NA	6.35619	0.490748	NA	ADRB2	adrenoceptor beta 2 [Source:VGNC Symbol;Acc:VGNC:25697]	RGS8	regulator of G protein signaling 8 [Source:VGNC Symbol;Acc:VGNC:33925]
ENSBTAG00000002144	ENSBTAG00000020600	GO:0002032	desensitization of G-protein coupled receptor protein signaling pathway by arrestin	biological_process	NA	NA	NA	NA	8.31015	0.490748	NA	ADRB2	adrenoceptor beta 2 [Source:VGNC Symbol;Acc:VGNC:25697]	RHOD	ras homolog family member D [Source:VGNC Symbol;Acc:VGNC:33947]
ENSBTAG00000002144	ENSBTAG00000026754	GO:0002032	desensitization of G-protein coupled receptor protein signaling pathway by arrestin	biological_process	NA	NA	NA	NA	1.94425	0.490748	1.91242	ADRB2	adrenoceptor beta 2 [Source:VGNC Symbol;Acc:VGNC:25697]	RNF41	ring finger protein 41 [Source:VGNC Symbol;Acc:VGNC:34067]
ENSBTAG00000002144	ENSBTAG00000025413	GO:0002032	desensitization of G-protein coupled receptor protein signaling pathway by arrestin	biological_process	NA	NA	NA	NA	5.07384	0.490748	15.0181	ADRB2	adrenoceptor beta 2 [Source:VGNC Symbol;Acc:VGNC:25697]	RNF5	ring finger protein 5 [Source:VGNC Symbol;Acc:VGNC:34070]
ENSBTAG00000002144	ENSBTAG00000018320	GO:0002032	desensitization of G-protein coupled receptor protein signaling pathway by arrestin	biological_process	NA	NA	NA	NA	368.049	0.490748	967.516	ADRB2	adrenoceptor beta 2 [Source:VGNC Symbol;Acc:VGNC:25697]	RPLP1	60S acidic ribosomal protein P1 [Source:UniProtKB/Swiss-Prot;Acc:Q56K14]
ENSBTAG00000002144	ENSBTAG00000014648	GO:0002032	desensitization of G-protein coupled receptor protein signaling pathway by arrestin	biological_process	NA	NA	NA	NA	24.4584	0.490748	73.6832	ADRB2	adrenoceptor beta 2 [Source:VGNC Symbol;Acc:VGNC:25697]	RPN2	ribophorin II [Source:VGNC Symbol;Acc:VGNC:34120]
ENSBTAG00000002144	ENSBTAG00000015989	GO:0002032	desensitization of G-protein coupled receptor protein signaling pathway by arrestin	biological_process	NA	NA	NA	NA	283.233	0.490748	855.017	ADRB2	adrenoceptor beta 2 [Source:VGNC Symbol;Acc:VGNC:25697]	RPS5	ribosomal protein S5 [Source:VGNC Symbol;Acc:VGNC:34139]
ENSBTAG00000002144	ENSBTAG00000007712	GO:0002032	desensitization of G-protein coupled receptor protein signaling pathway by arrestin	biological_process	NA	NA	NA	NA	22.0419	0.490748	5.975	ADRB2	adrenoceptor beta 2 [Source:VGNC Symbol;Acc:VGNC:25697]	SEC22B	SEC22 homolog B, vesicle trafficking protein (gene/pseudogene) [Source:HGNC Symbol;Acc:HGNC:10700]
ENSBTAG00000002144	ENSBTAG00000004937	GO:0002032	desensitization of G-protein coupled receptor protein signaling pathway by arrestin	biological_process	NA	NA	NA	NA	11.6608	0.490748	25.0294	ADRB2	adrenoceptor beta 2 [Source:VGNC Symbol;Acc:VGNC:25697]	SEC61A1	Protein transport protein Sec61 subunit alpha isoform 1 [Source:UniProtKB/Swiss-Prot;Acc:Q5EA68]
ENSBTAG00000002144	ENSBTAG00000001027	GO:0002032	desensitization of G-protein coupled receptor protein signaling pathway by arrestin	biological_process	NA	NA	NA	NA	NA	0.490748	122.823	ADRB2	adrenoceptor beta 2 [Source:VGNC Symbol;Acc:VGNC:25697]	SERPINH1	serpin family H member 1 [Source:VGNC Symbol;Acc:VGNC:34480]
ENSBTAG00000002144	ENSBTAG00000031500	GO:0002032	desensitization of G-protein coupled receptor protein signaling pathway by arrestin	biological_process	NA	NA	NA	NA	32.1028	0.490748	44.6797	ADRB2	adrenoceptor beta 2 [Source:VGNC Symbol;Acc:VGNC:25697]	SHMT2	serine hydroxymethyltransferase 2 [Source:VGNC Symbol;Acc:VGNC:34604]
ENSBTAG00000002144	ENSBTAG00000013577	GO:0002032	desensitization of G-protein coupled receptor protein signaling pathway by arrestin	biological_process	NA	NA	NA	NA	37.5892	0.490748	1.25523	ADRB2	adrenoceptor beta 2 [Source:VGNC Symbol;Acc:VGNC:25697]	SLC1A5	solute carrier family 1 member 5 [Source:VGNC Symbol;Acc:VGNC:34715]
ENSBTAG00000002144	ENSBTAG00000004910	GO:0002032	desensitization of G-protein coupled receptor protein signaling pathway by arrestin	biological_process	NA	NA	NA	NA	18.6021	0.490748	23.9988	ADRB2	adrenoceptor beta 2 [Source:VGNC Symbol;Acc:VGNC:25697]	SLC25A11	solute carrier family 25 member 11 [Source:VGNC Symbol;Acc:VGNC:34742]
ENSBTAG00000002144	ENSBTAG00000003773	GO:0002032	desensitization of G-protein coupled receptor protein signaling pathway by arrestin	biological_process	NA	NA	NA	NA	18.4819	0.490748	4.52542	ADRB2	adrenoceptor beta 2 [Source:VGNC Symbol;Acc:VGNC:25697]	SLC25A13	solute carrier family 25 member 13 [Source:VGNC Symbol;Acc:VGNC:34744]
ENSBTAG00000002144	ENSBTAG00000012890	GO:0002032	desensitization of G-protein coupled receptor protein signaling pathway by arrestin	biological_process	NA	NA	NA	NA	1.59956	0.490748	78.0529	ADRB2	adrenoceptor beta 2 [Source:VGNC Symbol;Acc:VGNC:25697]	SLC25A3	Phosphate carrier protein, mitochondrial [Source:UniProtKB/Swiss-Prot;Acc:P12234]
ENSBTAG00000002144	ENSBTAG00000046037	GO:0002032	desensitization of G-protein coupled receptor protein signaling pathway by arrestin	biological_process	NA	NA	NA	NA	97.536	0.490748	67.2846	ADRB2	adrenoceptor beta 2 [Source:VGNC Symbol;Acc:VGNC:25697]	SLC25A5	ADP/ATP translocase 2 [Source:RefSeq peptide;Acc:NP_777084]
ENSBTAG00000002144	ENSBTAG00000047418	GO:0002032	desensitization of G-protein coupled receptor protein signaling pathway by arrestin	biological_process	NA	NA	NA	NA	18.9002	0.490748	352.601	ADRB2	adrenoceptor beta 2 [Source:VGNC Symbol;Acc:VGNC:25697]	SLC25A6	Bos taurus solute carrier family 25 (mitochondrial carrier; adenine nucleotide translocator), member 6 (SLC25A6), mRNA. [Source:RefSeq mRNA;Acc:NM_174660]
ENSBTAG00000002144	ENSBTAG00000019225	GO:0002032	desensitization of G-protein coupled receptor protein signaling pathway by arrestin	biological_process	NA	NA	NA	NA	1.80754	0.490748	18.451	ADRB2	adrenoceptor beta 2 [Source:VGNC Symbol;Acc:VGNC:25697]	SLC39A14	solute carrier family 39 member 14 [Source:VGNC Symbol;Acc:VGNC:34862]
ENSBTAG00000002144	ENSBTAG00000011382	GO:0002032	desensitization of G-protein coupled receptor protein signaling pathway by arrestin	biological_process	NA	NA	NA	NA	6.63466	0.490748	2.39295	ADRB2	adrenoceptor beta 2 [Source:VGNC Symbol;Acc:VGNC:25697]	SLC9A3R1	SLC9A3 regulator 1 [Source:VGNC Symbol;Acc:VGNC:34941]
ENSBTAG00000002144	ENSBTAG00000002220	GO:0002032	desensitization of G-protein coupled receptor protein signaling pathway by arrestin	biological_process	NA	NA	NA	NA	34.9389	0.490748	7.18712	ADRB2	adrenoceptor beta 2 [Source:VGNC Symbol;Acc:VGNC:25697]	SPTLC1	serine palmitoyltransferase long chain base subunit 1 [Source:VGNC Symbol;Acc:VGNC:35256]
ENSBTAG00000002144	ENSBTAG00000008938	GO:0002032	desensitization of G-protein coupled receptor protein signaling pathway by arrestin	biological_process	NA	NA	NA	NA	NA	0.490748	0.75567	ADRB2	adrenoceptor beta 2 [Source:VGNC Symbol;Acc:VGNC:25697]	SRC	SRC proto-oncogene, non-receptor tyrosine kinase [Source:VGNC Symbol;Acc:VGNC:35269]
ENSBTAG00000002144	ENSBTAG00000044075	GO:0043235	receptor complex	cellular_component	GO:0005785	signal recognition particle receptor complex	cellular_component	NA	24.3298	0.490748	26.6844	ADRB2	adrenoceptor beta 2 [Source:VGNC Symbol;Acc:VGNC:25697]	SRPRB	SRP receptor beta subunit [Source:VGNC Symbol;Acc:VGNC:35291]
ENSBTAG00000002144	ENSBTAG00000021421	GO:0002032	desensitization of G-protein coupled receptor protein signaling pathway by arrestin	biological_process	NA	NA	NA	NA	63.9709	0.490748	325.461	ADRB2	adrenoceptor beta 2 [Source:VGNC Symbol;Acc:VGNC:25697]	SSR4	signal sequence receptor subunit 4 [Source:VGNC Symbol;Acc:VGNC:35322]
ENSBTAG00000002144	ENSBTAG00000021523	GO:0002032	desensitization of G-protein coupled receptor protein signaling pathway by arrestin	biological_process	NA	NA	NA	NA	94.5783	0.490748	3.0538	ADRB2	adrenoceptor beta 2 [Source:VGNC Symbol;Acc:VGNC:25697]	STAT3	signal transducer and activator of transcription 3 [Source:VGNC Symbol;Acc:VGNC:35371]
ENSBTAG00000002144	ENSBTAG00000038375	GO:0002032	desensitization of G-protein coupled receptor protein signaling pathway by arrestin	biological_process	NA	NA	NA	NA	2.55538	0.490748	3.34675	ADRB2	adrenoceptor beta 2 [Source:VGNC Symbol;Acc:VGNC:25697]	STOM	stomatin [Source:VGNC Symbol;Acc:VGNC:35409]
ENSBTAG00000002144	ENSBTAG00000001599	GO:0002032	desensitization of G-protein coupled receptor protein signaling pathway by arrestin	biological_process	NA	NA	NA	NA	NA	0.490748	0.339047	ADRB2	adrenoceptor beta 2 [Source:VGNC Symbol;Acc:VGNC:25697]	SV2A	synaptic vesicle glycoprotein 2A [Source:VGNC Symbol;Acc:VGNC:35494]
ENSBTAG00000002144	ENSBTAG00000007586	GO:0002032	desensitization of G-protein coupled receptor protein signaling pathway by arrestin	biological_process	NA	NA	NA	NA	23.3396	0.490748	7.71761	ADRB2	adrenoceptor beta 2 [Source:VGNC Symbol;Acc:VGNC:25697]	SYNJ2BP	synaptojanin 2 binding protein [Source:HGNC Symbol;Acc:HGNC:18955]
ENSBTAG00000002144	ENSBTAG00000032719	GO:0043235	receptor complex	cellular_component	GO:1990712	HFE-transferrin receptor complex	cellular_component	NA	7.79484	0.490748	11.6695	ADRB2	adrenoceptor beta 2 [Source:VGNC Symbol;Acc:VGNC:25697]	TFRC	transferrin receptor [Source:VGNC Symbol;Acc:VGNC:35797]
ENSBTAG00000002144	ENSBTAG00000010480	GO:0002032	desensitization of G-protein coupled receptor protein signaling pathway by arrestin	biological_process	NA	NA	NA	NA	21.1308	0.490748	23.8463	ADRB2	adrenoceptor beta 2 [Source:VGNC Symbol;Acc:VGNC:25697]	TIMM50	translocase of inner mitochondrial membrane 50 [Source:HGNC Symbol;Acc:HGNC:23656]
ENSBTAG00000002144	ENSBTAG00000016298	GO:0002032	desensitization of G-protein coupled receptor protein signaling pathway by arrestin	biological_process	NA	NA	NA	NA	18.4626	0.490748	11.5009	ADRB2	adrenoceptor beta 2 [Source:VGNC Symbol;Acc:VGNC:25697]	TM9SF3	transmembrane 9 superfamily member 3 [Source:VGNC Symbol;Acc:VGNC:35912]
ENSBTAG00000002144	ENSBTAG00000011351	GO:0002032	desensitization of G-protein coupled receptor protein signaling pathway by arrestin	biological_process	NA	NA	NA	NA	NA	0.490748	8.41577	ADRB2	adrenoceptor beta 2 [Source:VGNC Symbol;Acc:VGNC:25697]	TMEM259	transmembrane protein 259 [Source:VGNC Symbol;Acc:VGNC:36067]
ENSBTAG00000002144	ENSBTAG00000043958	GO:0002032	desensitization of G-protein coupled receptor protein signaling pathway by arrestin	biological_process	NA	NA	NA	NA	7.42949	0.490748	2.5774	ADRB2	adrenoceptor beta 2 [Source:VGNC Symbol;Acc:VGNC:25697]	TMEM33	transmembrane protein 33 [Source:VGNC Symbol;Acc:VGNC:36076]
ENSBTAG00000002144	ENSBTAG00000011229	GO:0002032	desensitization of G-protein coupled receptor protein signaling pathway by arrestin	biological_process	NA	NA	NA	NA	1.91455	0.490748	9.44985	ADRB2	adrenoceptor beta 2 [Source:VGNC Symbol;Acc:VGNC:25697]	TMUB1	transmembrane and ubiquitin like domain containing 1 [Source:VGNC Symbol;Acc:VGNC:36149]
ENSBTAG00000002144	ENSBTAG00000011225	GO:0002032	desensitization of G-protein coupled receptor protein signaling pathway by arrestin	biological_process	NA	NA	NA	NA	23.5831	0.490748	20.785	ADRB2	adrenoceptor beta 2 [Source:VGNC Symbol;Acc:VGNC:25697]	TMX1	Thioredoxin-related transmembrane protein 1 [Source:UniProtKB/Swiss-Prot;Acc:Q0Z7W6]
ENSBTAG00000002144	ENSBTAG00000014302	GO:0002032	desensitization of G-protein coupled receptor protein signaling pathway by arrestin	biological_process	NA	NA	NA	NA	204.308	0.490748	18.4757	ADRB2	adrenoceptor beta 2 [Source:VGNC Symbol;Acc:VGNC:25697]	TOMM70A	translocase of outer mitochondrial membrane 70 [Source:HGNC Symbol;Acc:HGNC:11985]
ENSBTAG00000002144	ENSBTAG00000003012	GO:0002032	desensitization of G-protein coupled receptor protein signaling pathway by arrestin	biological_process	NA	NA	NA	NA	NA	0.490748	0.531719	ADRB2	adrenoceptor beta 2 [Source:VGNC Symbol;Acc:VGNC:25697]	TRAF1	TNF receptor associated factor 1 [Source:VGNC Symbol;Acc:VGNC:36270]
ENSBTAG00000002144	ENSBTAG00000013563	GO:0002032	desensitization of G-protein coupled receptor protein signaling pathway by arrestin	biological_process	NA	NA	NA	NA	67.0451	0.490748	30.2421	ADRB2	adrenoceptor beta 2 [Source:VGNC Symbol;Acc:VGNC:25697]	TSG101	tumor susceptibility 101 [Source:VGNC Symbol;Acc:VGNC:36414]
ENSBTAG00000002144	ENSBTAG00000046886	GO:0002032	desensitization of G-protein coupled receptor protein signaling pathway by arrestin	biological_process	NA	NA	NA	NA	75.8712	0.490748	37.9472	ADRB2	adrenoceptor beta 2 [Source:VGNC Symbol;Acc:VGNC:25697]	TUBB2A	tubulin beta 2A class IIa [Source:HGNC Symbol;Acc:HGNC:12412]
ENSBTAG00000002144	ENSBTAG00000006969	GO:0002032	desensitization of G-protein coupled receptor protein signaling pathway by arrestin	biological_process	NA	NA	NA	NA	10.9295	0.490748	273.871	ADRB2	adrenoceptor beta 2 [Source:VGNC Symbol;Acc:VGNC:25697]	TUBB5	Tubulin beta-5 chain [Source:UniProtKB/Swiss-Prot;Acc:Q2KJD0]
ENSBTAG00000002144	ENSBTAG00000019216	GO:0002032	desensitization of G-protein coupled receptor protein signaling pathway by arrestin	biological_process	NA	NA	NA	NA	54.8304	0.490748	38.8395	ADRB2	adrenoceptor beta 2 [Source:VGNC Symbol;Acc:VGNC:25697]	TUFM	Tu translation elongation factor, mitochondrial [Source:VGNC Symbol;Acc:VGNC:36517]
ENSBTAG00000002144	ENSBTAG00000004173	GO:0002032	desensitization of G-protein coupled receptor protein signaling pathway by arrestin	biological_process	NA	NA	NA	NA	24.2401	0.490748	5.3241	ADRB2	adrenoceptor beta 2 [Source:VGNC Symbol;Acc:VGNC:25697]	UBXN8	UBX domain protein 8 [Source:VGNC Symbol;Acc:VGNC:36630]
ENSBTAG00000002144	ENSBTAG00000005078	GO:0002032	desensitization of G-protein coupled receptor protein signaling pathway by arrestin	biological_process	NA	NA	NA	NA	186.261	0.490748	179.993	ADRB2	adrenoceptor beta 2 [Source:VGNC Symbol;Acc:VGNC:25697]	UCHL1	ubiquitin C-terminal hydrolase L1 [Source:VGNC Symbol;Acc:VGNC:36631]
ENSBTAG00000002144	ENSBTAG00000004284	GO:0002032	desensitization of G-protein coupled receptor protein signaling pathway by arrestin	biological_process	NA	NA	NA	NA	13.72	0.490748	15.7417	ADRB2	adrenoceptor beta 2 [Source:VGNC Symbol;Acc:VGNC:25697]	UFD1	ubiquitin recognition factor in ER associated degradation 1 [Source:VGNC Symbol;Acc:VGNC:36645]
ENSBTAG00000002144	ENSBTAG00000021651	GO:0002032	desensitization of G-protein coupled receptor protein signaling pathway by arrestin	biological_process	NA	NA	NA	NA	64.5836	0.490748	35.161	ADRB2	adrenoceptor beta 2 [Source:VGNC Symbol;Acc:VGNC:25697]	UQCRC2	ubiquinol-cytochrome c reductase core protein 2 [Source:VGNC Symbol;Acc:VGNC:36696]
ENSBTAG00000002144	ENSBTAG00000020311	GO:0002032	desensitization of G-protein coupled receptor protein signaling pathway by arrestin	biological_process	GO:0008277	regulation of G-protein coupled receptor protein signaling pathway	biological_process	NA	0.571176	0.490748	0.605511	ADRB2	adrenoceptor beta 2 [Source:VGNC Symbol;Acc:VGNC:25697]	USP20	ubiquitin specific peptidase 20 [Source:VGNC Symbol;Acc:VGNC:36715]
ENSBTAG00000002144	ENSBTAG00000020761	GO:0002032	desensitization of G-protein coupled receptor protein signaling pathway by arrestin	biological_process	GO:0008277	regulation of G-protein coupled receptor protein signaling pathway	biological_process	NA	36.9781	0.490748	5.15221	ADRB2	adrenoceptor beta 2 [Source:VGNC Symbol;Acc:VGNC:25697]	USP33	ubiquitin specific peptidase 33 [Source:VGNC Symbol;Acc:VGNC:36723]
ENSBTAG00000002144	ENSBTAG00000017279	GO:0002032	desensitization of G-protein coupled receptor protein signaling pathway by arrestin	biological_process	NA	NA	NA	NA	191.589	0.490748	29.216	ADRB2	adrenoceptor beta 2 [Source:VGNC Symbol;Acc:VGNC:25697]	VAPA	VAMP associated protein A [Source:VGNC Symbol;Acc:VGNC:36763]
ENSBTAG00000002144	ENSBTAG00000015000	GO:0002032	desensitization of G-protein coupled receptor protein signaling pathway by arrestin	biological_process	NA	NA	NA	NA	17.6037	0.490748	79.1834	ADRB2	adrenoceptor beta 2 [Source:VGNC Symbol;Acc:VGNC:25697]	VCP	valosin containing protein [Source:VGNC Symbol;Acc:VGNC:36780]
ENSBTAG00000002144	ENSBTAG00000013113	GO:0002032	desensitization of G-protein coupled receptor protein signaling pathway by arrestin	biological_process	NA	NA	NA	NA	90.5801	0.490748	80.3561	ADRB2	adrenoceptor beta 2 [Source:VGNC Symbol;Acc:VGNC:25697]	VDAC1	voltage dependent anion channel 1 [Source:VGNC Symbol;Acc:VGNC:36782]
ENSBTAG00000002144	ENSBTAG00000012975	GO:0002032	desensitization of G-protein coupled receptor protein signaling pathway by arrestin	biological_process	NA	NA	NA	NA	46.2373	0.490748	158.651	ADRB2	adrenoceptor beta 2 [Source:VGNC Symbol;Acc:VGNC:25697]	VDAC2	voltage dependent anion channel 2 [Source:VGNC Symbol;Acc:VGNC:36783]
ENSBTAG00000002144	ENSBTAG00000047567	GO:0002032	desensitization of G-protein coupled receptor protein signaling pathway by arrestin	biological_process	NA	NA	NA	NA	NA	0.490748	9.26612	ADRB2	adrenoceptor beta 2 [Source:VGNC Symbol;Acc:VGNC:25697]	VEGFB	vascular endothelial growth factor B [Source:HGNC Symbol;Acc:HGNC:12681]
ENSBTAG00000002144	ENSBTAG00000005221	GO:0002032	desensitization of G-protein coupled receptor protein signaling pathway by arrestin	biological_process	NA	NA	NA	NA	1.62204	0.490748	0.58045	ADRB2	adrenoceptor beta 2 [Source:VGNC Symbol;Acc:VGNC:25697]	WNK1	WNK lysine deficient protein kinase 1 [Source:VGNC Symbol;Acc:VGNC:36949]
ENSBTAG00000002144	ENSBTAG00000017475	GO:0002032	desensitization of G-protein coupled receptor protein signaling pathway by arrestin	biological_process	NA	NA	NA	NA	1.38634	0.490748	27.6207	ADRB2	adrenoceptor beta 2 [Source:VGNC Symbol;Acc:VGNC:25697]		GNAS complex locus isoform GNASL [Source:RefSeq peptide;Acc:NP_851364]
ENSBTAG00000002144	ENSBTAG00000032436	GO:0002032	desensitization of G-protein coupled receptor protein signaling pathway by arrestin	biological_process	NA	NA	NA	NA	624.029	0.490748	316.825	ADRB2	adrenoceptor beta 2 [Source:VGNC Symbol;Acc:VGNC:25697]		polyubiquitin-C [Source:RefSeq peptide;Acc:NP_001193236]
ENSBTAG00000002144	ENSBTAG00000046034	GO:0002032	desensitization of G-protein coupled receptor protein signaling pathway by arrestin	biological_process	NA	NA	NA	NA	NA	0.490748	0.377111	ADRB2	adrenoceptor beta 2 [Source:VGNC Symbol;Acc:VGNC:25697]
ENSBTAG00000017958	ENSBTAG00000026199	GO:0007169	transmembrane receptor protein tyrosine kinase signaling pathway	biological_process	NA	NA	NA	6.64842	172.534	5.16771	1388.84	AHI1	Abelson helper integration site 1 [Source:HGNC Symbol;Acc:HGNC:21575]	ACTB	actin, cytoplasmic 1 [Source:RefSeq peptide;Acc:NP_776404]
ENSBTAG00000017958	ENSBTAG00000017894	GO:0007169	transmembrane receptor protein tyrosine kinase signaling pathway	biological_process	NA	NA	NA	6.64842	NA	5.16771	1.58967	AHI1	Abelson helper integration site 1 [Source:HGNC Symbol;Acc:HGNC:21575]	CAD	CAD protein [Source:RefSeq peptide;Acc:NP_001178322]
ENSBTAG00000017958	ENSBTAG00000018638	GO:0007169	transmembrane receptor protein tyrosine kinase signaling pathway	biological_process	NA	NA	NA	6.64842	3.77178	5.16771	0.304051	AHI1	Abelson helper integration site 1 [Source:HGNC Symbol;Acc:HGNC:21575]	CC2D2A	coiled-coil and C2 domain containing 2A [Source:VGNC Symbol;Acc:VGNC:26826]
ENSBTAG00000017958	ENSBTAG00000000157	GO:0007169	transmembrane receptor protein tyrosine kinase signaling pathway	biological_process	NA	NA	NA	6.64842	NA	5.16771	1.25652	AHI1	Abelson helper integration site 1 [Source:HGNC Symbol;Acc:HGNC:21575]	CCDC138	coiled-coil domain containing 138 [Source:VGNC Symbol;Acc:VGNC:26850]
ENSBTAG00000017958	ENSBTAG00000000875	GO:0007169	transmembrane receptor protein tyrosine kinase signaling pathway	biological_process	NA	NA	NA	6.64842	2.48783	5.16771	1.93152	AHI1	Abelson helper integration site 1 [Source:HGNC Symbol;Acc:HGNC:21575]	CEP131	centrosomal protein 131 [Source:VGNC Symbol;Acc:VGNC:27192]
ENSBTAG00000017958	ENSBTAG00000023907	GO:0007169	transmembrane receptor protein tyrosine kinase signaling pathway	biological_process	NA	NA	NA	6.64842	NA	5.16771	0.463	AHI1	Abelson helper integration site 1 [Source:HGNC Symbol;Acc:HGNC:21575]	COL18A1	collagen type XVIII alpha 1 chain [Source:VGNC Symbol;Acc:VGNC:27559]
ENSBTAG00000017958	ENSBTAG00000004887	GO:0007169	transmembrane receptor protein tyrosine kinase signaling pathway	biological_process	NA	NA	NA	6.64842	3.06678	5.16771	7.87355	AHI1	Abelson helper integration site 1 [Source:HGNC Symbol;Acc:HGNC:21575]	DCTN1	dynactin subunit 1 [Source:VGNC Symbol;Acc:VGNC:27928]
ENSBTAG00000017958	ENSBTAG00000010624	GO:0007169	transmembrane receptor protein tyrosine kinase signaling pathway	biological_process	NA	NA	NA	6.64842	4.99634	5.16771	52.3788	AHI1	Abelson helper integration site 1 [Source:HGNC Symbol;Acc:HGNC:21575]	DCTN2	dynactin subunit 2 [Source:VGNC Symbol;Acc:VGNC:27929]
ENSBTAG00000017958	ENSBTAG00000013362	GO:0007169	transmembrane receptor protein tyrosine kinase signaling pathway	biological_process	NA	NA	NA	6.64842	1.025	5.16771	2.42318	AHI1	Abelson helper integration site 1 [Source:HGNC Symbol;Acc:HGNC:21575]	DNM2	dynamin 2 [Source:VGNC Symbol;Acc:VGNC:28143]
ENSBTAG00000017958	ENSBTAG00000000315	GO:0007169	transmembrane receptor protein tyrosine kinase signaling pathway	biological_process	NA	NA	NA	6.64842	14.5535	5.16771	8.43066	AHI1	Abelson helper integration site 1 [Source:HGNC Symbol;Acc:HGNC:21575]	ECD	ecdysoneless cell cycle regulator [Source:VGNC Symbol;Acc:VGNC:28301]
ENSBTAG00000017958	ENSBTAG00000000613	GO:0007169	transmembrane receptor protein tyrosine kinase signaling pathway	biological_process	NA	NA	NA	6.64842	35.2021	5.16771	7.21521	AHI1	Abelson helper integration site 1 [Source:HGNC Symbol;Acc:HGNC:21575]	ELAVL1	ELAV like RNA binding protein 1 [Source:VGNC Symbol;Acc:VGNC:28424]
ENSBTAG00000017958	ENSBTAG00000001086	GO:0007169	transmembrane receptor protein tyrosine kinase signaling pathway	biological_process	NA	NA	NA	6.64842	7.67316	5.16771	21.8442	AHI1	Abelson helper integration site 1 [Source:HGNC Symbol;Acc:HGNC:21575]	FHL2	four and a half LIM domains 2 [Source:VGNC Symbol;Acc:VGNC:29000]
ENSBTAG00000017958	ENSBTAG00000007366	GO:0007169	transmembrane receptor protein tyrosine kinase signaling pathway	biological_process	NA	NA	NA	6.64842	16.5205	5.16771	2.25642	AHI1	Abelson helper integration site 1 [Source:HGNC Symbol;Acc:HGNC:21575]	HAUS8	HAUS augmin like complex subunit 8 [Source:VGNC Symbol;Acc:VGNC:29763]
ENSBTAG00000017958	ENSBTAG00000006270	GO:0007169	transmembrane receptor protein tyrosine kinase signaling pathway	biological_process	NA	NA	NA	6.64842	375.687	5.16771	197.36	AHI1	Abelson helper integration site 1 [Source:HGNC Symbol;Acc:HGNC:21575]	HSP90AA1	Heat shock protein HSP 90-alpha [Source:UniProtKB/Swiss-Prot;Acc:Q76LV2]
ENSBTAG00000017958	ENSBTAG00000013162	GO:0007169	transmembrane receptor protein tyrosine kinase signaling pathway	biological_process	NA	NA	NA	6.64842	482.821	5.16771	436.074	AHI1	Abelson helper integration site 1 [Source:HGNC Symbol;Acc:HGNC:21575]	HSPA8	Heat shock cognate 71 kDa protein [Source:UniProtKB/Swiss-Prot;Acc:P19120]
ENSBTAG00000017958	ENSBTAG00000011419	GO:0007169	transmembrane receptor protein tyrosine kinase signaling pathway	biological_process	NA	NA	NA	6.64842	33.3864	5.16771	41.4651	AHI1	Abelson helper integration site 1 [Source:HGNC Symbol;Acc:HGNC:21575]	HSPA9	Stress-70 protein, mitochondrial [Source:UniProtKB/Swiss-Prot;Acc:Q3ZCH0]
ENSBTAG00000017958	ENSBTAG00000009806	GO:0007169	transmembrane receptor protein tyrosine kinase signaling pathway	biological_process	NA	NA	NA	6.64842	1.12468	5.16771	4.24221	AHI1	Abelson helper integration site 1 [Source:HGNC Symbol;Acc:HGNC:21575]	INVS	inversin [Source:VGNC Symbol;Acc:VGNC:30236]
ENSBTAG00000017958	ENSBTAG00000013069	GO:0007169	transmembrane receptor protein tyrosine kinase signaling pathway	biological_process	NA	NA	NA	6.64842	69.1344	5.16771	2.80963	AHI1	Abelson helper integration site 1 [Source:HGNC Symbol;Acc:HGNC:21575]	IQCB1	IQ motif containing B1 [Source:VGNC Symbol;Acc:VGNC:30250]
ENSBTAG00000017958	ENSBTAG00000017685	GO:0007169	transmembrane receptor protein tyrosine kinase signaling pathway	biological_process	NA	NA	NA	6.64842	NA	5.16771	19.4421	AHI1	Abelson helper integration site 1 [Source:HGNC Symbol;Acc:HGNC:21575]	JUP	junction plakoglobin [Source:VGNC Symbol;Acc:VGNC:30388]
ENSBTAG00000017958	ENSBTAG00000012497	GO:0007169	transmembrane receptor protein tyrosine kinase signaling pathway	biological_process	NA	NA	NA	6.64842	10.0844	5.16771	15.3727	AHI1	Abelson helper integration site 1 [Source:HGNC Symbol;Acc:HGNC:21575]	KHDRBS1	KH RNA binding domain containing, signal transduction associated 1 [Source:VGNC Symbol;Acc:VGNC:30540]
ENSBTAG00000017958	ENSBTAG00000046089	GO:0007169	transmembrane receptor protein tyrosine kinase signaling pathway	biological_process	NA	NA	NA	6.64842	NA	5.16771	0.446208	AHI1	Abelson helper integration site 1 [Source:HGNC Symbol;Acc:HGNC:21575]	KRT1	keratin 1 [Source:VGNC Symbol;Acc:VGNC:30716]
ENSBTAG00000017958	ENSBTAG00000020824	GO:0007169	transmembrane receptor protein tyrosine kinase signaling pathway	biological_process	NA	NA	NA	6.64842	NA	5.16771	0.428741	AHI1	Abelson helper integration site 1 [Source:HGNC Symbol;Acc:HGNC:21575]	KRT10	keratin 10 [Source:VGNC Symbol;Acc:VGNC:30717]
ENSBTAG00000017958	ENSBTAG00000039261	GO:0007169	transmembrane receptor protein tyrosine kinase signaling pathway	biological_process	NA	NA	NA	6.64842	NA	5.16771	179.094	AHI1	Abelson helper integration site 1 [Source:HGNC Symbol;Acc:HGNC:21575]	KRT2	keratin 2 [Source:VGNC Symbol;Acc:VGNC:30721]
ENSBTAG00000017958	ENSBTAG00000038384	GO:0007169	transmembrane receptor protein tyrosine kinase signaling pathway	biological_process	NA	NA	NA	6.64842	5.95057	5.16771	NA	AHI1	Abelson helper integration site 1 [Source:HGNC Symbol;Acc:HGNC:21575]	KRT5	keratin 5 [Source:HGNC Symbol;Acc:HGNC:6442]
ENSBTAG00000017958	ENSBTAG00000037638	GO:0007169	transmembrane receptor protein tyrosine kinase signaling pathway	biological_process	NA	NA	NA	6.64842	1.01171	5.16771	11.5439	AHI1	Abelson helper integration site 1 [Source:HGNC Symbol;Acc:HGNC:21575]	KRT73	keratin 73 [Source:VGNC Symbol;Acc:VGNC:30737]
ENSBTAG00000017958	ENSBTAG00000010944	GO:0007169	transmembrane receptor protein tyrosine kinase signaling pathway	biological_process	NA	NA	NA	6.64842	3.89753	5.16771	1.42509	AHI1	Abelson helper integration site 1 [Source:HGNC Symbol;Acc:HGNC:21575]	LRRC49	leucine rich repeat containing 49 [Source:HGNC Symbol;Acc:HGNC:25965]
ENSBTAG00000017958	ENSBTAG00000004709	GO:0007169	transmembrane receptor protein tyrosine kinase signaling pathway	biological_process	NA	NA	NA	6.64842	7.40727	5.16771	3.46439	AHI1	Abelson helper integration site 1 [Source:HGNC Symbol;Acc:HGNC:21575]	MAPK9	mitogen-activated protein kinase 9 [Source:VGNC Symbol;Acc:VGNC:31227]
ENSBTAG00000017958	ENSBTAG00000005430	GO:0007169	transmembrane receptor protein tyrosine kinase signaling pathway	biological_process	NA	NA	NA	6.64842	1.16033	5.16771	5.58074	AHI1	Abelson helper integration site 1 [Source:HGNC Symbol;Acc:HGNC:21575]	MB21D2	Mab-21 domain containing 2 [Source:VGNC Symbol;Acc:VGNC:31272]
ENSBTAG00000017958	ENSBTAG00000019502	GO:0007169	transmembrane receptor protein tyrosine kinase signaling pathway	biological_process	NA	NA	NA	6.64842	340.576	5.16771	32.4383	AHI1	Abelson helper integration site 1 [Source:HGNC Symbol;Acc:HGNC:21575]	MED4	mediator complex subunit 4 [Source:VGNC Symbol;Acc:VGNC:31368]
ENSBTAG00000017958	ENSBTAG00000034963	GO:0007169	transmembrane receptor protein tyrosine kinase signaling pathway	biological_process	NA	NA	NA	6.64842	11.4374	5.16771	1.93865	AHI1	Abelson helper integration site 1 [Source:HGNC Symbol;Acc:HGNC:21575]	MKS1	Meckel syndrome, type 1 [Source:HGNC Symbol;Acc:HGNC:7121]
ENSBTAG00000017958	ENSBTAG00000006051	GO:0007169	transmembrane receptor protein tyrosine kinase signaling pathway	biological_process	NA	NA	NA	6.64842	7.99355	5.16771	8.30813	AHI1	Abelson helper integration site 1 [Source:HGNC Symbol;Acc:HGNC:21575]	NMT1	N-myristoyltransferase 1 [Source:VGNC Symbol;Acc:VGNC:32137]
ENSBTAG00000017958	ENSBTAG00000007675	GO:0007169	transmembrane receptor protein tyrosine kinase signaling pathway	biological_process	NA	NA	NA	6.64842	2.03982	5.16771	1.67709	AHI1	Abelson helper integration site 1 [Source:HGNC Symbol;Acc:HGNC:21575]	NPHP1	nephrocystin 1 [Source:VGNC Symbol;Acc:VGNC:32201]
ENSBTAG00000017958	ENSBTAG00000016806	GO:0007169	transmembrane receptor protein tyrosine kinase signaling pathway	biological_process	NA	NA	NA	6.64842	18.4964	5.16771	17.3162	AHI1	Abelson helper integration site 1 [Source:HGNC Symbol;Acc:HGNC:21575]	PAFAH1B1	platelet-activating factor acetylhydrolase IB subunit alpha [Source:RefSeq peptide;Acc:NP_777088]
ENSBTAG00000017958	ENSBTAG00000007236	GO:0007169	transmembrane receptor protein tyrosine kinase signaling pathway	biological_process	NA	NA	NA	6.64842	5.22844	5.16771	5.24633	AHI1	Abelson helper integration site 1 [Source:HGNC Symbol;Acc:HGNC:21575]	PCM1	pericentriolar material 1 [Source:VGNC Symbol;Acc:VGNC:32634]
ENSBTAG00000017958	ENSBTAG00000019895	GO:0007169	transmembrane receptor protein tyrosine kinase signaling pathway	biological_process	NA	NA	NA	6.64842	17.8988	5.16771	2.17161	AHI1	Abelson helper integration site 1 [Source:HGNC Symbol;Acc:HGNC:21575]	PIBF1	progesterone immunomodulatory binding factor 1 [Source:VGNC Symbol;Acc:VGNC:32859]
ENSBTAG00000017958	ENSBTAG00000000469	GO:0007169	transmembrane receptor protein tyrosine kinase signaling pathway	biological_process	NA	NA	NA	6.64842	392.69	5.16771	84.0372	AHI1	Abelson helper integration site 1 [Source:HGNC Symbol;Acc:HGNC:21575]	PPP2CA	protein phosphatase 2 catalytic subunit alpha [Source:VGNC Symbol;Acc:VGNC:33251]
ENSBTAG00000017958	ENSBTAG00000019851	GO:0007169	transmembrane receptor protein tyrosine kinase signaling pathway	biological_process	NA	NA	NA	6.64842	12.7305	5.16771	35.6719	AHI1	Abelson helper integration site 1 [Source:HGNC Symbol;Acc:HGNC:21575]	PPP2R1A	protein phosphatase 2 scaffold subunit Aalpha [Source:VGNC Symbol;Acc:VGNC:33253]
ENSBTAG00000017958	ENSBTAG00000018317	GO:0007169	transmembrane receptor protein tyrosine kinase signaling pathway	biological_process	NA	NA	NA	6.64842	47.9324	5.16771	8.44621	AHI1	Abelson helper integration site 1 [Source:HGNC Symbol;Acc:HGNC:21575]	PPP2R2A	protein phosphatase 2 regulatory subunit Balpha [Source:VGNC Symbol;Acc:VGNC:33255]
ENSBTAG00000017958	ENSBTAG00000001862	GO:0007169	transmembrane receptor protein tyrosine kinase signaling pathway	biological_process	NA	NA	NA	6.64842	8.47106	5.16771	NA	AHI1	Abelson helper integration site 1 [Source:HGNC Symbol;Acc:HGNC:21575]	PPP2R2B	protein phosphatase 2 regulatory subunit Bbeta [Source:VGNC Symbol;Acc:VGNC:33256]
ENSBTAG00000017958	ENSBTAG00000015473	GO:0007169	transmembrane receptor protein tyrosine kinase signaling pathway	biological_process	NA	NA	NA	6.64842	625.93	5.16771	1204.6	AHI1	Abelson helper integration site 1 [Source:HGNC Symbol;Acc:HGNC:21575]	RPS27A	ribosomal protein S27a [Source:VGNC Symbol;Acc:VGNC:34135]
ENSBTAG00000017958	ENSBTAG00000001776	GO:0007169	transmembrane receptor protein tyrosine kinase signaling pathway	biological_process	NA	NA	NA	6.64842	4.84539	5.16771	13.2295	AHI1	Abelson helper integration site 1 [Source:HGNC Symbol;Acc:HGNC:21575]	SIRT2	sirtuin 2 [Source:VGNC Symbol;Acc:VGNC:34631]
ENSBTAG00000017958	ENSBTAG00000010593	GO:0007169	transmembrane receptor protein tyrosine kinase signaling pathway	biological_process	NA	NA	NA	6.64842	22.8189	5.16771	15.6715	AHI1	Abelson helper integration site 1 [Source:HGNC Symbol;Acc:HGNC:21575]	SRP72	signal recognition particle 72 [Source:VGNC Symbol;Acc:VGNC:35287]
ENSBTAG00000017958	ENSBTAG00000018942	GO:0007169	transmembrane receptor protein tyrosine kinase signaling pathway	biological_process	NA	NA	NA	6.64842	36.443	5.16771	1.62475	AHI1	Abelson helper integration site 1 [Source:HGNC Symbol;Acc:HGNC:21575]	SSX2IP	SSX family member 2 interacting protein [Source:VGNC Symbol;Acc:VGNC:35329]
ENSBTAG00000017958	ENSBTAG00000009208	GO:0007169	transmembrane receptor protein tyrosine kinase signaling pathway	biological_process	NA	NA	NA	6.64842	82.6657	5.16771	14.4018	AHI1	Abelson helper integration site 1 [Source:HGNC Symbol;Acc:HGNC:21575]	TCTN1	tectonic family member 1 [Source:VGNC Symbol;Acc:VGNC:35708]
ENSBTAG00000017958	ENSBTAG00000012244	GO:0007169	transmembrane receptor protein tyrosine kinase signaling pathway	biological_process	NA	NA	NA	6.64842	424.341	5.16771	385.88	AHI1	Abelson helper integration site 1 [Source:HGNC Symbol;Acc:HGNC:21575]	TUBA1B	Tubulin alpha-1B chain Detyrosinated tubulin alpha-1B chain [Source:UniProtKB/Swiss-Prot;Acc:P81947]
ENSBTAG00000017958	ENSBTAG00000006969	GO:0007169	transmembrane receptor protein tyrosine kinase signaling pathway	biological_process	NA	NA	NA	6.64842	10.9295	5.16771	273.871	AHI1	Abelson helper integration site 1 [Source:HGNC Symbol;Acc:HGNC:21575]	TUBB5	Tubulin beta-5 chain [Source:UniProtKB/Swiss-Prot;Acc:Q2KJD0]
ENSBTAG00000017958	ENSBTAG00000018639	GO:0007169	transmembrane receptor protein tyrosine kinase signaling pathway	biological_process	NA	NA	NA	6.64842	1.01286	5.16771	6.48813	AHI1	Abelson helper integration site 1 [Source:HGNC Symbol;Acc:HGNC:21575]	UNC45A	unc-45 myosin chaperone A [Source:VGNC Symbol;Acc:VGNC:36667]
ENSBTAG00000017958	ENSBTAG00000015859	GO:0007169	transmembrane receptor protein tyrosine kinase signaling pathway	biological_process	NA	NA	NA	6.64842	8.23313	5.16771	3.18259	AHI1	Abelson helper integration site 1 [Source:HGNC Symbol;Acc:HGNC:21575]	WRAP73	WD repeat containing, antisense to TP73 [Source:VGNC Symbol;Acc:VGNC:36969]
ENSBTAG00000017958	ENSBTAG00000005664	GO:0007169	transmembrane receptor protein tyrosine kinase signaling pathway	biological_process	NA	NA	NA	6.64842	313.255	5.16771	151.082	AHI1	Abelson helper integration site 1 [Source:HGNC Symbol;Acc:HGNC:21575]	YWHAE	tyrosine 3-monooxygenase/tryptophan 5-monooxygenase activation protein epsilon [Source:VGNC Symbol;Acc:VGNC:37045]
ENSBTAG00000017958	ENSBTAG00000000778	GO:0007169	transmembrane receptor protein tyrosine kinase signaling pathway	biological_process	NA	NA	NA	6.64842	135.803	5.16771	483.892	AHI1	Abelson helper integration site 1 [Source:HGNC Symbol;Acc:HGNC:21575]		heat shock protein HSP 90-beta [Source:RefSeq peptide;Acc:NP_001073105]
ENSBTAG00000007746	ENSBTAG00000010478	GO:0034751	aryl hydrocarbon receptor complex	cellular_component	GO:0034751	aryl hydrocarbon receptor complex	cellular_component	9.96467	13.2654	0.384789	16.3269	AHR		AIP	aryl hydrocarbon receptor interacting protein [Source:VGNC Symbol;Acc:VGNC:25767]
ENSBTAG00000007746	ENSBTAG00000022255	GO:0034753	nuclear aryl hydrocarbon receptor complex	cellular_component	NA	NA	NA	9.96467	NA	0.384789	0.546319	AHR		AR	androgen receptor [Source:VGNC Symbol;Acc:VGNC:26053]
ENSBTAG00000007746	ENSBTAG00000021037	GO:0034753	nuclear aryl hydrocarbon receptor complex	cellular_component	NA	NA	NA	9.96467	NA	0.384789	3.5618	AHR		ARNT	aryl hydrocarbon receptor nuclear translocator [Source:RefSeq peptide;Acc:NP_776418]
ENSBTAG00000007746	ENSBTAG00000013029	GO:0034753	nuclear aryl hydrocarbon receptor complex	cellular_component	NA	NA	NA	9.96467	23.6349	0.384789	NA	AHR		ARNTL	aryl hydrocarbon receptor nuclear translocator like [Source:HGNC Symbol;Acc:HGNC:701]
ENSBTAG00000007746	ENSBTAG00000022520	GO:0034753	nuclear aryl hydrocarbon receptor complex	cellular_component	NA	NA	NA	9.96467	7.51909	0.384789	1.44079	AHR		BRCA1	BRCA1, DNA repair associated [Source:HGNC Symbol;Acc:HGNC:1100]
ENSBTAG00000007746	ENSBTAG00000015016	GO:0034753	nuclear aryl hydrocarbon receptor complex	cellular_component	NA	NA	NA	9.96467	0.793915	0.384789	2.77192	AHR		CALCOCO1	calcium binding and coiled-coil domain 1 [Source:VGNC Symbol;Acc:VGNC:26702]
ENSBTAG00000007746	ENSBTAG00000005861	GO:0034753	nuclear aryl hydrocarbon receptor complex	cellular_component	NA	NA	NA	9.96467	2.68151	0.384789	3.92228	AHR		CCNT1	cyclin T1 [Source:VGNC Symbol;Acc:VGNC:26978]
ENSBTAG00000007746	ENSBTAG00000016420	GO:0034753	nuclear aryl hydrocarbon receptor complex	cellular_component	NA	NA	NA	9.96467	154.352	0.384789	151.849	AHR		CTNNB1	catenin beta 1 [Source:VGNC Symbol;Acc:VGNC:27802]
ENSBTAG00000007746	ENSBTAG00000001199	GO:0034753	nuclear aryl hydrocarbon receptor complex	cellular_component	NA	NA	NA	9.96467	40.9972	0.384789	4.33364	AHR		DAP3	death associated protein 3 [Source:VGNC Symbol;Acc:VGNC:27876]
ENSBTAG00000007746	ENSBTAG00000021569	GO:0034753	nuclear aryl hydrocarbon receptor complex	cellular_component	NA	NA	NA	9.96467	3.36415	0.384789	11.8878	AHR		DDB1	damage specific DNA binding protein 1 [Source:VGNC Symbol;Acc:VGNC:27941]
ENSBTAG00000007746	ENSBTAG00000016198	GO:0034753	nuclear aryl hydrocarbon receptor complex	cellular_component	NA	NA	NA	9.96467	1.53209	0.384789	0.868794	AHR		EP300	E1A binding protein p300 [Source:HGNC Symbol;Acc:HGNC:3373]
ENSBTAG00000007746	ENSBTAG00000007159	GO:0034753	nuclear aryl hydrocarbon receptor complex	cellular_component	NA	NA	NA	9.96467	NA	0.384789	0.329563	AHR		ESR1	estrogen receptor [Source:RefSeq peptide;Acc:NP_001001443]
ENSBTAG00000007746	ENSBTAG00000046174	GO:0034753	nuclear aryl hydrocarbon receptor complex	cellular_component	NA	NA	NA	9.96467	4.89156	0.384789	0.455084	AHR		GNA13	G protein subunit alpha 13 [Source:VGNC Symbol;Acc:VGNC:29446]
ENSBTAG00000007746	ENSBTAG00000034495	GO:0034753	nuclear aryl hydrocarbon receptor complex	cellular_component	NA	NA	NA	9.96467	195.232	0.384789	9.3491	AHR		GTF2F2	General transcription factor IIF subunit 2 [Source:UniProtKB/Swiss-Prot;Acc:Q2T9L9]
ENSBTAG00000007746	ENSBTAG00000006270	GO:0034753	nuclear aryl hydrocarbon receptor complex	cellular_component	NA	NA	NA	9.96467	375.687	0.384789	197.36	AHR		HSP90AA1	Heat shock protein HSP 90-alpha [Source:UniProtKB/Swiss-Prot;Acc:Q76LV2]
ENSBTAG00000007746	ENSBTAG00000014249	GO:0034753	nuclear aryl hydrocarbon receptor complex	cellular_component	NA	NA	NA	9.96467	12.9719	0.384789	106.586	AHR		IVNS1ABP	influenza virus NS1A binding protein [Source:HGNC Symbol;Acc:HGNC:16951]
ENSBTAG00000007746	ENSBTAG00000020312	GO:0034753	nuclear aryl hydrocarbon receptor complex	cellular_component	NA	NA	NA	9.96467	2.44608	0.384789	0.521925	AHR		NCOA2	nuclear receptor coactivator 2 [Source:HGNC Symbol;Acc:HGNC:7669]
ENSBTAG00000007746	ENSBTAG00000011911	GO:0034753	nuclear aryl hydrocarbon receptor complex	cellular_component	NA	NA	NA	9.96467	NA	0.384789	12.8746	AHR		NCOA7
ENSBTAG00000007746	ENSBTAG00000019255	GO:0034753	nuclear aryl hydrocarbon receptor complex	cellular_component	NA	NA	NA	9.96467	15.2388	0.384789	14.7301	AHR		NFE2L2	nuclear factor, erythroid 2 like 2 [Source:VGNC Symbol;Acc:VGNC:32036]
ENSBTAG00000007746	ENSBTAG00000047293	GO:0034753	nuclear aryl hydrocarbon receptor complex	cellular_component	NA	NA	NA	9.96467	NA	0.384789	2.8181	AHR		NRIP1	nuclear receptor interacting protein 1 [Source:VGNC Symbol;Acc:VGNC:32263]
ENSBTAG00000007746	ENSBTAG00000017967	GO:0034753	nuclear aryl hydrocarbon receptor complex	cellular_component	NA	NA	NA	9.96467	67.1854	0.384789	139.851	AHR		PTGES3	prostaglandin E synthase 3 [Source:VGNC Symbol;Acc:VGNC:33507]
ENSBTAG00000007746	ENSBTAG00000006640	GO:0034753	nuclear aryl hydrocarbon receptor complex	cellular_component	NA	NA	NA	9.96467	3.95737	0.384789	1.45989	AHR		RB1	RB transcriptional corepressor 1 [Source:VGNC Symbol;Acc:VGNC:33768]
ENSBTAG00000007746	ENSBTAG00000013895	GO:0034753	nuclear aryl hydrocarbon receptor complex	cellular_component	NA	NA	NA	9.96467	8.47865	0.384789	4.51337	AHR		RELA	RELA proto-oncogene, NF-kB subunit [Source:VGNC Symbol;Acc:VGNC:33858]
ENSBTAG00000007746	ENSBTAG00000019220	GO:0034753	nuclear aryl hydrocarbon receptor complex	cellular_component	NA	NA	NA	9.96467	5.01408	0.384789	5.72489	AHR		SMARCA4	SWI/SNF related, matrix associated, actin dependent regulator of chromatin, subfamily a, member 4 [Source:VGNC Symbol;Acc:VGNC:34987]
ENSBTAG00000007746	ENSBTAG00000003021	GO:0034753	nuclear aryl hydrocarbon receptor complex	cellular_component	NA	NA	NA	9.96467	2.64153	0.384789	1.90539	AHR		SP1	Sp1 transcription factor [Source:VGNC Symbol;Acc:VGNC:35152]
ENSBTAG00000007746	ENSBTAG00000019136	GO:0034753	nuclear aryl hydrocarbon receptor complex	cellular_component	NA	NA	NA	9.96467	7.86561	0.384789	12.9818	AHR		STUB1	E3 ubiquitin-protein ligase CHIP [Source:RefSeq peptide;Acc:NP_001068634]
ENSBTAG00000007746	ENSBTAG00000047991	GO:0034753	nuclear aryl hydrocarbon receptor complex	cellular_component	NA	NA	NA	9.96467	4.27693	0.384789	0.46477	AHR		TAF4	TATA-box binding protein associated factor 4 [Source:HGNC Symbol;Acc:HGNC:11537]
ENSBTAG00000007746	ENSBTAG00000030966	GO:0034753	nuclear aryl hydrocarbon receptor complex	cellular_component	NA	NA	NA	9.96467	1.50292	0.384789	4.03111	AHR		TAF6	TATA-box binding protein associated factor 6 [Source:VGNC Symbol;Acc:VGNC:35577]
ENSBTAG00000007746	ENSBTAG00000027980	GO:0034753	nuclear aryl hydrocarbon receptor complex	cellular_component	NA	NA	NA	9.96467	170.41	0.384789	66.9624	AHR		TAF9	TATA-box binding protein associated factor 9 [Source:VGNC Symbol;Acc:VGNC:35582]
ENSBTAG00000007746	ENSBTAG00000013254	GO:0034753	nuclear aryl hydrocarbon receptor complex	cellular_component	NA	NA	NA	9.96467	85.2995	0.384789	32.1557	AHR		XPO1	exportin 1 [Source:VGNC Symbol;Acc:VGNC:36997]
ENSBTAG00000007746	ENSBTAG00000032436	GO:0034753	nuclear aryl hydrocarbon receptor complex	cellular_component	NA	NA	NA	9.96467	624.029	0.384789	316.825	AHR			polyubiquitin-C [Source:RefSeq peptide;Acc:NP_001193236]
ENSBTAG00000010478	ENSBTAG00000007746	GO:0034751	aryl hydrocarbon receptor complex	cellular_component	GO:0034751	aryl hydrocarbon receptor complex	cellular_component	13.2654	9.96467	16.3269	0.384789	AIP	aryl hydrocarbon receptor interacting protein [Source:VGNC Symbol;Acc:VGNC:25767]	AHR
ENSBTAG00000010478	ENSBTAG00000021037	GO:0034751	aryl hydrocarbon receptor complex	cellular_component	NA	NA	NA	13.2654	NA	16.3269	3.5618	AIP	aryl hydrocarbon receptor interacting protein [Source:VGNC Symbol;Acc:VGNC:25767]	ARNT	aryl hydrocarbon receptor nuclear translocator [Source:RefSeq peptide;Acc:NP_776418]
ENSBTAG00000010478	ENSBTAG00000013573	GO:0034751	aryl hydrocarbon receptor complex	cellular_component	NA	NA	NA	13.2654	67.1633	16.3269	50.9157	AIP	aryl hydrocarbon receptor interacting protein [Source:VGNC Symbol;Acc:VGNC:25767]	BIRC5	baculoviral IAP repeat containing 5 [Source:VGNC Symbol;Acc:VGNC:26501]
ENSBTAG00000010478	ENSBTAG00000011699	GO:0034751	aryl hydrocarbon receptor complex	cellular_component	NA	NA	NA	13.2654	2.44128	16.3269	5.11862	AIP	aryl hydrocarbon receptor interacting protein [Source:VGNC Symbol;Acc:VGNC:25767]	CDC37	cell division cycle 37 [Source:HGNC Symbol;Acc:HGNC:1735]
ENSBTAG00000010478	ENSBTAG00000004695	GO:0034751	aryl hydrocarbon receptor complex	cellular_component	NA	NA	NA	13.2654	16.2605	16.3269	8.9238	AIP	aryl hydrocarbon receptor interacting protein [Source:VGNC Symbol;Acc:VGNC:25767]	CDK9	cyclin dependent kinase 9 [Source:VGNC Symbol;Acc:VGNC:27136]
ENSBTAG00000010478	ENSBTAG00000012341	GO:0034751	aryl hydrocarbon receptor complex	cellular_component	NA	NA	NA	13.2654	36.9222	16.3269	18.8503	AIP	aryl hydrocarbon receptor interacting protein [Source:VGNC Symbol;Acc:VGNC:25767]	CSNK2A1	casein kinase II subunit alpha [Source:RefSeq peptide;Acc:NP_777060]
ENSBTAG00000010478	ENSBTAG00000004930	GO:0034751	aryl hydrocarbon receptor complex	cellular_component	NA	NA	NA	13.2654	3.72213	16.3269	1.63434	AIP	aryl hydrocarbon receptor interacting protein [Source:VGNC Symbol;Acc:VGNC:25767]	DNAAF2	dynein axonemal assembly factor 2 [Source:VGNC Symbol;Acc:VGNC:28119]
ENSBTAG00000010478	ENSBTAG00000011628	GO:0034751	aryl hydrocarbon receptor complex	cellular_component	GO:0043235	receptor complex	cellular_component	13.2654	0.797148	16.3269	11.2066	AIP	aryl hydrocarbon receptor interacting protein [Source:VGNC Symbol;Acc:VGNC:25767]	EGFR	epidermal growth factor receptor [Source:VGNC Symbol;Acc:VGNC:28366]
ENSBTAG00000010478	ENSBTAG00000005316	GO:0034751	aryl hydrocarbon receptor complex	cellular_component	NA	NA	NA	13.2654	269.866	16.3269	57.6065	AIP	aryl hydrocarbon receptor interacting protein [Source:VGNC Symbol;Acc:VGNC:25767]	GDI2	GDP dissociation inhibitor 2 [Source:VGNC Symbol;Acc:VGNC:29308]
ENSBTAG00000010478	ENSBTAG00000046174	GO:0034751	aryl hydrocarbon receptor complex	cellular_component	NA	NA	NA	13.2654	4.89156	16.3269	0.455084	AIP	aryl hydrocarbon receptor interacting protein [Source:VGNC Symbol;Acc:VGNC:25767]	GNA13	G protein subunit alpha 13 [Source:VGNC Symbol;Acc:VGNC:29446]
ENSBTAG00000010478	ENSBTAG00000009789	GO:0034751	aryl hydrocarbon receptor complex	cellular_component	NA	NA	NA	13.2654	3.14095	16.3269	1.5035	AIP	aryl hydrocarbon receptor interacting protein [Source:VGNC Symbol;Acc:VGNC:25767]	GNAQ	G protein subunit alpha q [Source:VGNC Symbol;Acc:VGNC:29453]
ENSBTAG00000010478	ENSBTAG00000006270	GO:0034751	aryl hydrocarbon receptor complex	cellular_component	NA	NA	NA	13.2654	375.687	16.3269	197.36	AIP	aryl hydrocarbon receptor interacting protein [Source:VGNC Symbol;Acc:VGNC:25767]	HSP90AA1	Heat shock protein HSP 90-alpha [Source:UniProtKB/Swiss-Prot;Acc:Q76LV2]
ENSBTAG00000010478	ENSBTAG00000011419	GO:0034751	aryl hydrocarbon receptor complex	cellular_component	NA	NA	NA	13.2654	33.3864	16.3269	41.4651	AIP	aryl hydrocarbon receptor interacting protein [Source:VGNC Symbol;Acc:VGNC:25767]	HSPA9	Stress-70 protein, mitochondrial [Source:UniProtKB/Swiss-Prot;Acc:Q3ZCH0]
ENSBTAG00000010478	ENSBTAG00000006268	GO:0034751	aryl hydrocarbon receptor complex	cellular_component	NA	NA	NA	13.2654	2.35725	16.3269	2.12513	AIP	aryl hydrocarbon receptor interacting protein [Source:VGNC Symbol;Acc:VGNC:25767]	IKBKG	Bos taurus inhibitor of kappa light polypeptide gene enhancer in B-cells, kinase gamma (IKBKG), mRNA. [Source:RefSeq mRNA;Acc:NM_174354]
ENSBTAG00000010478	ENSBTAG00000047680	GO:0034751	aryl hydrocarbon receptor complex	cellular_component	NA	NA	NA	13.2654	3.39571	16.3269	0.997677	AIP	aryl hydrocarbon receptor interacting protein [Source:VGNC Symbol;Acc:VGNC:25767]	IRF7	interferon regulatory factor 7 [Source:VGNC Symbol;Acc:VGNC:30278]
ENSBTAG00000010478	ENSBTAG00000010242	GO:0034751	aryl hydrocarbon receptor complex	cellular_component	NA	NA	NA	13.2654	11.6346	16.3269	25.1868	AIP	aryl hydrocarbon receptor interacting protein [Source:VGNC Symbol;Acc:VGNC:25767]	LAMP1	lysosomal associated membrane protein 1 [Source:VGNC Symbol;Acc:VGNC:30775]
ENSBTAG00000010478	ENSBTAG00000017994	GO:0034751	aryl hydrocarbon receptor complex	cellular_component	NA	NA	NA	13.2654	3.76082	16.3269	7.08576	AIP	aryl hydrocarbon receptor interacting protein [Source:VGNC Symbol;Acc:VGNC:25767]	MAX	MYC associated factor X [Source:VGNC Symbol;Acc:VGNC:31269]
ENSBTAG00000010478	ENSBTAG00000034963	GO:0034751	aryl hydrocarbon receptor complex	cellular_component	NA	NA	NA	13.2654	11.4374	16.3269	1.93865	AIP	aryl hydrocarbon receptor interacting protein [Source:VGNC Symbol;Acc:VGNC:25767]	MKS1	Meckel syndrome, type 1 [Source:HGNC Symbol;Acc:HGNC:7121]
ENSBTAG00000010478	ENSBTAG00000016470	GO:0034751	aryl hydrocarbon receptor complex	cellular_component	NA	NA	NA	13.2654	NA	16.3269	3.21378	AIP	aryl hydrocarbon receptor interacting protein [Source:VGNC Symbol;Acc:VGNC:25767]	NADSYN1	NAD synthetase 1 [Source:VGNC Symbol;Acc:VGNC:31865]
ENSBTAG00000010478	ENSBTAG00000015535	GO:0034751	aryl hydrocarbon receptor complex	cellular_component	NA	NA	NA	13.2654	NA	16.3269	0.314933	AIP	aryl hydrocarbon receptor interacting protein [Source:VGNC Symbol;Acc:VGNC:25767]	NEK8	serine/threonine-protein kinase Nek8 [Source:RefSeq peptide;Acc:NP_001179652]
ENSBTAG00000010478	ENSBTAG00000027182	GO:0034751	aryl hydrocarbon receptor complex	cellular_component	NA	NA	NA	13.2654	20.0938	16.3269	NA	AIP	aryl hydrocarbon receptor interacting protein [Source:VGNC Symbol;Acc:VGNC:25767]	NR3C2	nuclear receptor subfamily 3 group C member 2 [Source:VGNC Symbol;Acc:VGNC:32244]
ENSBTAG00000010478	ENSBTAG00000012032	GO:0034751	aryl hydrocarbon receptor complex	cellular_component	NA	NA	NA	13.2654	0.76285	16.3269	NA	AIP	aryl hydrocarbon receptor interacting protein [Source:VGNC Symbol;Acc:VGNC:25767]	PDE4A	cAMP-specific 3',5'-cyclic phosphodiesterase 4A [Source:RefSeq peptide;Acc:NP_001094551]
ENSBTAG00000010478	ENSBTAG00000007836	GO:0034751	aryl hydrocarbon receptor complex	cellular_component	NA	NA	NA	13.2654	1091.2	16.3269	27.609	AIP	aryl hydrocarbon receptor interacting protein [Source:VGNC Symbol;Acc:VGNC:25767]	PPA1	Inorganic pyrophosphatase [Source:UniProtKB/Swiss-Prot;Acc:P37980]
ENSBTAG00000010478	ENSBTAG00000002428	GO:0034751	aryl hydrocarbon receptor complex	cellular_component	NA	NA	NA	13.2654	3.77894	16.3269	33.5077	AIP	aryl hydrocarbon receptor interacting protein [Source:VGNC Symbol;Acc:VGNC:25767]	PPA2	pyrophosphatase (inorganic) 2 [Source:HGNC Symbol;Acc:HGNC:28883]
ENSBTAG00000010478	ENSBTAG00000008063	GO:0034751	aryl hydrocarbon receptor complex	cellular_component	NA	NA	NA	13.2654	1.05463	16.3269	0.335656	AIP	aryl hydrocarbon receptor interacting protein [Source:VGNC Symbol;Acc:VGNC:25767]	PPARA	peroxisome proliferator activated receptor alpha [Source:VGNC Symbol;Acc:VGNC:33181]
ENSBTAG00000010478	ENSBTAG00000018660	GO:0034751	aryl hydrocarbon receptor complex	cellular_component	NA	NA	NA	13.2654	NA	16.3269	1.18376	AIP	aryl hydrocarbon receptor interacting protein [Source:VGNC Symbol;Acc:VGNC:25767]	PPP6R2	protein phosphatase 6 regulatory subunit 2 [Source:VGNC Symbol;Acc:VGNC:33274]
ENSBTAG00000010478	ENSBTAG00000016281	GO:0034751	aryl hydrocarbon receptor complex	cellular_component	NA	NA	NA	13.2654	6.09235	16.3269	7.23912	AIP	aryl hydrocarbon receptor interacting protein [Source:VGNC Symbol;Acc:VGNC:25767]	PREP	prolyl endopeptidase [Source:VGNC Symbol;Acc:VGNC:33310]
ENSBTAG00000010478	ENSBTAG00000017967	GO:0034751	aryl hydrocarbon receptor complex	cellular_component	NA	NA	NA	13.2654	67.1854	16.3269	139.851	AIP	aryl hydrocarbon receptor interacting protein [Source:VGNC Symbol;Acc:VGNC:25767]	PTGES3	prostaglandin E synthase 3 [Source:VGNC Symbol;Acc:VGNC:33507]
ENSBTAG00000010478	ENSBTAG00000021447	GO:0034751	aryl hydrocarbon receptor complex	cellular_component	NA	NA	NA	13.2654	0.834828	16.3269	NA	AIP	aryl hydrocarbon receptor interacting protein [Source:VGNC Symbol;Acc:VGNC:25767]	SIM2	single-minded family bHLH transcription factor 2 [Source:HGNC Symbol;Acc:HGNC:10883]
ENSBTAG00000010478	ENSBTAG00000015663	GO:0034751	aryl hydrocarbon receptor complex	cellular_component	NA	NA	NA	13.2654	97.1275	16.3269	36.7306	AIP	aryl hydrocarbon receptor interacting protein [Source:VGNC Symbol;Acc:VGNC:25767]	STIP1	Stress-induced-phosphoprotein 1 [Source:UniProtKB/Swiss-Prot;Acc:Q3ZBZ8]
ENSBTAG00000010478	ENSBTAG00000002137	GO:0034751	aryl hydrocarbon receptor complex	cellular_component	NA	NA	NA	13.2654	357.031	16.3269	30.6649	AIP	aryl hydrocarbon receptor interacting protein [Source:VGNC Symbol;Acc:VGNC:25767]	SUGT1	SGT1 homolog, MIS12 kinetochore complex assembly cochaperone [Source:VGNC Symbol;Acc:VGNC:35465]
ENSBTAG00000010478	ENSBTAG00000000965	GO:0034751	aryl hydrocarbon receptor complex	cellular_component	NA	NA	NA	13.2654	1.36145	16.3269	NA	AIP	aryl hydrocarbon receptor interacting protein [Source:VGNC Symbol;Acc:VGNC:25767]	TNNI3K	serine/threonine-protein kinase TNNI3K [Source:RefSeq peptide;Acc:NP_001071476]
ENSBTAG00000010478	ENSBTAG00000005838	GO:0034751	aryl hydrocarbon receptor complex	cellular_component	NA	NA	NA	13.2654	1.83097	16.3269	6.12531	AIP	aryl hydrocarbon receptor interacting protein [Source:VGNC Symbol;Acc:VGNC:25767]	ULK3	unc-51 like kinase 3 [Source:VGNC Symbol;Acc:VGNC:36660]
ENSBTAG00000010478	ENSBTAG00000007559	GO:0034751	aryl hydrocarbon receptor complex	cellular_component	NA	NA	NA	13.2654	14.414	16.3269	6.01139	AIP	aryl hydrocarbon receptor interacting protein [Source:VGNC Symbol;Acc:VGNC:25767]	URI1	URI1, prefoldin like chaperone [Source:VGNC Symbol;Acc:VGNC:36698]
ENSBTAG00000010478	ENSBTAG00000018921	GO:0034751	aryl hydrocarbon receptor complex	cellular_component	NA	NA	NA	13.2654	2.12859	16.3269	1.40792	AIP	aryl hydrocarbon receptor interacting protein [Source:VGNC Symbol;Acc:VGNC:25767]	USP19	ubiquitin specific peptidase 19 [Source:VGNC Symbol;Acc:VGNC:36714]
ENSBTAG00000010478	ENSBTAG00000012049	GO:0034751	aryl hydrocarbon receptor complex	cellular_component	NA	NA	NA	13.2654	29.0608	16.3269	8.51667	AIP	aryl hydrocarbon receptor interacting protein [Source:VGNC Symbol;Acc:VGNC:25767]	WIPI2	WD repeat domain, phosphoinositide interacting 2 [Source:VGNC Symbol;Acc:VGNC:36943]
ENSBTAG00000010478	ENSBTAG00000000778	GO:0034751	aryl hydrocarbon receptor complex	cellular_component	NA	NA	NA	13.2654	135.803	16.3269	483.892	AIP	aryl hydrocarbon receptor interacting protein [Source:VGNC Symbol;Acc:VGNC:25767]		heat shock protein HSP 90-beta [Source:RefSeq peptide;Acc:NP_001073105]
ENSBTAG00000010478	ENSBTAG00000031134	GO:0034751	aryl hydrocarbon receptor complex	cellular_component	NA	NA	NA	13.2654	28.7424	16.3269	16.1831	AIP	aryl hydrocarbon receptor interacting protein [Source:VGNC Symbol;Acc:VGNC:25767]
ENSBTAG00000016399	ENSBTAG00000012015	GO:0007178	transmembrane receptor protein serine/threonine kinase signaling pathway	biological_process	NA	NA	NA	NA	1.60369	0.25867	NA	AKAP4	A-kinase anchoring protein 4 [Source:VGNC Symbol;Acc:VGNC:25785]	FSIP1	fibrous sheath interacting protein 1 [Source:VGNC Symbol;Acc:VGNC:29133]
ENSBTAG00000016399	ENSBTAG00000008621	GO:0007178	transmembrane receptor protein serine/threonine kinase signaling pathway	biological_process	NA	NA	NA	NA	83.0022	0.25867	43.9835	AKAP4	A-kinase anchoring protein 4 [Source:VGNC Symbol;Acc:VGNC:25785]	PRKAR1A	protein kinase cAMP-dependent type I regulatory subunit alpha [Source:VGNC Symbol;Acc:VGNC:33324]
ENSBTAG00000016399	ENSBTAG00000014205	GO:0007178	transmembrane receptor protein serine/threonine kinase signaling pathway	biological_process	NA	NA	NA	NA	2.52978	0.25867	1.65494	AKAP4	A-kinase anchoring protein 4 [Source:VGNC Symbol;Acc:VGNC:25785]	PRKAR2A	protein kinase cAMP-dependent type II regulatory subunit alpha [Source:VGNC Symbol;Acc:VGNC:33325]
ENSBTAG00000000088	ENSBTAG00000010954	GO:0042101	T cell receptor complex	cellular_component	NA	NA	NA	0.562881	50.0824	2.23616	NA	ALCAM	activated leukocyte cell adhesion molecule [Source:VGNC Symbol;Acc:VGNC:25805]	ART3	ADP-ribosyltransferase 3 [Source:VGNC Symbol;Acc:VGNC:26180]
ENSBTAG00000000088	ENSBTAG00000011628	GO:0042101	T cell receptor complex	cellular_component	GO:0004714	transmembrane receptor protein tyrosine kinase activity	molecular_function	0.562881	0.797148	2.23616	11.2066	ALCAM	activated leukocyte cell adhesion molecule [Source:VGNC Symbol;Acc:VGNC:25805]	EGFR	epidermal growth factor receptor [Source:VGNC Symbol;Acc:VGNC:28366]
ENSBTAG00000000088	ENSBTAG00000015089	GO:0042101	T cell receptor complex	cellular_component	NA	NA	NA	0.562881	61.8766	2.23616	178.28	ALCAM	activated leukocyte cell adhesion molecule [Source:VGNC Symbol;Acc:VGNC:25805]	LGALS1	galectin 1 [Source:VGNC Symbol;Acc:VGNC:30850]
ENSBTAG00000000088	ENSBTAG00000002326	GO:0042101	T cell receptor complex	cellular_component	NA	NA	NA	0.562881	96.094	2.23616	NA	ALCAM	activated leukocyte cell adhesion molecule [Source:VGNC Symbol;Acc:VGNC:25805]	LGALS3	galectin 3 [Source:VGNC Symbol;Acc:VGNC:30852]
ENSBTAG00000000088	ENSBTAG00000013544	GO:0042101	T cell receptor complex	cellular_component	NA	NA	NA	0.562881	13.8991	2.23616	2.69765	ALCAM	activated leukocyte cell adhesion molecule [Source:VGNC Symbol;Acc:VGNC:25805]	LGALS8	galectin 8 [Source:VGNC Symbol;Acc:VGNC:30855]
ENSBTAG00000000088	ENSBTAG00000006846	GO:0042101	T cell receptor complex	cellular_component	NA	NA	NA	0.562881	NA	2.23616	20.3966	ALCAM	activated leukocyte cell adhesion molecule [Source:VGNC Symbol;Acc:VGNC:25805]	LGALS9
ENSBTAG00000000088	ENSBTAG00000003060	GO:0042101	T cell receptor complex	cellular_component	GO:0043235	receptor complex	cellular_component	0.562881	NA	2.23616	2.04295	ALCAM	activated leukocyte cell adhesion molecule [Source:VGNC Symbol;Acc:VGNC:25805]	NTRK1	neurotrophic receptor tyrosine kinase 1 [Source:VGNC Symbol;Acc:VGNC:32309]
ENSBTAG00000014051	ENSBTAG00000020148	GO:0007169	transmembrane receptor protein tyrosine kinase signaling pathway	biological_process	GO:0007169	transmembrane receptor protein tyrosine kinase signaling pathway	biological_process	1.02597	9.48636	NA	NA	ANGPT1	angiopoietin 1 [Source:HGNC Symbol;Acc:HGNC:484]	TEK	TEK receptor tyrosine kinase [Source:VGNC Symbol;Acc:VGNC:35735]
ENSBTAG00000021811	ENSBTAG00000018691	GO:0030297	transmembrane receptor protein tyrosine kinase activator activity	molecular_function	NA	NA	NA	NA	3.19873	2.33884	0.212632	ANGPT4	angiopoietin 4 [Source:VGNC Symbol;Acc:VGNC:25889]	RHOU	ras homolog family member U [Source:VGNC Symbol;Acc:VGNC:33955]
ENSBTAG00000021811	ENSBTAG00000020148	GO:0030297	transmembrane receptor protein tyrosine kinase activator activity	molecular_function	GO:0007169	transmembrane receptor protein tyrosine kinase signaling pathway	biological_process	NA	9.48636	2.33884	NA	ANGPT4	angiopoietin 4 [Source:VGNC Symbol;Acc:VGNC:25889]	TEK	TEK receptor tyrosine kinase [Source:VGNC Symbol;Acc:VGNC:35735]
ENSBTAG00000012526	ENSBTAG00000019107	GO:0042101	T cell receptor complex	cellular_component	NA	NA	NA	4.46872	7.67244	NA	NA	APBB1IP	amyloid beta precursor protein binding family B member 1 interacting protein [Source:VGNC Symbol;Acc:VGNC:26004]	GAS7	growth arrest specific 7 [Source:VGNC Symbol;Acc:VGNC:29262]
ENSBTAG00000012526	ENSBTAG00000002186	GO:0042101	T cell receptor complex	cellular_component	NA	NA	NA	4.46872	NA	NA	8.15491	APBB1IP	amyloid beta precursor protein binding family B member 1 interacting protein [Source:VGNC Symbol;Acc:VGNC:26004]	NDN	necdin, MAGE family member [Source:VGNC Symbol;Acc:VGNC:31936]
ENSBTAG00000012526	ENSBTAG00000019290	GO:0042101	T cell receptor complex	cellular_component	NA	NA	NA	4.46872	46.7703	NA	4.93595	APBB1IP	amyloid beta precursor protein binding family B member 1 interacting protein [Source:VGNC Symbol;Acc:VGNC:26004]	PACSIN2	protein kinase C and casein kinase substrate in neurons 2 [Source:VGNC Symbol;Acc:VGNC:32543]
ENSBTAG00000012526	ENSBTAG00000009576	GO:0042101	T cell receptor complex	cellular_component	NA	NA	NA	4.46872	NA	NA	0.265507	APBB1IP	amyloid beta precursor protein binding family B member 1 interacting protein [Source:VGNC Symbol;Acc:VGNC:26004]	PACSIN3	protein kinase C and casein kinase substrate in neurons 3 [Source:VGNC Symbol;Acc:VGNC:32544]
ENSBTAG00000012526	ENSBTAG00000018297	GO:0042101	T cell receptor complex	cellular_component	NA	NA	NA	4.46872	NA	NA	1.94492	APBB1IP	amyloid beta precursor protein binding family B member 1 interacting protein [Source:VGNC Symbol;Acc:VGNC:26004]	PLEKHH1	pleckstrin homology, MyTH4 and FERM domain containing H1 [Source:VGNC Symbol;Acc:VGNC:33020]
ENSBTAG00000012526	ENSBTAG00000048151	GO:0042101	T cell receptor complex	cellular_component	NA	NA	NA	4.46872	125.038	NA	25.2753	APBB1IP	amyloid beta precursor protein binding family B member 1 interacting protein [Source:VGNC Symbol;Acc:VGNC:26004]	PRPF40A	pre-mRNA processing factor 40 homolog A [Source:VGNC Symbol;Acc:VGNC:33379]
ENSBTAG00000012526	ENSBTAG00000008136	GO:0042101	T cell receptor complex	cellular_component	NA	NA	NA	4.46872	105.791	NA	29.3471	APBB1IP	amyloid beta precursor protein binding family B member 1 interacting protein [Source:VGNC Symbol;Acc:VGNC:26004]	SNW1	SNW domain containing 1 [Source:VGNC Symbol;Acc:VGNC:35089]
ENSBTAG00000012526	ENSBTAG00000021756	GO:0042101	T cell receptor complex	cellular_component	NA	NA	NA	4.46872	1.1319	NA	2.75311	APBB1IP	amyloid beta precursor protein binding family B member 1 interacting protein [Source:VGNC Symbol;Acc:VGNC:26004]	ZDHHC17	zinc finger DHHC-type containing 17 [Source:VGNC Symbol;Acc:VGNC:37132]
ENSBTAG00000017753	ENSBTAG00000009343	GO:0043235	receptor complex	cellular_component	NA	NA	NA	NA	0.587524	4.01747	0.496929	APP	amyloid beta precursor protein [Source:VGNC Symbol;Acc:VGNC:26038]	AAK1	AP2 associated kinase 1 [Source:VGNC Symbol;Acc:VGNC:25443]
ENSBTAG00000017753	ENSBTAG00000017298	GO:0043235	receptor complex	cellular_component	NA	NA	NA	NA	10.7398	4.01747	117.775	APP	amyloid beta precursor protein [Source:VGNC Symbol;Acc:VGNC:26038]	AAMDC	adipogenesis associated Mth938 domain containing [Source:VGNC Symbol;Acc:VGNC:25444]
ENSBTAG00000017753	ENSBTAG00000011028	GO:0043235	receptor complex	cellular_component	NA	NA	NA	NA	10.301	4.01747	5.1337	APP	amyloid beta precursor protein [Source:VGNC Symbol;Acc:VGNC:26038]	ABCB7	ATP binding cassette subfamily B member 7 [Source:VGNC Symbol;Acc:VGNC:25465]
ENSBTAG00000017753	ENSBTAG00000006927	GO:0043235	receptor complex	cellular_component	NA	NA	NA	NA	5.0813	4.01747	3.17817	APP	amyloid beta precursor protein [Source:VGNC Symbol;Acc:VGNC:26038]	ABCF1	ATP binding cassette subfamily F member 1 [Source:VGNC Symbol;Acc:VGNC:25480]
ENSBTAG00000017753	ENSBTAG00000004601	GO:0043235	receptor complex	cellular_component	NA	NA	NA	NA	103.813	4.01747	13.1519	APP	amyloid beta precursor protein [Source:VGNC Symbol;Acc:VGNC:26038]	ABHD10	abhydrolase domain containing 10 [Source:VGNC Symbol;Acc:VGNC:25488]
ENSBTAG00000017753	ENSBTAG00000010339	GO:0043235	receptor complex	cellular_component	NA	NA	NA	NA	50.2021	4.01747	29.7064	APP	amyloid beta precursor protein [Source:VGNC Symbol;Acc:VGNC:26038]	ABHD11	abhydrolase domain containing 11 [Source:VGNC Symbol;Acc:VGNC:25489]
ENSBTAG00000017753	ENSBTAG00000004899	GO:0043235	receptor complex	cellular_component	NA	NA	NA	NA	3.55249	4.01747	4.27091	APP	amyloid beta precursor protein [Source:VGNC Symbol;Acc:VGNC:26038]	ABLIM1	actin binding LIM protein 1 [Source:HGNC Symbol;Acc:HGNC:78]
ENSBTAG00000017753	ENSBTAG00000008424	GO:0043235	receptor complex	cellular_component	NA	NA	NA	NA	6.91179	4.01747	4.90383	APP	amyloid beta precursor protein [Source:VGNC Symbol;Acc:VGNC:26038]	ABR	active BCR-related [Source:VGNC Symbol;Acc:VGNC:25511]
ENSBTAG00000017753	ENSBTAG00000010784	GO:0043235	receptor complex	cellular_component	NA	NA	NA	NA	19.4476	4.01747	6.18211	APP	amyloid beta precursor protein [Source:VGNC Symbol;Acc:VGNC:26038]	ABT1	activator of basal transcription 1 [Source:VGNC Symbol;Acc:VGNC:25514]
ENSBTAG00000017753	ENSBTAG00000002863	GO:0043235	receptor complex	cellular_component	NA	NA	NA	NA	34.2827	4.01747	15.3997	APP	amyloid beta precursor protein [Source:VGNC Symbol;Acc:VGNC:26038]	ACAA2	acetyl-CoA acyltransferase 2 [Source:VGNC Symbol;Acc:VGNC:25518]
ENSBTAG00000017753	ENSBTAG00000001164	GO:0043235	receptor complex	cellular_component	NA	NA	NA	NA	NA	4.01747	1.35146	APP	amyloid beta precursor protein [Source:VGNC Symbol;Acc:VGNC:26038]	ACAD10	acyl-CoA dehydrogenase family member 10 [Source:HGNC Symbol;Acc:HGNC:21597]
ENSBTAG00000017753	ENSBTAG00000031010	GO:0043235	receptor complex	cellular_component	NA	NA	NA	NA	4.40836	4.01747	1.76982	APP	amyloid beta precursor protein [Source:VGNC Symbol;Acc:VGNC:26038]	ACAD11	acyl-CoA dehydrogenase family member 11 [Source:VGNC Symbol;Acc:VGNC:25521]
ENSBTAG00000017753	ENSBTAG00000006054	GO:0043235	receptor complex	cellular_component	NA	NA	NA	NA	2.79522	4.01747	1.2026	APP	amyloid beta precursor protein [Source:VGNC Symbol;Acc:VGNC:26038]	ACBD4	Acyl-CoA-binding domain-containing protein 4 [Source:UniProtKB/Swiss-Prot;Acc:Q2KHT9]
ENSBTAG00000017753	ENSBTAG00000046502	GO:0043235	receptor complex	cellular_component	NA	NA	NA	NA	NA	4.01747	15.7522	APP	amyloid beta precursor protein [Source:VGNC Symbol;Acc:VGNC:26038]	ACBD6	acyl-CoA binding domain containing 6 [Source:HGNC Symbol;Acc:HGNC:23339]
ENSBTAG00000017753	ENSBTAG00000001139	GO:0043235	receptor complex	cellular_component	NA	NA	NA	NA	NA	4.01747	0.691197	APP	amyloid beta precursor protein [Source:VGNC Symbol;Acc:VGNC:26038]	ACHE	acetylcholinesterase (Cartwright blood group) [Source:HGNC Symbol;Acc:HGNC:108]
ENSBTAG00000017753	ENSBTAG00000016740	GO:0043235	receptor complex	cellular_component	NA	NA	NA	NA	27.041	4.01747	15.2045	APP	amyloid beta precursor protein [Source:VGNC Symbol;Acc:VGNC:26038]	ACLY	ATP citrate lyase [Source:VGNC Symbol;Acc:VGNC:25543]
ENSBTAG00000017753	ENSBTAG00000000555	GO:0043235	receptor complex	cellular_component	NA	NA	NA	NA	10.5694	4.01747	6.45209	APP	amyloid beta precursor protein [Source:VGNC Symbol;Acc:VGNC:26038]	ACO1	aconitase 1 [Source:VGNC Symbol;Acc:VGNC:25545]
ENSBTAG00000017753	ENSBTAG00000006429	GO:0043235	receptor complex	cellular_component	NA	NA	NA	NA	11.808	4.01747	32.7287	APP	amyloid beta precursor protein [Source:VGNC Symbol;Acc:VGNC:26038]	ACO2	aconitase 2 [Source:VGNC Symbol;Acc:VGNC:25546]
ENSBTAG00000017753	ENSBTAG00000006231	GO:0043235	receptor complex	cellular_component	NA	NA	NA	NA	NA	4.01747	4.38848	APP	amyloid beta precursor protein [Source:VGNC Symbol;Acc:VGNC:26038]	ACSBG1	acyl-CoA synthetase bubblegum family member 1 [Source:VGNC Symbol;Acc:VGNC:25560]
ENSBTAG00000017753	ENSBTAG00000017258	GO:0043235	receptor complex	cellular_component	NA	NA	NA	NA	69.8677	4.01747	2.66437	APP	amyloid beta precursor protein [Source:VGNC Symbol;Acc:VGNC:26038]	ACSL3	acyl-CoA synthetase long chain family member 3 [Source:VGNC Symbol;Acc:VGNC:25565]
ENSBTAG00000017753	ENSBTAG00000018986	GO:0043235	receptor complex	cellular_component	NA	NA	NA	NA	4.9594	4.01747	2.35064	APP	amyloid beta precursor protein [Source:VGNC Symbol;Acc:VGNC:26038]	ACSL4	acyl-CoA synthetase long chain family member 4 [Source:VGNC Symbol;Acc:VGNC:25566]
ENSBTAG00000017753	ENSBTAG00000019467	GO:0043235	receptor complex	cellular_component	NA	NA	NA	NA	3.69906	4.01747	NA	APP	amyloid beta precursor protein [Source:VGNC Symbol;Acc:VGNC:26038]	ACTL7B	actin like 7B [Source:VGNC Symbol;Acc:VGNC:25578]
ENSBTAG00000017753	ENSBTAG00000032304	GO:0043235	receptor complex	cellular_component	NA	NA	NA	NA	2.91453	4.01747	10.944	APP	amyloid beta precursor protein [Source:VGNC Symbol;Acc:VGNC:26038]	ACY1
ENSBTAG00000017753	ENSBTAG00000013992	GO:0043235	receptor complex	cellular_component	NA	NA	NA	NA	212.083	4.01747	46.6759	APP	amyloid beta precursor protein [Source:VGNC Symbol;Acc:VGNC:26038]	ACYP1	acylphosphatase 1 [Source:VGNC Symbol;Acc:VGNC:25598]
ENSBTAG00000017753	ENSBTAG00000001141	GO:0043235	receptor complex	cellular_component	NA	NA	NA	NA	2.12556	4.01747	3.06891	APP	amyloid beta precursor protein [Source:VGNC Symbol;Acc:VGNC:26038]	ADAM17	ADAM metallopeptidase domain 17 [Source:VGNC Symbol;Acc:VGNC:25607]
ENSBTAG00000017753	ENSBTAG00000026519	GO:0043235	receptor complex	cellular_component	NA	NA	NA	NA	23.9928	4.01747	2.81286	APP	amyloid beta precursor protein [Source:VGNC Symbol;Acc:VGNC:26038]	ADAT2	adenosine deaminase, tRNA specific 2 [Source:VGNC Symbol;Acc:VGNC:25638]
ENSBTAG00000017753	ENSBTAG00000034139	GO:0043235	receptor complex	cellular_component	NA	NA	NA	NA	1.33341	4.01747	NA	APP	amyloid beta precursor protein [Source:VGNC Symbol;Acc:VGNC:26038]	ADH4	alcohol dehydrogenase 4 (class II), pi polypeptide [Source:HGNC Symbol;Acc:HGNC:252]
ENSBTAG00000017753	ENSBTAG00000016007	GO:0043235	receptor complex	cellular_component	NA	NA	NA	NA	113.09	4.01747	38.3388	APP	amyloid beta precursor protein [Source:VGNC Symbol;Acc:VGNC:26038]	ADH5	Alcohol dehydrogenase class-3 [Source:UniProtKB/Swiss-Prot;Acc:Q3ZC42]
ENSBTAG00000017753	ENSBTAG00000005403	GO:0043235	receptor complex	cellular_component	NA	NA	NA	NA	17.979	4.01747	35.375	APP	amyloid beta precursor protein [Source:VGNC Symbol;Acc:VGNC:26038]	ADI1	acireductone dioxygenase 1 [Source:VGNC Symbol;Acc:VGNC:25675]
ENSBTAG00000017753	ENSBTAG00000003058	GO:0043235	receptor complex	cellular_component	NA	NA	NA	NA	28.301	4.01747	19.4483	APP	amyloid beta precursor protein [Source:VGNC Symbol;Acc:VGNC:26038]	ADRM1	adhesion regulating molecule 1 [Source:VGNC Symbol;Acc:VGNC:25699]
ENSBTAG00000017753	ENSBTAG00000010818	GO:0043235	receptor complex	cellular_component	NA	NA	NA	NA	4.59049	4.01747	4.39738	APP	amyloid beta precursor protein [Source:VGNC Symbol;Acc:VGNC:26038]	AEBP2	AE binding protein 2 [Source:VGNC Symbol;Acc:VGNC:25704]
ENSBTAG00000017753	ENSBTAG00000004895	GO:0043235	receptor complex	cellular_component	NA	NA	NA	NA	10.8249	4.01747	3.2357	APP	amyloid beta precursor protein [Source:VGNC Symbol;Acc:VGNC:26038]	AFAP1L2	actin filament associated protein 1 like 2 [Source:VGNC Symbol;Acc:VGNC:25708]
ENSBTAG00000017753	ENSBTAG00000011250	GO:0043235	receptor complex	cellular_component	NA	NA	NA	NA	31.7317	4.01747	10.6894	APP	amyloid beta precursor protein [Source:VGNC Symbol;Acc:VGNC:26038]	AFG3L2	AFG3 like matrix AAA peptidase subunit 2 [Source:VGNC Symbol;Acc:VGNC:25714]
ENSBTAG00000017753	ENSBTAG00000021323	GO:0043235	receptor complex	cellular_component	NA	NA	NA	NA	34.4475	4.01747	5.06254	APP	amyloid beta precursor protein [Source:VGNC Symbol;Acc:VGNC:26038]	AGFG1	ArfGAP with FG repeats 1 [Source:VGNC Symbol;Acc:VGNC:25725]
ENSBTAG00000017753	ENSBTAG00000000713	GO:0043235	receptor complex	cellular_component	NA	NA	NA	NA	NA	4.01747	0.564038	APP	amyloid beta precursor protein [Source:VGNC Symbol;Acc:VGNC:26038]	AGFG2	ArfGAP with FG repeats 2 [Source:VGNC Symbol;Acc:VGNC:25726]
ENSBTAG00000017753	ENSBTAG00000015220	GO:0043235	receptor complex	cellular_component	NA	NA	NA	NA	NA	4.01747	2.00687	APP	amyloid beta precursor protein [Source:VGNC Symbol;Acc:VGNC:26038]	AGO4	argonaute 4, RISC catalytic component [Source:VGNC Symbol;Acc:VGNC:25733]
ENSBTAG00000017753	ENSBTAG00000020456	GO:0043235	receptor complex	cellular_component	NA	NA	NA	NA	1.63967	4.01747	0.749289	APP	amyloid beta precursor protein [Source:VGNC Symbol;Acc:VGNC:26038]	AGPAT3	1-acylglycerol-3-phosphate O-acyltransferase 3 [Source:VGNC Symbol;Acc:VGNC:25736]
ENSBTAG00000017753	ENSBTAG00000024406	GO:0043235	receptor complex	cellular_component	NA	NA	NA	NA	15.715	4.01747	NA	APP	amyloid beta precursor protein [Source:VGNC Symbol;Acc:VGNC:26038]	AGR2	anterior gradient 2, protein disulphide isomerase family member [Source:VGNC Symbol;Acc:VGNC:25740]
ENSBTAG00000017753	ENSBTAG00000020477	GO:0043235	receptor complex	cellular_component	NA	NA	NA	NA	242.423	4.01747	34.1839	APP	amyloid beta precursor protein [Source:VGNC Symbol;Acc:VGNC:26038]	AHSA1	activator of HSP90 ATPase activity 1 [Source:VGNC Symbol;Acc:VGNC:25755]
ENSBTAG00000017753	ENSBTAG00000007593	GO:0043235	receptor complex	cellular_component	NA	NA	NA	NA	3.7247	4.01747	3.37627	APP	amyloid beta precursor protein [Source:VGNC Symbol;Acc:VGNC:26038]	AIDA	axin interactor, dorsalization associated [Source:VGNC Symbol;Acc:VGNC:25758]
ENSBTAG00000017753	ENSBTAG00000004230	GO:0043235	receptor complex	cellular_component	NA	NA	NA	NA	107.26	4.01747	62.5331	APP	amyloid beta precursor protein [Source:VGNC Symbol;Acc:VGNC:26038]	AIMP1	aminoacyl tRNA synthetase complex interacting multifunctional protein 1 [Source:VGNC Symbol;Acc:VGNC:25765]
ENSBTAG00000017753	ENSBTAG00000007367	GO:0043235	receptor complex	cellular_component	NA	NA	NA	NA	36.0136	4.01747	13.5485	APP	amyloid beta precursor protein [Source:VGNC Symbol;Acc:VGNC:26038]	AIMP2	aminoacyl tRNA synthetase complex interacting multifunctional protein 2 [Source:VGNC Symbol;Acc:VGNC:25766]
ENSBTAG00000017753	ENSBTAG00000006305	GO:0043235	receptor complex	cellular_component	NA	NA	NA	NA	1.71845	4.01747	0.853155	APP	amyloid beta precursor protein [Source:VGNC Symbol;Acc:VGNC:26038]	AK1	adenylate kinase 1 [Source:VGNC Symbol;Acc:VGNC:25770]
ENSBTAG00000017753	ENSBTAG00000030674	GO:0043235	receptor complex	cellular_component	NA	NA	NA	NA	89.0425	4.01747	7.2955	APP	amyloid beta precursor protein [Source:VGNC Symbol;Acc:VGNC:26038]	AK4	adenylate kinase 4 [Source:VGNC Symbol;Acc:VGNC:25773]
ENSBTAG00000017753	ENSBTAG00000025320	GO:0043235	receptor complex	cellular_component	NA	NA	NA	NA	1.74838	4.01747	0.697341	APP	amyloid beta precursor protein [Source:VGNC Symbol;Acc:VGNC:26038]	AKAP1	A-kinase anchoring protein 1 [Source:VGNC Symbol;Acc:VGNC:25779]
ENSBTAG00000017753	ENSBTAG00000037383	GO:0043235	receptor complex	cellular_component	NA	NA	NA	NA	NA	4.01747	0.459499	APP	amyloid beta precursor protein [Source:VGNC Symbol;Acc:VGNC:26038]	AKAP13	A-kinase anchoring protein 13 [Source:HGNC Symbol;Acc:HGNC:371]
ENSBTAG00000017753	ENSBTAG00000017636	GO:0043235	receptor complex	cellular_component	NA	NA	NA	NA	1.3033	4.01747	3.77752	APP	amyloid beta precursor protein [Source:VGNC Symbol;Acc:VGNC:26038]	AKT1	AKT serine/threonine kinase 1 [Source:VGNC Symbol;Acc:VGNC:25797]
ENSBTAG00000017753	ENSBTAG00000001400	GO:0043235	receptor complex	cellular_component	NA	NA	NA	NA	NA	4.01747	1.63697	APP	amyloid beta precursor protein [Source:VGNC Symbol;Acc:VGNC:26038]	AKT2	AKT serine/threonine kinase 2 [Source:VGNC Symbol;Acc:VGNC:25799]
ENSBTAG00000017753	ENSBTAG00000008743	GO:0043235	receptor complex	cellular_component	NA	NA	NA	NA	5.07932	4.01747	12.8583	APP	amyloid beta precursor protein [Source:VGNC Symbol;Acc:VGNC:26038]	ALDH2	Aldehyde dehydrogenase, mitochondrial [Source:UniProtKB/Swiss-Prot;Acc:P20000]
ENSBTAG00000017753	ENSBTAG00000030335	GO:0043235	receptor complex	cellular_component	NA	NA	NA	NA	NA	4.01747	0.713013	APP	amyloid beta precursor protein [Source:VGNC Symbol;Acc:VGNC:26038]	ALDH4A1	aldehyde dehydrogenase 4 family member A1 [Source:VGNC Symbol;Acc:VGNC:25815]
ENSBTAG00000017753	ENSBTAG00000009646	GO:0043235	receptor complex	cellular_component	NA	NA	NA	NA	22.5759	4.01747	7.67846	APP	amyloid beta precursor protein [Source:VGNC Symbol;Acc:VGNC:26038]	ALDH7A1	aldehyde dehydrogenase 7 family member A1 [Source:VGNC Symbol;Acc:VGNC:25818]
ENSBTAG00000017753	ENSBTAG00000007975	GO:0043235	receptor complex	cellular_component	NA	NA	NA	NA	1.56113	4.01747	NA	APP	amyloid beta precursor protein [Source:VGNC Symbol;Acc:VGNC:26038]	ALDH8A1	aldehyde dehydrogenase 8 family member A1 [Source:VGNC Symbol;Acc:VGNC:25819]
ENSBTAG00000017753	ENSBTAG00000015358	GO:0043235	receptor complex	cellular_component	NA	NA	NA	NA	1.41205	4.01747	2.20485	APP	amyloid beta precursor protein [Source:VGNC Symbol;Acc:VGNC:26038]	ALDOB	aldolase, fructose-bisphosphate B [Source:VGNC Symbol;Acc:VGNC:25822]
ENSBTAG00000017753	ENSBTAG00000025540	GO:0043235	receptor complex	cellular_component	NA	NA	NA	NA	59.0495	4.01747	19.7898	APP	amyloid beta precursor protein [Source:VGNC Symbol;Acc:VGNC:26038]	ALKBH7	alkB homolog 7 [Source:VGNC Symbol;Acc:VGNC:25838]
ENSBTAG00000017753	ENSBTAG00000010642	GO:0043235	receptor complex	cellular_component	NA	NA	NA	NA	3.44297	4.01747	1.14995	APP	amyloid beta precursor protein [Source:VGNC Symbol;Acc:VGNC:26038]	ALKBH8	alkB homolog 8, tRNA methyltransferase [Source:VGNC Symbol;Acc:VGNC:25839]
ENSBTAG00000017753	ENSBTAG00000016221	GO:0043235	receptor complex	cellular_component	NA	NA	NA	NA	1.04356	4.01747	NA	APP	amyloid beta precursor protein [Source:VGNC Symbol;Acc:VGNC:26038]	AMOT	angiomotin [Source:VGNC Symbol;Acc:VGNC:25870]
ENSBTAG00000017753	ENSBTAG00000018452	GO:0043235	receptor complex	cellular_component	NA	NA	NA	NA	56.1322	4.01747	4.7007	APP	amyloid beta precursor protein [Source:VGNC Symbol;Acc:VGNC:26038]	ANKRA2	ankyrin repeat family A member 2 [Source:VGNC Symbol;Acc:VGNC:25907]
ENSBTAG00000017753	ENSBTAG00000012200	GO:0043235	receptor complex	cellular_component	NA	NA	NA	NA	0.920281	4.01747	0.486998	APP	amyloid beta precursor protein [Source:VGNC Symbol;Acc:VGNC:26038]	ANKRD13D	ankyrin repeat domain-containing protein 13D [Source:RefSeq peptide;Acc:NP_001095327]
ENSBTAG00000017753	ENSBTAG00000035244	GO:0043235	receptor complex	cellular_component	NA	NA	NA	NA	9.30519	4.01747	4.46197	APP	amyloid beta precursor protein [Source:VGNC Symbol;Acc:VGNC:26038]	ANKRD39	ankyrin repeat domain 39 [Source:VGNC Symbol;Acc:VGNC:25929]
ENSBTAG00000017753	ENSBTAG00000044117	GO:0043235	receptor complex	cellular_component	NA	NA	NA	NA	7.56378	4.01747	1.77784	APP	amyloid beta precursor protein [Source:VGNC Symbol;Acc:VGNC:26038]	ANKRD45	ankyrin repeat domain 45 [Source:VGNC Symbol;Acc:VGNC:25931]
ENSBTAG00000017753	ENSBTAG00000001117	GO:0043235	receptor complex	cellular_component	NA	NA	NA	NA	NA	4.01747	0.769425	APP	amyloid beta precursor protein [Source:VGNC Symbol;Acc:VGNC:26038]	ANKRD50	ankyrin repeat domain 50 [Source:VGNC Symbol;Acc:VGNC:25934]
ENSBTAG00000017753	ENSBTAG00000009837	GO:0043235	receptor complex	cellular_component	NA	NA	NA	NA	2.1037	4.01747	NA	APP	amyloid beta precursor protein [Source:VGNC Symbol;Acc:VGNC:26038]	ANKS4B	ankyrin repeat and sterile alpha motif domain containing 4B [Source:VGNC Symbol;Acc:VGNC:25946]
ENSBTAG00000017753	ENSBTAG00000020610	GO:0043235	receptor complex	cellular_component	NA	NA	NA	NA	1.82737	4.01747	2.62476	APP	amyloid beta precursor protein [Source:VGNC Symbol;Acc:VGNC:26038]	ANKZF1	ankyrin repeat and zinc finger domain containing 1 [Source:VGNC Symbol;Acc:VGNC:25949]
ENSBTAG00000017753	ENSBTAG00000021367	GO:0043235	receptor complex	cellular_component	NA	NA	NA	NA	39.9423	4.01747	109.373	APP	amyloid beta precursor protein [Source:VGNC Symbol;Acc:VGNC:26038]	ANP32B	acidic nuclear phosphoprotein 32 family member B [Source:VGNC Symbol;Acc:VGNC:25958]
ENSBTAG00000017753	ENSBTAG00000009615	GO:0043235	receptor complex	cellular_component	NA	NA	NA	NA	20.2717	4.01747	31.12	APP	amyloid beta precursor protein [Source:VGNC Symbol;Acc:VGNC:26038]	ANXA2	Annexin A2 [Source:UniProtKB/Swiss-Prot;Acc:P04272]
ENSBTAG00000017753	ENSBTAG00000021746	GO:0043235	receptor complex	cellular_component	NA	NA	NA	NA	19.2068	4.01747	51.0612	APP	amyloid beta precursor protein [Source:VGNC Symbol;Acc:VGNC:26038]	ANXA5	annexin A5 [Source:VGNC Symbol;Acc:VGNC:25967]
ENSBTAG00000017753	ENSBTAG00000021160	GO:0043235	receptor complex	cellular_component	NA	NA	NA	NA	17.6799	4.01747	NA	APP	amyloid beta precursor protein [Source:VGNC Symbol;Acc:VGNC:26038]	AP1M2	adaptor related protein complex 1 mu 2 subunit [Source:VGNC Symbol;Acc:VGNC:25980]
ENSBTAG00000017753	ENSBTAG00000009915	GO:0043235	receptor complex	cellular_component	NA	NA	NA	NA	3.34496	4.01747	8.51525	APP	amyloid beta precursor protein [Source:VGNC Symbol;Acc:VGNC:26038]	AP2A2	adaptor related protein complex 2 alpha 2 subunit [Source:VGNC Symbol;Acc:VGNC:25984]
ENSBTAG00000017753	ENSBTAG00000017201	GO:0043235	receptor complex	cellular_component	NA	NA	NA	NA	1.96046	4.01747	1.83914	APP	amyloid beta precursor protein [Source:VGNC Symbol;Acc:VGNC:26038]	AP4S1	adaptor related protein complex 4 sigma 1 subunit [Source:VGNC Symbol;Acc:VGNC:25994]
ENSBTAG00000017753	ENSBTAG00000008877	GO:0043235	receptor complex	cellular_component	NA	NA	NA	NA	2.45302	4.01747	NA	APP	amyloid beta precursor protein [Source:VGNC Symbol;Acc:VGNC:26038]	APBA1	amyloid beta precursor protein binding family A member 1 [Source:VGNC Symbol;Acc:VGNC:26000]
ENSBTAG00000017753	ENSBTAG00000008395	GO:0043235	receptor complex	cellular_component	NA	NA	NA	NA	5.53826	4.01747	6.29563	APP	amyloid beta precursor protein [Source:VGNC Symbol;Acc:VGNC:26038]	APBA3	amyloid beta precursor protein binding family A member 3 [Source:VGNC Symbol;Acc:VGNC:26002]
ENSBTAG00000017753	ENSBTAG00000015655	GO:0043235	receptor complex	cellular_component	NA	NA	NA	NA	NA	4.01747	3.45867	APP	amyloid beta precursor protein [Source:VGNC Symbol;Acc:VGNC:26038]	APBB1	amyloid beta precursor protein binding family B member 1 [Source:VGNC Symbol;Acc:VGNC:26003]
ENSBTAG00000017753	ENSBTAG00000027569	GO:0043235	receptor complex	cellular_component	NA	NA	NA	NA	14.1412	4.01747	7.35051	APP	amyloid beta precursor protein [Source:VGNC Symbol;Acc:VGNC:26038]	APBB2	amyloid beta precursor protein binding family B member 2 [Source:VGNC Symbol;Acc:VGNC:26005]
ENSBTAG00000017753	ENSBTAG00000001450	GO:0043235	receptor complex	cellular_component	NA	NA	NA	NA	NA	4.01747	2.20709	APP	amyloid beta precursor protein [Source:VGNC Symbol;Acc:VGNC:26038]	APBB3	amyloid beta precursor protein binding family B member 3 [Source:HGNC Symbol;Acc:HGNC:20708]
ENSBTAG00000017753	ENSBTAG00000002745	GO:0043235	receptor complex	cellular_component	NA	NA	NA	NA	64.7443	4.01747	67.5419	APP	amyloid beta precursor protein [Source:VGNC Symbol;Acc:VGNC:26038]	APEX1	apurinic/apyrimidinic endodeoxyribonuclease 1 [Source:VGNC Symbol;Acc:VGNC:26011]
ENSBTAG00000017753	ENSBTAG00000013177	GO:0043235	receptor complex	cellular_component	NA	NA	NA	NA	4.81789	4.01747	3.54451	APP	amyloid beta precursor protein [Source:VGNC Symbol;Acc:VGNC:26038]	APEX2	apurinic/apyrimidinic endodeoxyribonuclease 2 [Source:VGNC Symbol;Acc:VGNC:26012]
ENSBTAG00000017753	ENSBTAG00000018401	GO:0043235	receptor complex	cellular_component	NA	NA	NA	NA	60.6558	4.01747	3.51802	APP	amyloid beta precursor protein [Source:VGNC Symbol;Acc:VGNC:26038]	APLF	Aprataxin and PNK-like factor [Source:UniProtKB/Swiss-Prot;Acc:A0JNH9]
ENSBTAG00000017753	ENSBTAG00000016168	GO:0043235	receptor complex	cellular_component	NA	NA	NA	NA	5.29169	4.01747	11.5826	APP	amyloid beta precursor protein [Source:VGNC Symbol;Acc:VGNC:26038]	APLP2	amyloid beta precursor like protein 2 [Source:VGNC Symbol;Acc:VGNC:26020]
ENSBTAG00000017753	ENSBTAG00000002258	GO:0043235	receptor complex	cellular_component	NA	NA	NA	NA	NA	4.01747	186.976	APP	amyloid beta precursor protein [Source:VGNC Symbol;Acc:VGNC:26038]	APOA1	apolipoprotein A1 [Source:VGNC Symbol;Acc:VGNC:26022]
ENSBTAG00000017753	ENSBTAG00000007755	GO:0043235	receptor complex	cellular_component	NA	NA	NA	NA	1.23518	4.01747	18.2466	APP	amyloid beta precursor protein [Source:VGNC Symbol;Acc:VGNC:26038]	APOBEC3Z3
ENSBTAG00000017753	ENSBTAG00000010123	GO:0043235	receptor complex	cellular_component	NA	NA	NA	NA	NA	4.01747	74.6844	APP	amyloid beta precursor protein [Source:VGNC Symbol;Acc:VGNC:26038]	APOE	apolipoprotein E [Source:HGNC Symbol;Acc:HGNC:613]
ENSBTAG00000017753	ENSBTAG00000004489	GO:0043235	receptor complex	cellular_component	NA	NA	NA	NA	28.1457	4.01747	10.2126	APP	amyloid beta precursor protein [Source:VGNC Symbol;Acc:VGNC:26038]	APPBP2	amyloid beta precursor protein binding protein 2 [Source:VGNC Symbol;Acc:VGNC:26039]
ENSBTAG00000017753	ENSBTAG00000000639	GO:0043235	receptor complex	cellular_component	NA	NA	NA	NA	2.08956	4.01747	57.7596	APP	amyloid beta precursor protein [Source:VGNC Symbol;Acc:VGNC:26038]	APRT	adenine phosphoribosyltransferase [Source:VGNC Symbol;Acc:VGNC:26042]
ENSBTAG00000017753	ENSBTAG00000006690	GO:0043235	receptor complex	cellular_component	NA	NA	NA	NA	52.5881	4.01747	24.8946	APP	amyloid beta precursor protein [Source:VGNC Symbol;Acc:VGNC:26038]	ARCN1	archain 1 [Source:VGNC Symbol;Acc:VGNC:26057]
ENSBTAG00000017753	ENSBTAG00000045980	GO:0043235	receptor complex	cellular_component	NA	NA	NA	NA	23.4264	4.01747	6.19639	APP	amyloid beta precursor protein [Source:VGNC Symbol;Acc:VGNC:26038]	ARF6	ADP ribosylation factor 6 [Source:VGNC Symbol;Acc:VGNC:26061]
ENSBTAG00000017753	ENSBTAG00000001057	GO:0043235	receptor complex	cellular_component	NA	NA	NA	NA	4.79223	4.01747	26.1878	APP	amyloid beta precursor protein [Source:VGNC Symbol;Acc:VGNC:26038]	ARFGAP3	ADP ribosylation factor GTPase activating protein 3 [Source:VGNC Symbol;Acc:VGNC:26063]
ENSBTAG00000017753	ENSBTAG00000004916	GO:0043235	receptor complex	cellular_component	NA	NA	NA	NA	9.18686	4.01747	9.08084	APP	amyloid beta precursor protein [Source:VGNC Symbol;Acc:VGNC:26038]	ARFGAP3	ADP ribosylation factor GTPase activating protein 1 [Source:HGNC Symbol;Acc:HGNC:15852]
ENSBTAG00000017753	ENSBTAG00000003566	GO:0043235	receptor complex	cellular_component	NA	NA	NA	NA	5.05474	4.01747	13.4102	APP	amyloid beta precursor protein [Source:VGNC Symbol;Acc:VGNC:26038]	ARFIP2	ADP ribosylation factor interacting protein 2 [Source:VGNC Symbol;Acc:VGNC:26068]
ENSBTAG00000017753	ENSBTAG00000015124	GO:0043235	receptor complex	cellular_component	NA	NA	NA	NA	11.751	4.01747	27.0658	APP	amyloid beta precursor protein [Source:VGNC Symbol;Acc:VGNC:26038]	ARGLU1	arginine and glutamate rich 1 [Source:VGNC Symbol;Acc:VGNC:26072]
ENSBTAG00000017753	ENSBTAG00000020043	GO:0043235	receptor complex	cellular_component	NA	NA	NA	NA	2.32209	4.01747	0.939288	APP	amyloid beta precursor protein [Source:VGNC Symbol;Acc:VGNC:26038]	ARHGAP17	Rho GTPase activating protein 17 [Source:VGNC Symbol;Acc:VGNC:26077]
ENSBTAG00000017753	ENSBTAG00000003959	GO:0043235	receptor complex	cellular_component	NA	NA	NA	NA	3.35067	4.01747	NA	APP	amyloid beta precursor protein [Source:VGNC Symbol;Acc:VGNC:26038]	ARHGAP24	Rho GTPase activating protein 24 [Source:VGNC Symbol;Acc:VGNC:26082]
ENSBTAG00000017753	ENSBTAG00000013401	GO:0043235	receptor complex	cellular_component	NA	NA	NA	NA	NA	4.01747	0.337143	APP	amyloid beta precursor protein [Source:VGNC Symbol;Acc:VGNC:26038]	ARHGEF40	Rho guanine nucleotide exchange factor 40 [Source:VGNC Symbol;Acc:VGNC:26118]
ENSBTAG00000017753	ENSBTAG00000001815	GO:0043235	receptor complex	cellular_component	NA	NA	NA	NA	1.20646	4.01747	NA	APP	amyloid beta precursor protein [Source:VGNC Symbol;Acc:VGNC:26038]	ARHGEF5	Rho guanine nucleotide exchange factor 5 [Source:VGNC Symbol;Acc:VGNC:26119]
ENSBTAG00000017753	ENSBTAG00000011828	GO:0043235	receptor complex	cellular_component	NA	NA	NA	NA	3.16576	4.01747	NA	APP	amyloid beta precursor protein [Source:VGNC Symbol;Acc:VGNC:26038]	ARID3B	AT-rich interaction domain 3B [Source:VGNC Symbol;Acc:VGNC:26127]
ENSBTAG00000017753	ENSBTAG00000016847	GO:0043235	receptor complex	cellular_component	NA	NA	NA	NA	1.56671	4.01747	NA	APP	amyloid beta precursor protein [Source:VGNC Symbol;Acc:VGNC:26038]	ARL4D	ADP ribosylation factor like GTPase 4D [Source:VGNC Symbol;Acc:VGNC:26146]
ENSBTAG00000017753	ENSBTAG00000002293	GO:0043235	receptor complex	cellular_component	NA	NA	NA	NA	56.1182	4.01747	16.9929	APP	amyloid beta precursor protein [Source:VGNC Symbol;Acc:VGNC:26038]	ARL5A	ADP ribosylation factor like GTPase 5A [Source:VGNC Symbol;Acc:VGNC:26147]
ENSBTAG00000017753	ENSBTAG00000001435	GO:0043235	receptor complex	cellular_component	NA	NA	NA	NA	26.5208	4.01747	11.2241	APP	amyloid beta precursor protein [Source:VGNC Symbol;Acc:VGNC:26038]	ARL6IP6	ADP ribosylation factor like GTPase 6 interacting protein 6 [Source:VGNC Symbol;Acc:VGNC:26152]
ENSBTAG00000017753	ENSBTAG00000012902	GO:0043235	receptor complex	cellular_component	NA	NA	NA	NA	34.027	4.01747	8.18855	APP	amyloid beta precursor protein [Source:VGNC Symbol;Acc:VGNC:26038]	ARL8B	ADP ribosylation factor like GTPase 8B [Source:VGNC Symbol;Acc:VGNC:26154]
ENSBTAG00000017753	ENSBTAG00000015901	GO:0043235	receptor complex	cellular_component	NA	NA	NA	NA	78.5985	4.01747	8.1496	APP	amyloid beta precursor protein [Source:VGNC Symbol;Acc:VGNC:26038]	ARMC1	armadillo repeat containing 1 [Source:VGNC Symbol;Acc:VGNC:26155]
ENSBTAG00000017753	ENSBTAG00000014799	GO:0043235	receptor complex	cellular_component	NA	NA	NA	NA	6.53763	4.01747	1.00324	APP	amyloid beta precursor protein [Source:VGNC Symbol;Acc:VGNC:26038]	ARMC7	armadillo repeat containing 7 [Source:VGNC Symbol;Acc:VGNC:26161]
ENSBTAG00000017753	ENSBTAG00000018502	GO:0043235	receptor complex	cellular_component	NA	NA	NA	NA	4.01478	4.01747	7.13216	APP	amyloid beta precursor protein [Source:VGNC Symbol;Acc:VGNC:26038]	ARMC9	armadillo repeat containing 9 [Source:VGNC Symbol;Acc:VGNC:26163]
ENSBTAG00000017753	ENSBTAG00000037996	GO:0043235	receptor complex	cellular_component	NA	NA	NA	NA	NA	4.01747	5.26563	APP	amyloid beta precursor protein [Source:VGNC Symbol;Acc:VGNC:26038]	ARMCX3	armadillo repeat containing, X-linked 3 [Source:HGNC Symbol;Acc:HGNC:24065]
ENSBTAG00000017753	ENSBTAG00000046248	GO:0043235	receptor complex	cellular_component	NA	NA	NA	NA	16.2219	4.01747	2.57368	APP	amyloid beta precursor protein [Source:VGNC Symbol;Acc:VGNC:26038]	ARPC1B	actin related protein 2/3 complex subunit 1B [Source:VGNC Symbol;Acc:VGNC:26164]
ENSBTAG00000017753	ENSBTAG00000011022	GO:0043235	receptor complex	cellular_component	NA	NA	NA	NA	196.997	4.01747	26.7058	APP	amyloid beta precursor protein [Source:VGNC Symbol;Acc:VGNC:26038]	ARPP19	cAMP regulated phosphoprotein 19 [Source:VGNC Symbol;Acc:VGNC:26167]
ENSBTAG00000017753	ENSBTAG00000012147	GO:0043235	receptor complex	cellular_component	NA	NA	NA	NA	11.7733	4.01747	3.85224	APP	amyloid beta precursor protein [Source:VGNC Symbol;Acc:VGNC:26038]	ARRDC1	arrestin domain containing 1 [Source:VGNC Symbol;Acc:VGNC:26171]
ENSBTAG00000017753	ENSBTAG00000008973	GO:0043235	receptor complex	cellular_component	NA	NA	NA	NA	4.19125	4.01747	9.46257	APP	amyloid beta precursor protein [Source:VGNC Symbol;Acc:VGNC:26038]	ASB6	ankyrin repeat and SOCS box containing 6 [Source:VGNC Symbol;Acc:VGNC:26199]
ENSBTAG00000017753	ENSBTAG00000012071	GO:0043235	receptor complex	cellular_component	NA	NA	NA	NA	4.21554	4.01747	0.746213	APP	amyloid beta precursor protein [Source:VGNC Symbol;Acc:VGNC:26038]	ASGR1	asialoglycoprotein receptor 1 [Source:VGNC Symbol;Acc:VGNC:26209]
ENSBTAG00000017753	ENSBTAG00000046514	GO:0043235	receptor complex	cellular_component	NA	NA	NA	NA	NA	4.01747	0.608052	APP	amyloid beta precursor protein [Source:VGNC Symbol;Acc:VGNC:26038]	ASMTL	acetylserotonin O-methyltransferase like [Source:VGNC Symbol;Acc:VGNC:26215]
ENSBTAG00000017753	ENSBTAG00000026283	GO:0043235	receptor complex	cellular_component	NA	NA	NA	NA	NA	4.01747	14.7999	APP	amyloid beta precursor protein [Source:VGNC Symbol;Acc:VGNC:26038]	ASPH	aspartate beta-hydroxylase [Source:VGNC Symbol;Acc:VGNC:26219]
ENSBTAG00000017753	ENSBTAG00000020747	GO:0043235	receptor complex	cellular_component	NA	NA	NA	NA	NA	4.01747	1.05071	APP	amyloid beta precursor protein [Source:VGNC Symbol;Acc:VGNC:26038]	ASS1	argininosuccinate synthase 1 [Source:VGNC Symbol;Acc:VGNC:26224]
ENSBTAG00000017753	ENSBTAG00000031402	GO:0043235	receptor complex	cellular_component	NA	NA	NA	NA	NA	4.01747	1.07882	APP	amyloid beta precursor protein [Source:VGNC Symbol;Acc:VGNC:26038]	ASXL1	additional sex combs like 1, transcriptional regulator [Source:VGNC Symbol;Acc:VGNC:26228]
ENSBTAG00000017753	ENSBTAG00000019983	GO:0043235	receptor complex	cellular_component	NA	NA	NA	NA	3.57916	4.01747	1.30953	APP	amyloid beta precursor protein [Source:VGNC Symbol;Acc:VGNC:26038]	ASXL2	additional sex combs like 2, transcriptional regulator [Source:VGNC Symbol;Acc:VGNC:26229]
ENSBTAG00000017753	ENSBTAG00000006941	GO:0043235	receptor complex	cellular_component	NA	NA	NA	NA	0.789769	4.01747	0.86063	APP	amyloid beta precursor protein [Source:VGNC Symbol;Acc:VGNC:26038]	ATAT1	alpha tubulin acetyltransferase 1 [Source:VGNC Symbol;Acc:VGNC:26236]
ENSBTAG00000017753	ENSBTAG00000018375	GO:0043235	receptor complex	cellular_component	NA	NA	NA	NA	0.889892	4.01747	NA	APP	amyloid beta precursor protein [Source:VGNC Symbol;Acc:VGNC:26038]	ATCAY	ATCAY, caytaxin [Source:VGNC Symbol;Acc:VGNC:26237]
ENSBTAG00000017753	ENSBTAG00000002295	GO:0043235	receptor complex	cellular_component	NA	NA	NA	NA	45.108	4.01747	3.96493	APP	amyloid beta precursor protein [Source:VGNC Symbol;Acc:VGNC:26038]	ATF2	activating transcription factor 2 [Source:VGNC Symbol;Acc:VGNC:26240]
ENSBTAG00000017753	ENSBTAG00000017462	GO:0043235	receptor complex	cellular_component	NA	NA	NA	NA	46.007	4.01747	121.947	APP	amyloid beta precursor protein [Source:VGNC Symbol;Acc:VGNC:26038]	ATF4	activating transcription factor 4 [Source:VGNC Symbol;Acc:VGNC:26242]
ENSBTAG00000017753	ENSBTAG00000005227	GO:0043235	receptor complex	cellular_component	NA	NA	NA	NA	5.4639	4.01747	5.37862	APP	amyloid beta precursor protein [Source:VGNC Symbol;Acc:VGNC:26038]	ATF6	activating transcription factor 6 [Source:VGNC Symbol;Acc:VGNC:26244]
ENSBTAG00000017753	ENSBTAG00000017525	GO:0043235	receptor complex	cellular_component	NA	NA	NA	NA	37.1022	4.01747	14.2241	APP	amyloid beta precursor protein [Source:VGNC Symbol;Acc:VGNC:26038]	ATG12	autophagy related 12 [Source:VGNC Symbol;Acc:VGNC:26250]
ENSBTAG00000017753	ENSBTAG00000017325	GO:0043235	receptor complex	cellular_component	NA	NA	NA	NA	2.55018	4.01747	8.05807	APP	amyloid beta precursor protein [Source:VGNC Symbol;Acc:VGNC:26038]	ATG13	autophagy related 13 [Source:VGNC Symbol;Acc:VGNC:26251]
ENSBTAG00000017753	ENSBTAG00000003928	GO:0043235	receptor complex	cellular_component	NA	NA	NA	NA	2.19066	4.01747	1.26104	APP	amyloid beta precursor protein [Source:VGNC Symbol;Acc:VGNC:26038]	ATG16L1	autophagy related 16 like 1 [Source:VGNC Symbol;Acc:VGNC:26253]
ENSBTAG00000017753	ENSBTAG00000035827	GO:0043235	receptor complex	cellular_component	NA	NA	NA	NA	16.5892	4.01747	2.54856	APP	amyloid beta precursor protein [Source:VGNC Symbol;Acc:VGNC:26038]	ATG7	autophagy related 7 [Source:VGNC Symbol;Acc:VGNC:26261]
ENSBTAG00000017753	ENSBTAG00000003330	GO:0043235	receptor complex	cellular_component	NA	NA	NA	NA	22.002	4.01747	4.67105	APP	amyloid beta precursor protein [Source:VGNC Symbol;Acc:VGNC:26038]	ATL3	atlastin GTPase 3 [Source:VGNC Symbol;Acc:VGNC:26267]
ENSBTAG00000017753	ENSBTAG00000002507	GO:0043235	receptor complex	cellular_component	NA	NA	NA	NA	235.056	4.01747	402.556	APP	amyloid beta precursor protein [Source:VGNC Symbol;Acc:VGNC:26038]	ATP5A1	ATP synthase, H+ transporting, mitochondrial F1 complex, alpha subunit 1, cardiac muscle [Source:VGNC Symbol;Acc:VGNC:26299]
ENSBTAG00000017753	ENSBTAG00000013930	GO:0043235	receptor complex	cellular_component	NA	NA	NA	NA	431.298	4.01747	152.643	APP	amyloid beta precursor protein [Source:VGNC Symbol;Acc:VGNC:26038]	ATP5C1	ATP synthase, H+ transporting, mitochondrial F1 complex, gamma polypeptide 1 [Source:VGNC Symbol;Acc:VGNC:26301]
ENSBTAG00000017753	ENSBTAG00000018278	GO:0043235	receptor complex	cellular_component	NA	NA	NA	NA	671.771	4.01747	359.908	APP	amyloid beta precursor protein [Source:VGNC Symbol;Acc:VGNC:26038]	ATP5O	ATP synthase subunit O, mitochondrial [Source:UniProtKB/Swiss-Prot;Acc:P13621]
ENSBTAG00000017753	ENSBTAG00000014238	GO:0043235	receptor complex	cellular_component	NA	NA	NA	NA	105.502	4.01747	75.044	APP	amyloid beta precursor protein [Source:VGNC Symbol;Acc:VGNC:26038]	ATP6V1E1	ATPase H+ transporting V1 subunit E1 [Source:VGNC Symbol;Acc:VGNC:26322]
ENSBTAG00000017753	ENSBTAG00000000203	GO:0043235	receptor complex	cellular_component	NA	NA	NA	NA	166.736	4.01747	115.228	APP	amyloid beta precursor protein [Source:VGNC Symbol;Acc:VGNC:26038]	ATP6V1G1	ATPase H+ transporting V1 subunit G1 [Source:VGNC Symbol;Acc:VGNC:26324]
ENSBTAG00000017753	ENSBTAG00000008801	GO:0043235	receptor complex	cellular_component	NA	NA	NA	NA	12.9547	4.01747	8.09923	APP	amyloid beta precursor protein [Source:VGNC Symbol;Acc:VGNC:26038]	ATPAF2	ATP synthase mitochondrial F1 complex assembly factor 2 [Source:VGNC Symbol;Acc:VGNC:26333]
ENSBTAG00000017753	ENSBTAG00000031185	GO:0043235	receptor complex	cellular_component	NA	NA	NA	NA	348.895	4.01747	43.0023	APP	amyloid beta precursor protein [Source:VGNC Symbol;Acc:VGNC:26038]	ATRAID	all-trans retinoic acid-induced differentiation factor precursor [Source:RefSeq peptide;Acc:NP_001098975]
ENSBTAG00000017753	ENSBTAG00000019662	GO:0043235	receptor complex	cellular_component	NA	NA	NA	NA	NA	4.01747	1.01769	APP	amyloid beta precursor protein [Source:VGNC Symbol;Acc:VGNC:26038]	ATXN7L3	ataxin 7 like 3 [Source:VGNC Symbol;Acc:VGNC:26345]
ENSBTAG00000017753	ENSBTAG00000013009	GO:0043235	receptor complex	cellular_component	NA	NA	NA	NA	1245.79	4.01747	31.0396	APP	amyloid beta precursor protein [Source:VGNC Symbol;Acc:VGNC:26038]	AURKA	aurora kinase A [Source:VGNC Symbol;Acc:VGNC:26349]
ENSBTAG00000017753	ENSBTAG00000001717	GO:0043235	receptor complex	cellular_component	NA	NA	NA	NA	47.9393	4.01747	13.9064	APP	amyloid beta precursor protein [Source:VGNC Symbol;Acc:VGNC:26038]	AURKB	aurora kinase B [Source:VGNC Symbol;Acc:VGNC:26351]
ENSBTAG00000017753	ENSBTAG00000023947	GO:0043235	receptor complex	cellular_component	NA	NA	NA	NA	10.3144	4.01747	78.9392	APP	amyloid beta precursor protein [Source:VGNC Symbol;Acc:VGNC:26038]	AVPI1	arginine vasopressin induced 1 [Source:VGNC Symbol;Acc:VGNC:26357]
ENSBTAG00000017753	ENSBTAG00000019365	GO:0043235	receptor complex	cellular_component	NA	NA	NA	NA	NA	4.01747	2.5918	APP	amyloid beta precursor protein [Source:VGNC Symbol;Acc:VGNC:26038]	BACE1	beta-secretase 1 [Source:VGNC Symbol;Acc:VGNC:26400]
ENSBTAG00000017753	ENSBTAG00000019044	GO:0043235	receptor complex	cellular_component	NA	NA	NA	NA	15.6575	4.01747	1.28623	APP	amyloid beta precursor protein [Source:VGNC Symbol;Acc:VGNC:26038]	BAIAP2	BAI1 associated protein 2 [Source:VGNC Symbol;Acc:VGNC:26412]
ENSBTAG00000017753	ENSBTAG00000006893	GO:0043235	receptor complex	cellular_component	NA	NA	NA	NA	7.60091	4.01747	19.2092	APP	amyloid beta precursor protein [Source:VGNC Symbol;Acc:VGNC:26038]	BBX	BBX, HMG-box containing [Source:VGNC Symbol;Acc:VGNC:26433]
ENSBTAG00000017753	ENSBTAG00000020547	GO:0043235	receptor complex	cellular_component	NA	NA	NA	NA	39.3672	4.01747	73.5689	APP	amyloid beta precursor protein [Source:VGNC Symbol;Acc:VGNC:26038]	BCAP31	B-cell receptor associated protein 31 [Source:VGNC Symbol;Acc:VGNC:26436]
ENSBTAG00000017753	ENSBTAG00000003245	GO:0043235	receptor complex	cellular_component	NA	NA	NA	NA	2.88851	4.01747	8.6095	APP	amyloid beta precursor protein [Source:VGNC Symbol;Acc:VGNC:26038]	BCAR3	breast cancer anti-estrogen resistance 3 [Source:HGNC Symbol;Acc:HGNC:973]
ENSBTAG00000017753	ENSBTAG00000009172	GO:0043235	receptor complex	cellular_component	NA	NA	NA	NA	1.91535	4.01747	2.17475	APP	amyloid beta precursor protein [Source:VGNC Symbol;Acc:VGNC:26038]	BCAT2	branched chain amino acid transaminase 2 [Source:VGNC Symbol;Acc:VGNC:26440]
ENSBTAG00000017753	ENSBTAG00000010524	GO:0043235	receptor complex	cellular_component	NA	NA	NA	NA	6.58306	4.01747	17.0991	APP	amyloid beta precursor protein [Source:VGNC Symbol;Acc:VGNC:26038]	BCKDK	branched chain ketoacid dehydrogenase kinase [Source:VGNC Symbol;Acc:VGNC:26444]
ENSBTAG00000017753	ENSBTAG00000016534	GO:0043235	receptor complex	cellular_component	NA	NA	NA	NA	0.516092	4.01747	8.40461	APP	amyloid beta precursor protein [Source:VGNC Symbol;Acc:VGNC:26038]	BCL11A
ENSBTAG00000017753	ENSBTAG00000024105	GO:0043235	receptor complex	cellular_component	NA	NA	NA	NA	3.74626	4.01747	NA	APP	amyloid beta precursor protein [Source:VGNC Symbol;Acc:VGNC:26038]	BCL2L11	BCL2 like 11 [Source:HGNC Symbol;Acc:HGNC:994]
ENSBTAG00000017753	ENSBTAG00000013956	GO:0043235	receptor complex	cellular_component	NA	NA	NA	NA	1.04077	4.01747	6.02257	APP	amyloid beta precursor protein [Source:VGNC Symbol;Acc:VGNC:26038]	BCL2L13
ENSBTAG00000017753	ENSBTAG00000000448	GO:0043235	receptor complex	cellular_component	NA	NA	NA	NA	1.51406	4.01747	NA	APP	amyloid beta precursor protein [Source:VGNC Symbol;Acc:VGNC:26038]	BDH1	3-hydroxybutyrate dehydrogenase 1 [Source:VGNC Symbol;Acc:VGNC:26457]
ENSBTAG00000017753	ENSBTAG00000008134	GO:0043235	receptor complex	cellular_component	GO:0007169	transmembrane receptor protein tyrosine kinase signaling pathway	biological_process	NA	15.3534	4.01747	NA	APP	amyloid beta precursor protein [Source:VGNC Symbol;Acc:VGNC:26038]	BDNF	brain derived neurotrophic factor [Source:VGNC Symbol;Acc:VGNC:26461]
ENSBTAG00000017753	ENSBTAG00000009209	GO:0043235	receptor complex	cellular_component	NA	NA	NA	NA	1.06794	4.01747	2.98371	APP	amyloid beta precursor protein [Source:VGNC Symbol;Acc:VGNC:26038]	BEND5	BEN domain containing 5 [Source:VGNC Symbol;Acc:VGNC:26468]
ENSBTAG00000017753	ENSBTAG00000001744	GO:0043235	receptor complex	cellular_component	NA	NA	NA	NA	NA	4.01747	10.0853	APP	amyloid beta precursor protein [Source:VGNC Symbol;Acc:VGNC:26038]	BET1L	Bet1 golgi vesicular membrane trafficking protein like [Source:VGNC Symbol;Acc:VGNC:26476]
ENSBTAG00000017753	ENSBTAG00000038234	GO:0043235	receptor complex	cellular_component	NA	NA	NA	NA	NA	4.01747	0.50841	APP	amyloid beta precursor protein [Source:VGNC Symbol;Acc:VGNC:26038]	BHMT2	betaine--homocysteine S-methyltransferase 2 [Source:VGNC Symbol;Acc:VGNC:26489]
ENSBTAG00000017753	ENSBTAG00000019177	GO:0043235	receptor complex	cellular_component	NA	NA	NA	NA	NA	4.01747	2.70244	APP	amyloid beta precursor protein [Source:VGNC Symbol;Acc:VGNC:26038]	BIN1	bridging integrator 1 [Source:VGNC Symbol;Acc:VGNC:26497]
ENSBTAG00000017753	ENSBTAG00000021370	GO:0043235	receptor complex	cellular_component	NA	NA	NA	NA	33.8797	4.01747	13.9049	APP	amyloid beta precursor protein [Source:VGNC Symbol;Acc:VGNC:26038]	BLMH	bleomycin hydrolase [Source:VGNC Symbol;Acc:VGNC:26505]
ENSBTAG00000017753	ENSBTAG00000010739	GO:0043235	receptor complex	cellular_component	NA	NA	NA	NA	29.0595	4.01747	25.2509	APP	amyloid beta precursor protein [Source:VGNC Symbol;Acc:VGNC:26038]	BLOC1S2	biogenesis of lysosomal organelles complex 1 subunit 2 [Source:VGNC Symbol;Acc:VGNC:26507]
ENSBTAG00000017753	ENSBTAG00000012250	GO:0043235	receptor complex	cellular_component	NA	NA	NA	NA	1.95907	4.01747	6.84977	APP	amyloid beta precursor protein [Source:VGNC Symbol;Acc:VGNC:26038]	BLOC1S6	biogenesis of lysosomal organelles complex 1 subunit 6 [Source:VGNC Symbol;Acc:VGNC:26509]
ENSBTAG00000017753	ENSBTAG00000002081	GO:0043235	receptor complex	cellular_component	GO:0007178	transmembrane receptor protein serine/threonine kinase signaling pathway	biological_process	NA	17.348	4.01747	1.06769	APP	amyloid beta precursor protein [Source:VGNC Symbol;Acc:VGNC:26038]	BMPR1B	bone morphogenetic protein receptor type 1B [Source:VGNC Symbol;Acc:VGNC:26525]
ENSBTAG00000017753	ENSBTAG00000002021	GO:0043235	receptor complex	cellular_component	NA	NA	NA	NA	8.64123	4.01747	2.83025	APP	amyloid beta precursor protein [Source:VGNC Symbol;Acc:VGNC:26038]	BNIP1	BCL2 interacting protein 1 [Source:VGNC Symbol;Acc:VGNC:26531]
ENSBTAG00000017753	ENSBTAG00000034598	GO:0043235	receptor complex	cellular_component	NA	NA	NA	NA	150.16	4.01747	7.8141	APP	amyloid beta precursor protein [Source:VGNC Symbol;Acc:VGNC:26038]	BOD1
ENSBTAG00000017753	ENSBTAG00000006050	GO:0043235	receptor complex	cellular_component	NA	NA	NA	NA	5.65493	4.01747	10.486	APP	amyloid beta precursor protein [Source:VGNC Symbol;Acc:VGNC:26038]	BOLA1	BolA-like protein 1 [Source:UniProtKB/Swiss-Prot;Acc:Q3T138]
ENSBTAG00000017753	ENSBTAG00000010582	GO:0043235	receptor complex	cellular_component	NA	NA	NA	NA	14.246	4.01747	9.1243	APP	amyloid beta precursor protein [Source:VGNC Symbol;Acc:VGNC:26038]	BRD3	bromodomain containing 3 [Source:VGNC Symbol;Acc:VGNC:26558]
ENSBTAG00000017753	ENSBTAG00000017689	GO:0043235	receptor complex	cellular_component	NA	NA	NA	NA	11.974	4.01747	5.056	APP	amyloid beta precursor protein [Source:VGNC Symbol;Acc:VGNC:26038]	BRMS1	Breast cancer metastasis-suppressor 1 homolog [Source:UniProtKB/Swiss-Prot;Acc:Q1LZE0]
ENSBTAG00000017753	ENSBTAG00000013602	GO:0043235	receptor complex	cellular_component	NA	NA	NA	NA	7.47833	4.01747	3.77091	APP	amyloid beta precursor protein [Source:VGNC Symbol;Acc:VGNC:26038]	BRWD1	bromodomain and WD repeat domain containing 1 [Source:VGNC Symbol;Acc:VGNC:26575]
ENSBTAG00000017753	ENSBTAG00000010012	GO:0043235	receptor complex	cellular_component	NA	NA	NA	NA	529.159	4.01747	173.14	APP	amyloid beta precursor protein [Source:VGNC Symbol;Acc:VGNC:26038]	BTF3	basic transcription factor 3 [Source:VGNC Symbol;Acc:VGNC:26595]
ENSBTAG00000017753	ENSBTAG00000019250	GO:0043235	receptor complex	cellular_component	GO:0007169	transmembrane receptor protein tyrosine kinase signaling pathway	biological_process	NA	20.5098	4.01747	NA	APP	amyloid beta precursor protein [Source:VGNC Symbol;Acc:VGNC:26038]	BTK	Bruton tyrosine kinase [Source:VGNC Symbol;Acc:VGNC:26601]
ENSBTAG00000017753	ENSBTAG00000020439	GO:0043235	receptor complex	cellular_component	NA	NA	NA	NA	220.965	4.01747	50.1382	APP	amyloid beta precursor protein [Source:VGNC Symbol;Acc:VGNC:26038]	BUD31	BUD31 homolog [Source:VGNC Symbol;Acc:VGNC:26609]
ENSBTAG00000017753	ENSBTAG00000010101	GO:0043235	receptor complex	cellular_component	NA	NA	NA	NA	3.52692	4.01747	2.91138	APP	amyloid beta precursor protein [Source:VGNC Symbol;Acc:VGNC:26038]	BYSL	bystin like [Source:VGNC Symbol;Acc:VGNC:26611]
ENSBTAG00000017753	ENSBTAG00000012725	GO:0043235	receptor complex	cellular_component	NA	NA	NA	NA	0.750224	4.01747	2.45293	APP	amyloid beta precursor protein [Source:VGNC Symbol;Acc:VGNC:26038]	C10H14ORF93	chromosome 14 open reading frame 93 [Source:HGNC Symbol;Acc:HGNC:20162]
ENSBTAG00000017753	ENSBTAG00000012332	GO:0043235	receptor complex	cellular_component	NA	NA	NA	NA	18.3094	4.01747	3.59873	APP	amyloid beta precursor protein [Source:VGNC Symbol;Acc:VGNC:26038]	C11H2orf49	Ashwin [Source:UniProtKB/Swiss-Prot;Acc:A2VDP0]
ENSBTAG00000017753	ENSBTAG00000020307	GO:0043235	receptor complex	cellular_component	NA	NA	NA	NA	69.122	4.01747	12.7828	APP	amyloid beta precursor protein [Source:VGNC Symbol;Acc:VGNC:26038]	C11H9ORF78	chromosome 9 open reading frame 78 [Source:HGNC Symbol;Acc:HGNC:24932]
ENSBTAG00000017753	ENSBTAG00000008661	GO:0043235	receptor complex	cellular_component	NA	NA	NA	NA	34.8524	4.01747	NA	APP	amyloid beta precursor protein [Source:VGNC Symbol;Acc:VGNC:26038]	C11orf52	chromosome 11 open reading frame 52 [Source:HGNC Symbol;Acc:HGNC:30531]
ENSBTAG00000017753	ENSBTAG00000020503	GO:0043235	receptor complex	cellular_component	NA	NA	NA	NA	55.6574	4.01747	14.815	APP	amyloid beta precursor protein [Source:VGNC Symbol;Acc:VGNC:26038]	C12orf65	chromosome 12 open reading frame 65 [Source:HGNC Symbol;Acc:HGNC:26784]
ENSBTAG00000017753	ENSBTAG00000000879	GO:0043235	receptor complex	cellular_component	NA	NA	NA	NA	1.32455	4.01747	18.4011	APP	amyloid beta precursor protein [Source:VGNC Symbol;Acc:VGNC:26038]	C14H8orf33	chromosome 8 open reading frame 33 [Source:HGNC Symbol;Acc:HGNC:26104]
ENSBTAG00000017753	ENSBTAG00000008220	GO:0043235	receptor complex	cellular_component	NA	NA	NA	NA	21.3955	4.01747	13.5085	APP	amyloid beta precursor protein [Source:VGNC Symbol;Acc:VGNC:26038]	C15H11orf71	Uncharacterized protein C11orf71 homolog [Source:UniProtKB/Swiss-Prot;Acc:Q32L37]
ENSBTAG00000017753	ENSBTAG00000024520	GO:0043235	receptor complex	cellular_component	NA	NA	NA	NA	0.972591	4.01747	7.31046	APP	amyloid beta precursor protein [Source:VGNC Symbol;Acc:VGNC:26038]	C16H1orf174	UPF0688 protein C1orf174 homolog [Source:UniProtKB/Swiss-Prot;Acc:Q32PF7]
ENSBTAG00000017753	ENSBTAG00000005058	GO:0043235	receptor complex	cellular_component	NA	NA	NA	NA	13.0192	4.01747	2.08269	APP	amyloid beta precursor protein [Source:VGNC Symbol;Acc:VGNC:26038]	C16orf70	UPF0183 protein C16orf70 homolog [Source:RefSeq peptide;Acc:NP_001098972]
ENSBTAG00000017753	ENSBTAG00000033486	GO:0043235	receptor complex	cellular_component	NA	NA	NA	NA	NA	4.01747	4.97141	APP	amyloid beta precursor protein [Source:VGNC Symbol;Acc:VGNC:26038]	C17H4orf46	Uncharacterized protein C4orf46 homolog [Source:UniProtKB/Swiss-Prot;Acc:Q0II83]
ENSBTAG00000017753	ENSBTAG00000004567	GO:0043235	receptor complex	cellular_component	NA	NA	NA	NA	15.7836	4.01747	10.8124	APP	amyloid beta precursor protein [Source:VGNC Symbol;Acc:VGNC:26038]	C1D	C1D nuclear receptor corepressor [Source:VGNC Symbol;Acc:VGNC:26614]
ENSBTAG00000017753	ENSBTAG00000014793	GO:0043235	receptor complex	cellular_component	NA	NA	NA	NA	12.8622	4.01747	1.26827	APP	amyloid beta precursor protein [Source:VGNC Symbol;Acc:VGNC:26038]	C1orf112	chromosome 1 open reading frame 112 [Source:HGNC Symbol;Acc:HGNC:25565]
ENSBTAG00000017753	ENSBTAG00000010765	GO:0043235	receptor complex	cellular_component	NA	NA	NA	NA	36.0657	4.01747	6.2184	APP	amyloid beta precursor protein [Source:VGNC Symbol;Acc:VGNC:26038]	C1orf131	chromosome 1 open reading frame 131 [Source:HGNC Symbol;Acc:HGNC:25332]
ENSBTAG00000017753	ENSBTAG00000011894	GO:0043235	receptor complex	cellular_component	NA	NA	NA	NA	3.1959	4.01747	2.04646	APP	amyloid beta precursor protein [Source:VGNC Symbol;Acc:VGNC:26038]	C22H3orf62	chromosome 3 open reading frame 62 [Source:HGNC Symbol;Acc:HGNC:24771]
ENSBTAG00000017753	ENSBTAG00000011622	GO:0043235	receptor complex	cellular_component	NA	NA	NA	NA	399.204	4.01747	17.5555	APP	amyloid beta precursor protein [Source:VGNC Symbol;Acc:VGNC:26038]	C24H18orf21	chromosome 18 open reading frame 21 [Source:HGNC Symbol;Acc:HGNC:28802]
ENSBTAG00000017753	ENSBTAG00000026192	GO:0043235	receptor complex	cellular_component	NA	NA	NA	NA	8.52153	4.01747	1.4364	APP	amyloid beta precursor protein [Source:VGNC Symbol;Acc:VGNC:26038]	C25H7ORF50	uncharacterized protein C7orf50 homolog [Source:RefSeq peptide;Acc:NP_001103548]
ENSBTAG00000017753	ENSBTAG00000003550	GO:0043235	receptor complex	cellular_component	NA	NA	NA	NA	NA	4.01747	4.29747	APP	amyloid beta precursor protein [Source:VGNC Symbol;Acc:VGNC:26038]	C29H11orf54	Ester hydrolase C11orf54 homolog [Source:UniProtKB/Swiss-Prot;Acc:Q2HJH3]
ENSBTAG00000017753	ENSBTAG00000005203	GO:0043235	receptor complex	cellular_component	NA	NA	NA	NA	4.32389	4.01747	6.63665	APP	amyloid beta precursor protein [Source:VGNC Symbol;Acc:VGNC:26038]	C3orf33	chromosome 3 open reading frame 33 [Source:HGNC Symbol;Acc:HGNC:26434]
ENSBTAG00000017753	ENSBTAG00000035776	GO:0043235	receptor complex	cellular_component	NA	NA	NA	NA	1.97282	4.01747	NA	APP	amyloid beta precursor protein [Source:VGNC Symbol;Acc:VGNC:26038]	C6H4orf22	Uncharacterized protein C4orf22 homolog [Source:UniProtKB/Swiss-Prot;Acc:Q2YDG2]
ENSBTAG00000017753	ENSBTAG00000034493	GO:0043235	receptor complex	cellular_component	NA	NA	NA	NA	9.09092	4.01747	1.36357	APP	amyloid beta precursor protein [Source:VGNC Symbol;Acc:VGNC:26038]	C6orf106	chromosome 6 open reading frame 106 [Source:HGNC Symbol;Acc:HGNC:21215]
ENSBTAG00000017753	ENSBTAG00000013112	GO:0043235	receptor complex	cellular_component	NA	NA	NA	NA	5.62272	4.01747	28.5148	APP	amyloid beta precursor protein [Source:VGNC Symbol;Acc:VGNC:26038]	C7H5ORF15	chromosome 5 open reading frame 15 [Source:HGNC Symbol;Acc:HGNC:20656]
ENSBTAG00000017753	ENSBTAG00000019445	GO:0043235	receptor complex	cellular_component	NA	NA	NA	NA	11.19	4.01747	NA	APP	amyloid beta precursor protein [Source:VGNC Symbol;Acc:VGNC:26038]	C7orf31	chromosome 7 open reading frame 31 [Source:HGNC Symbol;Acc:HGNC:21722]
ENSBTAG00000017753	ENSBTAG00000017770	GO:0043235	receptor complex	cellular_component	NA	NA	NA	NA	4.6733	4.01747	13.6887	APP	amyloid beta precursor protein [Source:VGNC Symbol;Acc:VGNC:26038]	C7orf55-LUC7L2	C7orf55-LUC7L2 readthrough [Source:HGNC Symbol;Acc:HGNC:44671]
ENSBTAG00000017753	ENSBTAG00000009596	GO:0043235	receptor complex	cellular_component	NA	NA	NA	NA	3.26009	4.01747	6.25133	APP	amyloid beta precursor protein [Source:VGNC Symbol;Acc:VGNC:26038]	C8H9orf43	chromosome 9 open reading frame 43 [Source:HGNC Symbol;Acc:HGNC:23570]
ENSBTAG00000017753	ENSBTAG00000010059	GO:0043235	receptor complex	cellular_component	NA	NA	NA	NA	27.3668	4.01747	3.44908	APP	amyloid beta precursor protein [Source:VGNC Symbol;Acc:VGNC:26038]	C8H9orf72	chromosome 9 open reading frame 72 [Source:HGNC Symbol;Acc:HGNC:28337]
ENSBTAG00000017753	ENSBTAG00000021398	GO:0043235	receptor complex	cellular_component	NA	NA	NA	NA	26.9808	4.01747	2.65792	APP	amyloid beta precursor protein [Source:VGNC Symbol;Acc:VGNC:26038]	C9H6ORF203	chromosome 6 open reading frame 203 [Source:HGNC Symbol;Acc:HGNC:17971]
ENSBTAG00000017753	ENSBTAG00000001223	GO:0043235	receptor complex	cellular_component	NA	NA	NA	NA	27.0548	4.01747	5.467	APP	amyloid beta precursor protein [Source:VGNC Symbol;Acc:VGNC:26038]	CAAP1	caspase activity and apoptosis inhibitor 1 [Source:VGNC Symbol;Acc:VGNC:26660]
ENSBTAG00000017753	ENSBTAG00000001404	GO:0043235	receptor complex	cellular_component	GO:0032281	AMPA glutamate receptor complex	cellular_component	NA	0.593723	4.01747	NA	APP	amyloid beta precursor protein [Source:VGNC Symbol;Acc:VGNC:26038]	CACNG3	calcium voltage-gated channel auxiliary subunit gamma 3 [Source:VGNC Symbol;Acc:VGNC:26688]
ENSBTAG00000017753	ENSBTAG00000015016	GO:0043235	receptor complex	cellular_component	NA	NA	NA	NA	0.793915	4.01747	2.77192	APP	amyloid beta precursor protein [Source:VGNC Symbol;Acc:VGNC:26038]	CALCOCO1	calcium binding and coiled-coil domain 1 [Source:VGNC Symbol;Acc:VGNC:26702]
ENSBTAG00000017753	ENSBTAG00000015114	GO:0043235	receptor complex	cellular_component	NA	NA	NA	NA	42.5264	4.01747	365.204	APP	amyloid beta precursor protein [Source:VGNC Symbol;Acc:VGNC:26038]	CALR	calreticulin [Source:VGNC Symbol;Acc:VGNC:26715]
ENSBTAG00000017753	ENSBTAG00000007780	GO:0043235	receptor complex	cellular_component	NA	NA	NA	NA	1.20919	4.01747	3.7793	APP	amyloid beta precursor protein [Source:VGNC Symbol;Acc:VGNC:26038]	CAMK1	calcium/calmodulin dependent protein kinase I [Source:VGNC Symbol;Acc:VGNC:26719]
ENSBTAG00000017753	ENSBTAG00000010815	GO:0043235	receptor complex	cellular_component	NA	NA	NA	NA	3.44164	4.01747	6.96464	APP	amyloid beta precursor protein [Source:VGNC Symbol;Acc:VGNC:26038]	CAMKK2	calcium/calmodulin dependent protein kinase kinase 2 [Source:VGNC Symbol;Acc:VGNC:26726]
ENSBTAG00000017753	ENSBTAG00000032519	GO:0043235	receptor complex	cellular_component	NA	NA	NA	NA	0.653342	4.01747	1.08321	APP	amyloid beta precursor protein [Source:VGNC Symbol;Acc:VGNC:26038]	CAMKMT	calmodulin-lysine N-methyltransferase [Source:VGNC Symbol;Acc:VGNC:26727]
ENSBTAG00000017753	ENSBTAG00000004878	GO:0043235	receptor complex	cellular_component	NA	NA	NA	NA	2.61215	4.01747	NA	APP	amyloid beta precursor protein [Source:VGNC Symbol;Acc:VGNC:26038]	CAMKV	CaM kinase like vesicle associated [Source:VGNC Symbol;Acc:VGNC:26728]
ENSBTAG00000017753	ENSBTAG00000016744	GO:0043235	receptor complex	cellular_component	NA	NA	NA	NA	4.57894	4.01747	33.5128	APP	amyloid beta precursor protein [Source:VGNC Symbol;Acc:VGNC:26038]	CAPRIN1	cell cycle associated protein 1 [Source:VGNC Symbol;Acc:VGNC:26751]
ENSBTAG00000017753	ENSBTAG00000016000	GO:0043235	receptor complex	cellular_component	NA	NA	NA	NA	1.28997	4.01747	0.49659	APP	amyloid beta precursor protein [Source:VGNC Symbol;Acc:VGNC:26038]	CARF	calcium responsive transcription factor [Source:VGNC Symbol;Acc:VGNC:26765]
ENSBTAG00000017753	ENSBTAG00000008204	GO:0043235	receptor complex	cellular_component	NA	NA	NA	NA	1.37563	4.01747	NA	APP	amyloid beta precursor protein [Source:VGNC Symbol;Acc:VGNC:26038]	CARNMT1	carnosine N-methyltransferase 1 [Source:VGNC Symbol;Acc:VGNC:26771]
ENSBTAG00000017753	ENSBTAG00000010777	GO:0043235	receptor complex	cellular_component	NA	NA	NA	NA	3.64113	4.01747	3.93706	APP	amyloid beta precursor protein [Source:VGNC Symbol;Acc:VGNC:26038]	CARS	cysteinyl-tRNA synthetase [Source:VGNC Symbol;Acc:VGNC:26773]
ENSBTAG00000017753	ENSBTAG00000012545	GO:0043235	receptor complex	cellular_component	NA	NA	NA	NA	20.6849	4.01747	17.7081	APP	amyloid beta precursor protein [Source:VGNC Symbol;Acc:VGNC:26038]	CASC4	Protein CASC4 [Source:UniProtKB/Swiss-Prot;Acc:A2VE10]
ENSBTAG00000017753	ENSBTAG00000015874	GO:0043235	receptor complex	cellular_component	NA	NA	NA	NA	10.094	4.01747	6.3541	APP	amyloid beta precursor protein [Source:VGNC Symbol;Acc:VGNC:26038]	CASP3	caspase 3 [Source:VGNC Symbol;Acc:VGNC:26781]
ENSBTAG00000017753	ENSBTAG00000020884	GO:0043235	receptor complex	cellular_component	NA	NA	NA	NA	NA	4.01747	0.3827	APP	amyloid beta precursor protein [Source:VGNC Symbol;Acc:VGNC:26038]	CASP4	Caspase-4 Caspase-4 subunit 1 Caspase-4 subunit 2 [Source:UniProtKB/Swiss-Prot;Acc:Q5E9C1]
ENSBTAG00000017753	ENSBTAG00000012537	GO:0043235	receptor complex	cellular_component	NA	NA	NA	NA	300.878	4.01747	11.9503	APP	amyloid beta precursor protein [Source:VGNC Symbol;Acc:VGNC:26038]	CASP6	caspase 6 [Source:VGNC Symbol;Acc:VGNC:26782]
ENSBTAG00000017753	ENSBTAG00000020980	GO:0043235	receptor complex	cellular_component	NA	NA	NA	NA	51.7389	4.01747	30.6458	APP	amyloid beta precursor protein [Source:VGNC Symbol;Acc:VGNC:26038]	CAT	catalase [Source:VGNC Symbol;Acc:VGNC:26792]
ENSBTAG00000017753	ENSBTAG00000021992	GO:0043235	receptor complex	cellular_component	NA	NA	NA	NA	NA	4.01747	0.344059	APP	amyloid beta precursor protein [Source:VGNC Symbol;Acc:VGNC:26038]	CAVIN4	caveolae associated protein 4 [Source:VGNC Symbol;Acc:VGNC:26805]
ENSBTAG00000017753	ENSBTAG00000010131	GO:0043235	receptor complex	cellular_component	NA	NA	NA	NA	4.45758	4.01747	0.522575	APP	amyloid beta precursor protein [Source:VGNC Symbol;Acc:VGNC:26038]	CBFA2T2	CBFA2/RUNX1 translocation partner 2 [Source:HGNC Symbol;Acc:HGNC:1536]
ENSBTAG00000017753	ENSBTAG00000016103	GO:0043235	receptor complex	cellular_component	NA	NA	NA	NA	3.77529	4.01747	2.85259	APP	amyloid beta precursor protein [Source:VGNC Symbol;Acc:VGNC:26038]	CBFB	core-binding factor beta subunit [Source:VGNC Symbol;Acc:VGNC:26807]
ENSBTAG00000017753	ENSBTAG00000011517	GO:0043235	receptor complex	cellular_component	NA	NA	NA	NA	1.73405	4.01747	0.682394	APP	amyloid beta precursor protein [Source:VGNC Symbol;Acc:VGNC:26038]	CCDC106	coiled-coil domain containing 106 [Source:VGNC Symbol;Acc:VGNC:26831]
ENSBTAG00000017753	ENSBTAG00000011413	GO:0043235	receptor complex	cellular_component	NA	NA	NA	NA	60.2776	4.01747	56.3531	APP	amyloid beta precursor protein [Source:VGNC Symbol;Acc:VGNC:26038]	CCDC107	coiled-coil domain containing 107 [Source:VGNC Symbol;Acc:VGNC:26832]
ENSBTAG00000017753	ENSBTAG00000000566	GO:0043235	receptor complex	cellular_component	NA	NA	NA	NA	15.7982	4.01747	1.11699	APP	amyloid beta precursor protein [Source:VGNC Symbol;Acc:VGNC:26038]	CCDC14	coiled-coil domain containing 14 [Source:VGNC Symbol;Acc:VGNC:26851]
ENSBTAG00000017753	ENSBTAG00000021940	GO:0043235	receptor complex	cellular_component	NA	NA	NA	NA	3.31861	4.01747	NA	APP	amyloid beta precursor protein [Source:VGNC Symbol;Acc:VGNC:26038]	CCDC149	coiled-coil domain containing 149 [Source:VGNC Symbol;Acc:VGNC:26855]
ENSBTAG00000017753	ENSBTAG00000003985	GO:0043235	receptor complex	cellular_component	NA	NA	NA	NA	9.9696	4.01747	1.39573	APP	amyloid beta precursor protein [Source:VGNC Symbol;Acc:VGNC:26038]	CCDC15	coiled-coil domain containing 15 [Source:HGNC Symbol;Acc:HGNC:25798]
ENSBTAG00000017753	ENSBTAG00000015104	GO:0043235	receptor complex	cellular_component	NA	NA	NA	NA	7.27562	4.01747	17.539	APP	amyloid beta precursor protein [Source:VGNC Symbol;Acc:VGNC:26038]	CCDC28B	coiled-coil domain containing 28B [Source:VGNC Symbol;Acc:VGNC:26890]
ENSBTAG00000017753	ENSBTAG00000016017	GO:0043235	receptor complex	cellular_component	NA	NA	NA	NA	3.42356	4.01747	NA	APP	amyloid beta precursor protein [Source:VGNC Symbol;Acc:VGNC:26038]	CCDC40	coiled-coil domain containing 40 [Source:VGNC Symbol;Acc:VGNC:26895]
ENSBTAG00000017753	ENSBTAG00000036282	GO:0043235	receptor complex	cellular_component	NA	NA	NA	NA	70.0963	4.01747	20.5769	APP	amyloid beta precursor protein [Source:VGNC Symbol;Acc:VGNC:26038]	CCDC59	coiled-coil domain containing 59 [Source:VGNC Symbol;Acc:VGNC:26903]
ENSBTAG00000017753	ENSBTAG00000004693	GO:0043235	receptor complex	cellular_component	NA	NA	NA	NA	2.53809	4.01747	NA	APP	amyloid beta precursor protein [Source:VGNC Symbol;Acc:VGNC:26038]	CCDC60	coiled-coil domain containing 60 [Source:VGNC Symbol;Acc:VGNC:26905]
ENSBTAG00000017753	ENSBTAG00000000838	GO:0043235	receptor complex	cellular_component	NA	NA	NA	NA	2.21652	4.01747	NA	APP	amyloid beta precursor protein [Source:VGNC Symbol;Acc:VGNC:26038]	CCDC88C	coiled-coil domain containing 88C [Source:HGNC Symbol;Acc:HGNC:19967]
ENSBTAG00000017753	ENSBTAG00000021696	GO:0043235	receptor complex	cellular_component	NA	NA	NA	NA	1.27569	4.01747	NA	APP	amyloid beta precursor protein [Source:VGNC Symbol;Acc:VGNC:26038]	CCIN	calicin [Source:VGNC Symbol;Acc:VGNC:26939]
ENSBTAG00000017753	ENSBTAG00000008466	GO:0043235	receptor complex	cellular_component	NA	NA	NA	NA	13.2068	4.01747	NA	APP	amyloid beta precursor protein [Source:VGNC Symbol;Acc:VGNC:26038]	CCNB1IP1	cyclin B1 interacting protein 1 [Source:VGNC Symbol;Acc:VGNC:26959]
ENSBTAG00000017753	ENSBTAG00000010106	GO:0043235	receptor complex	cellular_component	NA	NA	NA	NA	NA	4.01747	3.52185	APP	amyloid beta precursor protein [Source:VGNC Symbol;Acc:VGNC:26038]	CCND3	cyclin D3 [Source:VGNC Symbol;Acc:VGNC:26964]
ENSBTAG00000017753	ENSBTAG00000004906	GO:0043235	receptor complex	cellular_component	NA	NA	NA	NA	4.16419	4.01747	3.57601	APP	amyloid beta precursor protein [Source:VGNC Symbol;Acc:VGNC:26038]	CCNE2	cyclin E2 [Source:VGNC Symbol;Acc:VGNC:26967]
ENSBTAG00000017753	ENSBTAG00000006607	GO:0043235	receptor complex	cellular_component	NA	NA	NA	NA	220.439	4.01747	74.2286	APP	amyloid beta precursor protein [Source:VGNC Symbol;Acc:VGNC:26038]	CCNG1	cyclin G1 [Source:VGNC Symbol;Acc:VGNC:26969]
ENSBTAG00000017753	ENSBTAG00000003851	GO:0043235	receptor complex	cellular_component	NA	NA	NA	NA	5.49479	4.01747	28.0927	APP	amyloid beta precursor protein [Source:VGNC Symbol;Acc:VGNC:26038]	CCNL1	cyclin L1 [Source:VGNC Symbol;Acc:VGNC:26975]
ENSBTAG00000017753	ENSBTAG00000017611	GO:0043235	receptor complex	cellular_component	NA	NA	NA	NA	16.8565	4.01747	12.6901	APP	amyloid beta precursor protein [Source:VGNC Symbol;Acc:VGNC:26038]	CCSER2	coiled-coil serine rich protein 2 [Source:VGNC Symbol;Acc:VGNC:26994]
ENSBTAG00000017753	ENSBTAG00000012756	GO:0043235	receptor complex	cellular_component	GO:0002199	zona pellucida receptor complex	cellular_component	NA	75.7473	4.01747	88.2691	APP	amyloid beta precursor protein [Source:VGNC Symbol;Acc:VGNC:26038]	CCT7	chaperonin containing TCP1 subunit 7 [Source:VGNC Symbol;Acc:VGNC:27000]
ENSBTAG00000017753	ENSBTAG00000003288	GO:0043235	receptor complex	cellular_component	NA	NA	NA	NA	105.424	4.01747	15.0174	APP	amyloid beta precursor protein [Source:VGNC Symbol;Acc:VGNC:26038]	CCZ1	Vacuolar fusion protein CCZ1 homolog [Source:UniProtKB/Swiss-Prot;Acc:Q0VD30]
ENSBTAG00000017753	ENSBTAG00000040131	GO:0043235	receptor complex	cellular_component	NA	NA	NA	NA	43.9693	4.01747	6.98374	APP	amyloid beta precursor protein [Source:VGNC Symbol;Acc:VGNC:26038]	CD58	CD58 molecule [Source:VGNC Symbol;Acc:VGNC:27040]
ENSBTAG00000017753	ENSBTAG00000009819	GO:0043235	receptor complex	cellular_component	NA	NA	NA	NA	65.1283	4.01747	28.6219	APP	amyloid beta precursor protein [Source:VGNC Symbol;Acc:VGNC:26038]	CDC20	cell division cycle 20 [Source:VGNC Symbol;Acc:VGNC:27060]
ENSBTAG00000017753	ENSBTAG00000009586	GO:0043235	receptor complex	cellular_component	NA	NA	NA	NA	2.50388	4.01747	0.814182	APP	amyloid beta precursor protein [Source:VGNC Symbol;Acc:VGNC:26038]	CDC25A	cell division cycle 25A [Source:VGNC Symbol;Acc:VGNC:27062]
ENSBTAG00000017753	ENSBTAG00000011699	GO:0043235	receptor complex	cellular_component	NA	NA	NA	NA	2.44128	4.01747	5.11862	APP	amyloid beta precursor protein [Source:VGNC Symbol;Acc:VGNC:26038]	CDC37	cell division cycle 37 [Source:HGNC Symbol;Acc:HGNC:1735]
ENSBTAG00000017753	ENSBTAG00000019115	GO:0043235	receptor complex	cellular_component	NA	NA	NA	NA	1.25044	4.01747	0.789085	APP	amyloid beta precursor protein [Source:VGNC Symbol;Acc:VGNC:26038]	CDC42EP4	CDC42 effector protein 4 [Source:VGNC Symbol;Acc:VGNC:27075]
ENSBTAG00000017753	ENSBTAG00000016307	GO:0043235	receptor complex	cellular_component	NA	NA	NA	NA	13.6029	4.01747	7.43652	APP	amyloid beta precursor protein [Source:VGNC Symbol;Acc:VGNC:26038]	CDC7	cell division cycle 7 [Source:VGNC Symbol;Acc:VGNC:27082]
ENSBTAG00000017753	ENSBTAG00000019777	GO:0043235	receptor complex	cellular_component	NA	NA	NA	NA	90.6587	4.01747	31.5047	APP	amyloid beta precursor protein [Source:VGNC Symbol;Acc:VGNC:26038]	CDCA3	cell division cycle associated 3 [Source:VGNC Symbol;Acc:VGNC:27084]
ENSBTAG00000017753	ENSBTAG00000003458	GO:0043235	receptor complex	cellular_component	NA	NA	NA	NA	38.6651	4.01747	4.42844	APP	amyloid beta precursor protein [Source:VGNC Symbol;Acc:VGNC:26038]	CDCA7	cell division cycle associated 7 [Source:VGNC Symbol;Acc:VGNC:27086]
ENSBTAG00000017753	ENSBTAG00000007954	GO:0043235	receptor complex	cellular_component	NA	NA	NA	NA	6.40658	4.01747	12.1356	APP	amyloid beta precursor protein [Source:VGNC Symbol;Acc:VGNC:26038]	CDIPT	CDP-diacylglycerol--inositol 3-phosphatidyltransferase [Source:VGNC Symbol;Acc:VGNC:27114]
ENSBTAG00000017753	ENSBTAG00000016769	GO:0043235	receptor complex	cellular_component	NA	NA	NA	NA	4.19415	4.01747	3.1849	APP	amyloid beta precursor protein [Source:VGNC Symbol;Acc:VGNC:26038]	CDK16	cyclin dependent kinase 16 [Source:VGNC Symbol;Acc:VGNC:27119]
ENSBTAG00000017753	ENSBTAG00000001510	GO:0043235	receptor complex	cellular_component	NA	NA	NA	NA	26.0468	4.01747	0.945603	APP	amyloid beta precursor protein [Source:VGNC Symbol;Acc:VGNC:26038]	CDK17	cyclin dependent kinase 17 [Source:VGNC Symbol;Acc:VGNC:27120]
ENSBTAG00000017753	ENSBTAG00000002121	GO:0043235	receptor complex	cellular_component	NA	NA	NA	NA	272.088	4.01747	14.4139	APP	amyloid beta precursor protein [Source:VGNC Symbol;Acc:VGNC:26038]	CDK2AP2	cyclin dependent kinase 2 associated protein 2 [Source:VGNC Symbol;Acc:VGNC:27126]
ENSBTAG00000017753	ENSBTAG00000010509	GO:0043235	receptor complex	cellular_component	NA	NA	NA	NA	1.9627	4.01747	0.411703	APP	amyloid beta precursor protein [Source:VGNC Symbol;Acc:VGNC:26038]	CDK3	cyclin dependent kinase 3 [Source:HGNC Symbol;Acc:HGNC:1772]
ENSBTAG00000017753	ENSBTAG00000007766	GO:0043235	receptor complex	cellular_component	NA	NA	NA	NA	262.756	4.01747	17.66	APP	amyloid beta precursor protein [Source:VGNC Symbol;Acc:VGNC:26038]	CDK5	cyclin dependent kinase 5 [Source:VGNC Symbol;Acc:VGNC:27127]
ENSBTAG00000017753	ENSBTAG00000011046	GO:0043235	receptor complex	cellular_component	NA	NA	NA	NA	374.852	4.01747	10.5652	APP	amyloid beta precursor protein [Source:VGNC Symbol;Acc:VGNC:26038]	CDK7	cyclin dependent kinase 7 [Source:VGNC Symbol;Acc:VGNC:27134]
ENSBTAG00000017753	ENSBTAG00000014038	GO:0043235	receptor complex	cellular_component	NA	NA	NA	NA	34.9487	4.01747	NA	APP	amyloid beta precursor protein [Source:VGNC Symbol;Acc:VGNC:26038]	CDKL2	cyclin dependent kinase like 2 [Source:VGNC Symbol;Acc:VGNC:27139]
ENSBTAG00000017753	ENSBTAG00000008353	GO:0043235	receptor complex	cellular_component	NA	NA	NA	NA	1.5843	4.01747	6.37375	APP	amyloid beta precursor protein [Source:VGNC Symbol;Acc:VGNC:26038]	CDKN1A	cyclin dependent kinase inhibitor 1A [Source:VGNC Symbol;Acc:VGNC:27142]
ENSBTAG00000017753	ENSBTAG00000016412	GO:0043235	receptor complex	cellular_component	NA	NA	NA	NA	1.65417	4.01747	NA	APP	amyloid beta precursor protein [Source:VGNC Symbol;Acc:VGNC:26038]	CDKN2B	cyclin dependent kinase inhibitor 2B [Source:HGNC Symbol;Acc:HGNC:1788]
ENSBTAG00000017753	ENSBTAG00000010731	GO:0043235	receptor complex	cellular_component	NA	NA	NA	NA	7.68291	4.01747	6.90165	APP	amyloid beta precursor protein [Source:VGNC Symbol;Acc:VGNC:26038]	CDKN2D	cyclin dependent kinase inhibitor 2D [Source:VGNC Symbol;Acc:VGNC:27147]
ENSBTAG00000017753	ENSBTAG00000008065	GO:0043235	receptor complex	cellular_component	NA	NA	NA	NA	6.39107	4.01747	7.10173	APP	amyloid beta precursor protein [Source:VGNC Symbol;Acc:VGNC:26038]	CDPF1	cysteine rich DPF motif domain containing 1 [Source:VGNC Symbol;Acc:VGNC:27152]
ENSBTAG00000017753	ENSBTAG00000002520	GO:0043235	receptor complex	cellular_component	NA	NA	NA	NA	10.524	4.01747	0.967537	APP	amyloid beta precursor protein [Source:VGNC Symbol;Acc:VGNC:26038]	CELF1	CUGBP Elav-like family member 1 [Source:VGNC Symbol;Acc:VGNC:27167]
ENSBTAG00000017753	ENSBTAG00000008937	GO:0043235	receptor complex	cellular_component	NA	NA	NA	NA	3.47254	4.01747	NA	APP	amyloid beta precursor protein [Source:VGNC Symbol;Acc:VGNC:26038]	CELF2	CUGBP Elav-like family member 2 [Source:HGNC Symbol;Acc:HGNC:2550]
ENSBTAG00000017753	ENSBTAG00000021254	GO:0043235	receptor complex	cellular_component	NA	NA	NA	NA	34.8753	4.01747	0.923136	APP	amyloid beta precursor protein [Source:VGNC Symbol;Acc:VGNC:26038]	CENPI	centromere protein I [Source:VGNC Symbol;Acc:VGNC:27178]
ENSBTAG00000017753	ENSBTAG00000020710	GO:0043235	receptor complex	cellular_component	NA	NA	NA	NA	116.796	4.01747	6.83059	APP	amyloid beta precursor protein [Source:VGNC Symbol;Acc:VGNC:26038]	CENPQ	centromere protein Q [Source:VGNC Symbol;Acc:VGNC:27184]
ENSBTAG00000017753	ENSBTAG00000013531	GO:0043235	receptor complex	cellular_component	NA	NA	NA	NA	105.221	4.01747	39.9384	APP	amyloid beta precursor protein [Source:VGNC Symbol;Acc:VGNC:26038]	CENPS	Centromere protein S [Source:UniProtKB/Swiss-Prot;Acc:Q2TBR7]
ENSBTAG00000017753	ENSBTAG00000006404	GO:0043235	receptor complex	cellular_component	NA	NA	NA	NA	28.2056	4.01747	14.1163	APP	amyloid beta precursor protein [Source:VGNC Symbol;Acc:VGNC:26038]	CENPT	centromere protein T [Source:VGNC Symbol;Acc:VGNC:27185]
ENSBTAG00000017753	ENSBTAG00000006021	GO:0043235	receptor complex	cellular_component	NA	NA	NA	NA	2.84422	4.01747	0.349126	APP	amyloid beta precursor protein [Source:VGNC Symbol;Acc:VGNC:26038]	CEP250	centrosomal protein 250 [Source:VGNC Symbol;Acc:VGNC:27200]
ENSBTAG00000017753	ENSBTAG00000016547	GO:0043235	receptor complex	cellular_component	NA	NA	NA	NA	64.3298	4.01747	12.7065	APP	amyloid beta precursor protein [Source:VGNC Symbol;Acc:VGNC:26038]	CEP57	centrosomal protein 57 [Source:VGNC Symbol;Acc:VGNC:27207]
ENSBTAG00000017753	ENSBTAG00000002660	GO:0043235	receptor complex	cellular_component	NA	NA	NA	NA	16.0375	4.01747	NA	APP	amyloid beta precursor protein [Source:VGNC Symbol;Acc:VGNC:26038]	CFAP53	cilia and flagella associated protein 53 [Source:VGNC Symbol;Acc:VGNC:27246]
ENSBTAG00000017753	ENSBTAG00000007243	GO:0043235	receptor complex	cellular_component	NA	NA	NA	NA	5.16191	4.01747	NA	APP	amyloid beta precursor protein [Source:VGNC Symbol;Acc:VGNC:26038]	CFAP58	cilia and flagella associated protein 58 [Source:VGNC Symbol;Acc:VGNC:27247]
ENSBTAG00000017753	ENSBTAG00000015427	GO:0043235	receptor complex	cellular_component	NA	NA	NA	NA	79.3006	4.01747	37.1401	APP	amyloid beta precursor protein [Source:VGNC Symbol;Acc:VGNC:26038]	CFDP1	Craniofacial development protein 1 [Source:UniProtKB/Swiss-Prot;Acc:Q8HXY9]
ENSBTAG00000017753	ENSBTAG00000021455	GO:0043235	receptor complex	cellular_component	NA	NA	NA	NA	106.963	4.01747	135.321	APP	amyloid beta precursor protein [Source:VGNC Symbol;Acc:VGNC:26038]	CFL1	cofilin 1 [Source:VGNC Symbol;Acc:VGNC:27253]
ENSBTAG00000017753	ENSBTAG00000019459	GO:0043235	receptor complex	cellular_component	NA	NA	NA	NA	NA	4.01747	0.607511	APP	amyloid beta precursor protein [Source:VGNC Symbol;Acc:VGNC:26038]	CHAC2	ChaC cation transport regulator homolog 2 [Source:VGNC Symbol;Acc:VGNC:27263]
ENSBTAG00000017753	ENSBTAG00000011880	GO:0043235	receptor complex	cellular_component	NA	NA	NA	NA	3.45241	4.01747	1.49289	APP	amyloid beta precursor protein [Source:VGNC Symbol;Acc:VGNC:26038]	CHAF1B	chromatin assembly factor 1 subunit B [Source:VGNC Symbol;Acc:VGNC:27267]
ENSBTAG00000017753	ENSBTAG00000030855	GO:0043235	receptor complex	cellular_component	NA	NA	NA	NA	10.9334	4.01747	13.4546	APP	amyloid beta precursor protein [Source:VGNC Symbol;Acc:VGNC:26038]	CHCHD6	coiled-coil-helix-coiled-coil-helix domain containing 6 [Source:VGNC Symbol;Acc:VGNC:27274]
ENSBTAG00000017753	ENSBTAG00000017582	GO:0043235	receptor complex	cellular_component	NA	NA	NA	NA	38.3857	4.01747	4.10859	APP	amyloid beta precursor protein [Source:VGNC Symbol;Acc:VGNC:26038]	CHEK1	checkpoint kinase 1 [Source:HGNC Symbol;Acc:HGNC:1925]
ENSBTAG00000017753	ENSBTAG00000004956	GO:0043235	receptor complex	cellular_component	NA	NA	NA	NA	2.52648	4.01747	1.03625	APP	amyloid beta precursor protein [Source:VGNC Symbol;Acc:VGNC:26038]	CHEK2	checkpoint kinase 2 [Source:VGNC Symbol;Acc:VGNC:27286]
ENSBTAG00000017753	ENSBTAG00000011782	GO:0043235	receptor complex	cellular_component	NA	NA	NA	NA	2.58652	4.01747	NA	APP	amyloid beta precursor protein [Source:VGNC Symbol;Acc:VGNC:26038]	CHGB	chromogranin B [Source:VGNC Symbol;Acc:VGNC:27290]
ENSBTAG00000017753	ENSBTAG00000009899	GO:0043235	receptor complex	cellular_component	NA	NA	NA	NA	4.42677	4.01747	39.0345	APP	amyloid beta precursor protein [Source:VGNC Symbol;Acc:VGNC:26038]	CHID1	chitinase domain containing 1 [Source:VGNC Symbol;Acc:VGNC:27294]
ENSBTAG00000017753	ENSBTAG00000010304	GO:0043235	receptor complex	cellular_component	NA	NA	NA	NA	1.78577	4.01747	2.56039	APP	amyloid beta precursor protein [Source:VGNC Symbol;Acc:VGNC:26038]	CHKA	choline kinase alpha [Source:VGNC Symbol;Acc:VGNC:27295]
ENSBTAG00000017753	ENSBTAG00000020226	GO:0043235	receptor complex	cellular_component	NA	NA	NA	NA	253.032	4.01747	28.684	APP	amyloid beta precursor protein [Source:VGNC Symbol;Acc:VGNC:26038]	CHRAC1	chromatin accessibility complex 1 [Source:VGNC Symbol;Acc:VGNC:27315]
ENSBTAG00000017753	ENSBTAG00000005166	GO:0043235	receptor complex	cellular_component	NA	NA	NA	NA	22.2563	4.01747	37.118	APP	amyloid beta precursor protein [Source:VGNC Symbol;Acc:VGNC:26038]	CHTOP	chromatin target of PRMT1 [Source:VGNC Symbol;Acc:VGNC:27353]
ENSBTAG00000017753	ENSBTAG00000003469	GO:0043235	receptor complex	cellular_component	NA	NA	NA	NA	80.276	4.01747	7.98504	APP	amyloid beta precursor protein [Source:VGNC Symbol;Acc:VGNC:26038]	CHURC1	churchill domain containing 1 [Source:VGNC Symbol;Acc:VGNC:27355]
ENSBTAG00000017753	ENSBTAG00000015659	GO:0043235	receptor complex	cellular_component	NA	NA	NA	NA	NA	4.01747	6.55695	APP	amyloid beta precursor protein [Source:VGNC Symbol;Acc:VGNC:26038]	CIAO1	cytosolic iron-sulfur assembly component 1 [Source:VGNC Symbol;Acc:VGNC:27356]
ENSBTAG00000017753	ENSBTAG00000021487	GO:0043235	receptor complex	cellular_component	NA	NA	NA	NA	450.407	4.01747	21.2577	APP	amyloid beta precursor protein [Source:VGNC Symbol;Acc:VGNC:26038]	CIART	circadian associated repressor of transcription [Source:VGNC Symbol;Acc:VGNC:27358]
ENSBTAG00000017753	ENSBTAG00000010995	GO:0043235	receptor complex	cellular_component	NA	NA	NA	NA	192.582	4.01747	35.5464	APP	amyloid beta precursor protein [Source:VGNC Symbol;Acc:VGNC:26038]	CINP	cyclin dependent kinase 2 interacting protein [Source:VGNC Symbol;Acc:VGNC:27368]
ENSBTAG00000017753	ENSBTAG00000007480	GO:0043235	receptor complex	cellular_component	NA	NA	NA	NA	7.3066	4.01747	34.3704	APP	amyloid beta precursor protein [Source:VGNC Symbol;Acc:VGNC:26038]	CIRBP	cold inducible RNA binding protein [Source:HGNC Symbol;Acc:HGNC:1982]
ENSBTAG00000017753	ENSBTAG00000027630	GO:0043235	receptor complex	cellular_component	NA	NA	NA	NA	97.3026	4.01747	17.9785	APP	amyloid beta precursor protein [Source:VGNC Symbol;Acc:VGNC:26038]	CISD2	CDGSH iron sulfur domain 2 [Source:VGNC Symbol;Acc:VGNC:27372]
ENSBTAG00000017753	ENSBTAG00000013697	GO:0043235	receptor complex	cellular_component	NA	NA	NA	NA	NA	4.01747	0.669646	APP	amyloid beta precursor protein [Source:VGNC Symbol;Acc:VGNC:26038]	CLASRP	CLK4 associating serine/arginine rich protein [Source:VGNC Symbol;Acc:VGNC:27391]
ENSBTAG00000017753	ENSBTAG00000040432	GO:0043235	receptor complex	cellular_component	NA	NA	NA	NA	NA	4.01747	0.31273	APP	amyloid beta precursor protein [Source:VGNC Symbol;Acc:VGNC:26038]	CLDN3	claudin 3 [Source:VGNC Symbol;Acc:VGNC:27414]
ENSBTAG00000017753	ENSBTAG00000018331	GO:0043235	receptor complex	cellular_component	NA	NA	NA	NA	NA	4.01747	2.7479	APP	amyloid beta precursor protein [Source:VGNC Symbol;Acc:VGNC:26038]	CLEC3B	C-type lectin domain family 3 member B [Source:VGNC Symbol;Acc:VGNC:27429]
ENSBTAG00000017753	ENSBTAG00000015085	GO:0043235	receptor complex	cellular_component	NA	NA	NA	NA	NA	4.01747	0.952035	APP	amyloid beta precursor protein [Source:VGNC Symbol;Acc:VGNC:26038]	CLIC3	chloride intracellular channel 3 [Source:VGNC Symbol;Acc:VGNC:27441]
ENSBTAG00000017753	ENSBTAG00000007378	GO:0043235	receptor complex	cellular_component	NA	NA	NA	NA	3.20175	4.01747	NA	APP	amyloid beta precursor protein [Source:VGNC Symbol;Acc:VGNC:26038]	CLIP4	CAP-Gly domain containing linker protein family member 4 [Source:VGNC Symbol;Acc:VGNC:27447]
ENSBTAG00000017753	ENSBTAG00000007304	GO:0043235	receptor complex	cellular_component	NA	NA	NA	NA	40.9162	4.01747	14.6111	APP	amyloid beta precursor protein [Source:VGNC Symbol;Acc:VGNC:26038]	CLK3	CDC like kinase 3 [Source:VGNC Symbol;Acc:VGNC:27450]
ENSBTAG00000017753	ENSBTAG00000006493	GO:0043235	receptor complex	cellular_component	NA	NA	NA	NA	78.1209	4.01747	5.35993	APP	amyloid beta precursor protein [Source:VGNC Symbol;Acc:VGNC:26038]	CLP1	cleavage and polyadenylation factor I subunit 1 [Source:VGNC Symbol;Acc:VGNC:27457]
ENSBTAG00000017753	ENSBTAG00000011823	GO:0043235	receptor complex	cellular_component	NA	NA	NA	NA	NA	4.01747	1.08732	APP	amyloid beta precursor protein [Source:VGNC Symbol;Acc:VGNC:26038]	CLSTN1	calsyntenin 1 [Source:VGNC Symbol;Acc:VGNC:27466]
ENSBTAG00000017753	ENSBTAG00000004502	GO:0043235	receptor complex	cellular_component	NA	NA	NA	NA	62.0652	4.01747	4.198	APP	amyloid beta precursor protein [Source:VGNC Symbol;Acc:VGNC:26038]	CLUAP1	clusterin associated protein 1 [Source:VGNC Symbol;Acc:VGNC:27472]
ENSBTAG00000017753	ENSBTAG00000010136	GO:0043235	receptor complex	cellular_component	NA	NA	NA	NA	43.646	4.01747	17.3354	APP	amyloid beta precursor protein [Source:VGNC Symbol;Acc:VGNC:26038]	CMAS	cytidine monophosphate N-acetylneuraminic acid synthetase [Source:VGNC Symbol;Acc:VGNC:27476]
ENSBTAG00000017753	ENSBTAG00000047654	GO:0043235	receptor complex	cellular_component	NA	NA	NA	NA	1.86079	4.01747	3.79715	APP	amyloid beta precursor protein [Source:VGNC Symbol;Acc:VGNC:26038]	CMTM3	CKLF like MARVEL transmembrane domain containing 3 [Source:VGNC Symbol;Acc:VGNC:27483]
ENSBTAG00000017753	ENSBTAG00000021428	GO:0043235	receptor complex	cellular_component	NA	NA	NA	NA	5.53492	4.01747	NA	APP	amyloid beta precursor protein [Source:VGNC Symbol;Acc:VGNC:26038]	CNDP1	carnosine dipeptidase 1 [Source:VGNC Symbol;Acc:VGNC:27493]
ENSBTAG00000017753	ENSBTAG00000018036	GO:0043235	receptor complex	cellular_component	NA	NA	NA	NA	178.977	4.01747	31.4246	APP	amyloid beta precursor protein [Source:VGNC Symbol;Acc:VGNC:26038]	CNOT7	CCR4-NOT transcription complex subunit 7 [Source:VGNC Symbol;Acc:VGNC:27522]
ENSBTAG00000017753	ENSBTAG00000004374	GO:0043235	receptor complex	cellular_component	GO:0007167	enzyme linked receptor protein signaling pathway	biological_process	NA	315.292	4.01747	66.0907	APP	amyloid beta precursor protein [Source:VGNC Symbol;Acc:VGNC:26038]	CNPY2
ENSBTAG00000017753	ENSBTAG00000014873	GO:0043235	receptor complex	cellular_component	NA	NA	NA	NA	93.2904	4.01747	23.5234	APP	amyloid beta precursor protein [Source:VGNC Symbol;Acc:VGNC:26038]	COA5	cytochrome c oxidase assembly factor 5 [Source:VGNC Symbol;Acc:VGNC:27544]
ENSBTAG00000017753	ENSBTAG00000046746	GO:0043235	receptor complex	cellular_component	NA	NA	NA	NA	12.6976	4.01747	6.27708	APP	amyloid beta precursor protein [Source:VGNC Symbol;Acc:VGNC:26038]	COASY	Coenzyme A synthase [Source:HGNC Symbol;Acc:HGNC:29932]
ENSBTAG00000017753	ENSBTAG00000017275	GO:0043235	receptor complex	cellular_component	NA	NA	NA	NA	9.03756	4.01747	4.62861	APP	amyloid beta precursor protein [Source:VGNC Symbol;Acc:VGNC:26038]	COIL	coilin [Source:VGNC Symbol;Acc:VGNC:27552]
ENSBTAG00000017753	ENSBTAG00000007705	GO:0043235	receptor complex	cellular_component	NA	NA	NA	NA	3.99917	4.01747	NA	APP	amyloid beta precursor protein [Source:VGNC Symbol;Acc:VGNC:26038]	COLEC12	collectin subfamily member 12 [Source:VGNC Symbol;Acc:VGNC:27579]
ENSBTAG00000017753	ENSBTAG00000005068	GO:0043235	receptor complex	cellular_component	NA	NA	NA	NA	40.2652	4.01747	7.54477	APP	amyloid beta precursor protein [Source:VGNC Symbol;Acc:VGNC:26038]	COMMD2	COMM domain containing 2 [Source:VGNC Symbol;Acc:VGNC:27583]
ENSBTAG00000017753	ENSBTAG00000006556	GO:0043235	receptor complex	cellular_component	NA	NA	NA	NA	97.5674	4.01747	23.8467	APP	amyloid beta precursor protein [Source:VGNC Symbol;Acc:VGNC:26038]	COPB1	coatomer protein complex subunit beta 1 [Source:VGNC Symbol;Acc:VGNC:27593]
ENSBTAG00000017753	ENSBTAG00000002784	GO:0043235	receptor complex	cellular_component	NA	NA	NA	NA	48.1288	4.01747	63.9642	APP	amyloid beta precursor protein [Source:VGNC Symbol;Acc:VGNC:26038]	COPS5	COP9 signalosome subunit 5 [Source:VGNC Symbol;Acc:VGNC:27602]
ENSBTAG00000017753	ENSBTAG00000005207	GO:0043235	receptor complex	cellular_component	NA	NA	NA	NA	7.82646	4.01747	3.52677	APP	amyloid beta precursor protein [Source:VGNC Symbol;Acc:VGNC:26038]	COPS7B	COP9 signalosome subunit 7B [Source:VGNC Symbol;Acc:VGNC:27605]
ENSBTAG00000017753	ENSBTAG00000005384	GO:0043235	receptor complex	cellular_component	NA	NA	NA	NA	19.0054	4.01747	51.2335	APP	amyloid beta precursor protein [Source:VGNC Symbol;Acc:VGNC:26038]	COPZ1	coatomer protein complex subunit zeta 1 [Source:VGNC Symbol;Acc:VGNC:27607]
ENSBTAG00000017753	ENSBTAG00000020331	GO:0043235	receptor complex	cellular_component	NA	NA	NA	NA	36.1008	4.01747	6.51512	APP	amyloid beta precursor protein [Source:VGNC Symbol;Acc:VGNC:26038]	COQ6	coenzyme Q6, monooxygenase [Source:VGNC Symbol;Acc:VGNC:27614]
ENSBTAG00000017753	ENSBTAG00000016079	GO:0043235	receptor complex	cellular_component	NA	NA	NA	NA	197.58	4.01747	195.159	APP	amyloid beta precursor protein [Source:VGNC Symbol;Acc:VGNC:26038]	COX4I1	cytochrome c oxidase subunit 4I1 [Source:VGNC Symbol;Acc:VGNC:27634]
ENSBTAG00000017753	ENSBTAG00000002938	GO:0043235	receptor complex	cellular_component	NA	NA	NA	NA	NA	4.01747	2.00737	APP	amyloid beta precursor protein [Source:VGNC Symbol;Acc:VGNC:26038]	CPED1	cadherin like and PC-esterase domain containing 1 [Source:VGNC Symbol;Acc:VGNC:27651]
ENSBTAG00000017753	ENSBTAG00000017805	GO:0043235	receptor complex	cellular_component	NA	NA	NA	NA	NA	4.01747	0.26251	APP	amyloid beta precursor protein [Source:VGNC Symbol;Acc:VGNC:26038]	CRACR2B	calcium release activated channel regulator 2B [Source:HGNC Symbol;Acc:HGNC:28703]
ENSBTAG00000017753	ENSBTAG00000005107	GO:0043235	receptor complex	cellular_component	NA	NA	NA	NA	2.6651	4.01747	3.69103	APP	amyloid beta precursor protein [Source:VGNC Symbol;Acc:VGNC:26038]	CRADD
ENSBTAG00000017753	ENSBTAG00000000434	GO:0043235	receptor complex	cellular_component	NA	NA	NA	NA	2.96249	4.01747	NA	APP	amyloid beta precursor protein [Source:VGNC Symbol;Acc:VGNC:26038]	CRYAB	crystallin alpha B [Source:VGNC Symbol;Acc:VGNC:27732]
ENSBTAG00000017753	ENSBTAG00000019986	GO:0043235	receptor complex	cellular_component	NA	NA	NA	NA	9.36608	4.01747	7.84001	APP	amyloid beta precursor protein [Source:VGNC Symbol;Acc:VGNC:26038]	CSNK1D	casein kinase 1 delta [Source:VGNC Symbol;Acc:VGNC:27766]
ENSBTAG00000017753	ENSBTAG00000016823	GO:0043235	receptor complex	cellular_component	NA	NA	NA	NA	14.3896	4.01747	2.23068	APP	amyloid beta precursor protein [Source:VGNC Symbol;Acc:VGNC:26038]	CSNK1G1	Casein kinase I isoform gamma-1 [Source:UniProtKB/Swiss-Prot;Acc:A7E3X2]
ENSBTAG00000017753	ENSBTAG00000016797	GO:0043235	receptor complex	cellular_component	NA	NA	NA	NA	1.75962	4.01747	11.1385	APP	amyloid beta precursor protein [Source:VGNC Symbol;Acc:VGNC:26038]	CSNK1G2	casein kinase 1 gamma 2 [Source:VGNC Symbol;Acc:VGNC:27767]
ENSBTAG00000017753	ENSBTAG00000012341	GO:0043235	receptor complex	cellular_component	NA	NA	NA	NA	36.9222	4.01747	18.8503	APP	amyloid beta precursor protein [Source:VGNC Symbol;Acc:VGNC:26038]	CSNK2A1	casein kinase II subunit alpha [Source:RefSeq peptide;Acc:NP_777060]
ENSBTAG00000017753	ENSBTAG00000016057	GO:0043235	receptor complex	cellular_component	NA	NA	NA	NA	NA	4.01747	2.71983	APP	amyloid beta precursor protein [Source:VGNC Symbol;Acc:VGNC:26038]	CSRP1	cysteine and glycine rich protein 1 [Source:VGNC Symbol;Acc:VGNC:27773]
ENSBTAG00000017753	ENSBTAG00000000598	GO:0043235	receptor complex	cellular_component	NA	NA	NA	NA	50.7382	4.01747	118.29	APP	amyloid beta precursor protein [Source:VGNC Symbol;Acc:VGNC:26038]	CST3	Cystatin-C [Source:UniProtKB/Swiss-Prot;Acc:P01035]
ENSBTAG00000017753	ENSBTAG00000003547	GO:0043235	receptor complex	cellular_component	NA	NA	NA	NA	8.26746	4.01747	1.79261	APP	amyloid beta precursor protein [Source:VGNC Symbol;Acc:VGNC:26038]	CSTF2	cleavage stimulation factor subunit 2 [Source:VGNC Symbol;Acc:VGNC:27781]
ENSBTAG00000017753	ENSBTAG00000003397	GO:0043235	receptor complex	cellular_component	NA	NA	NA	NA	21.4017	4.01747	8.21272	APP	amyloid beta precursor protein [Source:VGNC Symbol;Acc:VGNC:26038]	CTBP2	C-terminal-binding protein 2 [Source:UniProtKB/Swiss-Prot;Acc:Q0VCQ1]
ENSBTAG00000017753	ENSBTAG00000014182	GO:0043235	receptor complex	cellular_component	NA	NA	NA	NA	75.8083	4.01747	19.3291	APP	amyloid beta precursor protein [Source:VGNC Symbol;Acc:VGNC:26038]	CTNNA1	catenin alpha 1 [Source:VGNC Symbol;Acc:VGNC:27799]
ENSBTAG00000017753	ENSBTAG00000016420	GO:0043235	receptor complex	cellular_component	NA	NA	NA	NA	154.352	4.01747	151.849	APP	amyloid beta precursor protein [Source:VGNC Symbol;Acc:VGNC:26038]	CTNNB1	catenin beta 1 [Source:VGNC Symbol;Acc:VGNC:27802]
ENSBTAG00000017753	ENSBTAG00000002411	GO:0043235	receptor complex	cellular_component	NA	NA	NA	NA	21.8851	4.01747	1.56003	APP	amyloid beta precursor protein [Source:VGNC Symbol;Acc:VGNC:26038]	CTNND1	catenin delta 1 [Source:VGNC Symbol;Acc:VGNC:27805]
ENSBTAG00000017753	ENSBTAG00000012442	GO:0043235	receptor complex	cellular_component	NA	NA	NA	NA	89.7474	4.01747	30.9436	APP	amyloid beta precursor protein [Source:VGNC Symbol;Acc:VGNC:26038]	CTSB	cathepsin B [Source:VGNC Symbol;Acc:VGNC:27813]
ENSBTAG00000017753	ENSBTAG00000007622	GO:0043235	receptor complex	cellular_component	NA	NA	NA	NA	0.889102	4.01747	21.5261	APP	amyloid beta precursor protein [Source:VGNC Symbol;Acc:VGNC:26038]	CTSD	cathepsin D precursor [Source:RefSeq peptide;Acc:NP_001159993]
ENSBTAG00000017753	ENSBTAG00000021769	GO:0043235	receptor complex	cellular_component	NA	NA	NA	NA	35.0374	4.01747	4.35499	APP	amyloid beta precursor protein [Source:VGNC Symbol;Acc:VGNC:26038]	CUL3	cullin 3 [Source:VGNC Symbol;Acc:VGNC:27831]
ENSBTAG00000017753	ENSBTAG00000018569	GO:0043235	receptor complex	cellular_component	NA	NA	NA	NA	6.64248	4.01747	2.10721	APP	amyloid beta precursor protein [Source:VGNC Symbol;Acc:VGNC:26038]	CUL4B	cullin 4B [Source:VGNC Symbol;Acc:VGNC:27833]
ENSBTAG00000017753	ENSBTAG00000012749	GO:0043235	receptor complex	cellular_component	NA	NA	NA	NA	NA	4.01747	3.75129	APP	amyloid beta precursor protein [Source:VGNC Symbol;Acc:VGNC:26038]	CUL7	cullin 7 [Source:VGNC Symbol;Acc:VGNC:27835]
ENSBTAG00000017753	ENSBTAG00000018629	GO:0043235	receptor complex	cellular_component	NA	NA	NA	NA	5.81592	4.01747	4.17219	APP	amyloid beta precursor protein [Source:VGNC Symbol;Acc:VGNC:26038]	CWF19L2	CWF19 like 2, cell cycle control (S. pombe) [Source:HGNC Symbol;Acc:HGNC:26508]
ENSBTAG00000017753	ENSBTAG00000031998	GO:0043235	receptor complex	cellular_component	NA	NA	NA	NA	NA	4.01747	0.378621	APP	amyloid beta precursor protein [Source:VGNC Symbol;Acc:VGNC:26038]	CXCL16	C-X-C motif chemokine ligand 16 [Source:VGNC Symbol;Acc:VGNC:27851]
ENSBTAG00000017753	ENSBTAG00000047169	GO:0043235	receptor complex	cellular_component	NA	NA	NA	NA	215.294	4.01747	25.7007	APP	amyloid beta precursor protein [Source:VGNC Symbol;Acc:VGNC:26038]	CXHXorf56	UPF0428 protein CXorf56 homolog [Source:UniProtKB/Swiss-Prot;Acc:Q3T197]
ENSBTAG00000017753	ENSBTAG00000019163	GO:0043235	receptor complex	cellular_component	NA	NA	NA	NA	4.67323	4.01747	5.81151	APP	amyloid beta precursor protein [Source:VGNC Symbol;Acc:VGNC:26038]	CYB561D2	Cytochrome b561 domain-containing protein 2 [Source:UniProtKB/Swiss-Prot;Acc:Q5E965]
ENSBTAG00000017753	ENSBTAG00000002412	GO:0043235	receptor complex	cellular_component	NA	NA	NA	NA	212.026	4.01747	20.1225	APP	amyloid beta precursor protein [Source:VGNC Symbol;Acc:VGNC:26038]	CYB5B	cytochrome b5 type B [Source:HGNC Symbol;Acc:HGNC:24374]
ENSBTAG00000017753	ENSBTAG00000000851	GO:0043235	receptor complex	cellular_component	NA	NA	NA	NA	13.9083	4.01747	8.16885	APP	amyloid beta precursor protein [Source:VGNC Symbol;Acc:VGNC:26038]	CYP20A1	Cytochrome P450 20A1 [Source:UniProtKB/Swiss-Prot;Acc:Q5E980]
ENSBTAG00000017753	ENSBTAG00000013802	GO:0043235	receptor complex	cellular_component	NA	NA	NA	NA	2.07176	4.01747	0.65512	APP	amyloid beta precursor protein [Source:VGNC Symbol;Acc:VGNC:26038]	DAB1	DAB1, reelin adaptor protein [Source:VGNC Symbol;Acc:VGNC:27864]
ENSBTAG00000017753	ENSBTAG00000016152	GO:0043235	receptor complex	cellular_component	NA	NA	NA	NA	4.39426	4.01747	NA	APP	amyloid beta precursor protein [Source:VGNC Symbol;Acc:VGNC:26038]	DAB2	DAB2, clathrin adaptor protein [Source:VGNC Symbol;Acc:VGNC:27865]
ENSBTAG00000017753	ENSBTAG00000003500	GO:0043235	receptor complex	cellular_component	NA	NA	NA	NA	4.20458	4.01747	2.38434	APP	amyloid beta precursor protein [Source:VGNC Symbol;Acc:VGNC:26038]	DCAF7	DDB1 and CUL4 associated factor 7 [Source:VGNC Symbol;Acc:VGNC:27907]
ENSBTAG00000017753	ENSBTAG00000000744	GO:0043235	receptor complex	cellular_component	NA	NA	NA	NA	240.02	4.01747	17.5958	APP	amyloid beta precursor protein [Source:VGNC Symbol;Acc:VGNC:26038]	DCTN6	dynactin subunit 6 [Source:VGNC Symbol;Acc:VGNC:27933]
ENSBTAG00000017753	ENSBTAG00000039962	GO:0043235	receptor complex	cellular_component	NA	NA	NA	NA	25.7481	4.01747	46.4213	APP	amyloid beta precursor protein [Source:VGNC Symbol;Acc:VGNC:26038]	DCTPP1	dCTP pyrophosphatase 1 [Source:VGNC Symbol;Acc:VGNC:27934]
ENSBTAG00000017753	ENSBTAG00000018671	GO:0043235	receptor complex	cellular_component	NA	NA	NA	NA	NA	4.01747	1.04326	APP	amyloid beta precursor protein [Source:VGNC Symbol;Acc:VGNC:26038]	DCUN1D2	defective in cullin neddylation 1 domain containing 2 [Source:VGNC Symbol;Acc:VGNC:27936]
ENSBTAG00000017753	ENSBTAG00000019591	GO:0043235	receptor complex	cellular_component	NA	NA	NA	NA	0.666029	4.01747	0.905252	APP	amyloid beta precursor protein [Source:VGNC Symbol;Acc:VGNC:26038]	DCX	neuronal migration protein doublecortin [Source:RefSeq peptide;Acc:NP_001193894]
ENSBTAG00000017753	ENSBTAG00000008747	GO:0043235	receptor complex	cellular_component	NA	NA	NA	NA	NA	4.01747	16.2165	APP	amyloid beta precursor protein [Source:VGNC Symbol;Acc:VGNC:26038]	DCXR	L-xylulose reductase [Source:UniProtKB/Swiss-Prot;Acc:Q1JP75]
ENSBTAG00000017753	ENSBTAG00000013145	GO:0043235	receptor complex	cellular_component	NA	NA	NA	NA	23.7948	4.01747	3.5831	APP	amyloid beta precursor protein [Source:VGNC Symbol;Acc:VGNC:26038]	DDHD2	DDHD domain containing 2 [Source:VGNC Symbol;Acc:VGNC:27944]
ENSBTAG00000017753	ENSBTAG00000013753	GO:0043235	receptor complex	cellular_component	NA	NA	NA	NA	37.0563	4.01747	9.74213	APP	amyloid beta precursor protein [Source:VGNC Symbol;Acc:VGNC:26038]	DDRGK1	DDRGK domain containing 1 [Source:VGNC Symbol;Acc:VGNC:27954]
ENSBTAG00000017753	ENSBTAG00000009906	GO:0043235	receptor complex	cellular_component	NA	NA	NA	NA	22.0526	4.01747	32.0709	APP	amyloid beta precursor protein [Source:VGNC Symbol;Acc:VGNC:26038]	DDX1	DEAD-box helicase 1 [Source:VGNC Symbol;Acc:VGNC:27955]
ENSBTAG00000017753	ENSBTAG00000002382	GO:0043235	receptor complex	cellular_component	NA	NA	NA	NA	46.1008	4.01747	10.0409	APP	amyloid beta precursor protein [Source:VGNC Symbol;Acc:VGNC:26038]	DDX10	DEAD-box helicase 10 [Source:VGNC Symbol;Acc:VGNC:27956]
ENSBTAG00000017753	ENSBTAG00000009887	GO:0043235	receptor complex	cellular_component	NA	NA	NA	NA	1.66008	4.01747	14.7346	APP	amyloid beta precursor protein [Source:VGNC Symbol;Acc:VGNC:26038]	DDX17	DEAD-box helicase 17 [Source:VGNC Symbol;Acc:VGNC:27957]
ENSBTAG00000017753	ENSBTAG00000020714	GO:0043235	receptor complex	cellular_component	NA	NA	NA	NA	4.96402	4.01747	5.02956	APP	amyloid beta precursor protein [Source:VGNC Symbol;Acc:VGNC:26038]	DDX19B	DEAD-box helicase 19B [Source:HGNC Symbol;Acc:HGNC:2742]
ENSBTAG00000017753	ENSBTAG00000018717	GO:0043235	receptor complex	cellular_component	NA	NA	NA	NA	110.71	4.01747	15.0254	APP	amyloid beta precursor protein [Source:VGNC Symbol;Acc:VGNC:26038]	DDX20	DEAD-box helicase 20 [Source:VGNC Symbol;Acc:VGNC:27958]
ENSBTAG00000017753	ENSBTAG00000021058	GO:0043235	receptor complex	cellular_component	NA	NA	NA	NA	1.96726	4.01747	3.13691	APP	amyloid beta precursor protein [Source:VGNC Symbol;Acc:VGNC:26038]	DDX42	DEAD-box helicase 42 [Source:VGNC Symbol;Acc:VGNC:27968]
ENSBTAG00000017753	ENSBTAG00000021814	GO:0043235	receptor complex	cellular_component	NA	NA	NA	NA	22.7115	4.01747	NA	APP	amyloid beta precursor protein [Source:VGNC Symbol;Acc:VGNC:26038]	DDX43	DEAD-box helicase 43 [Source:HGNC Symbol;Acc:HGNC:18677]
ENSBTAG00000017753	ENSBTAG00000019608	GO:0043235	receptor complex	cellular_component	NA	NA	NA	NA	22.831	4.01747	11.7168	APP	amyloid beta precursor protein [Source:VGNC Symbol;Acc:VGNC:26038]	DDX47	DEAD-box helicase 47 [Source:VGNC Symbol;Acc:VGNC:27970]
ENSBTAG00000017753	ENSBTAG00000000811	GO:0043235	receptor complex	cellular_component	NA	NA	NA	NA	4.3373	4.01747	7.07545	APP	amyloid beta precursor protein [Source:VGNC Symbol;Acc:VGNC:26038]	DDX49	DEAD-box helicase 49 [Source:VGNC Symbol;Acc:VGNC:27971]
ENSBTAG00000017753	ENSBTAG00000011930	GO:0043235	receptor complex	cellular_component	NA	NA	NA	NA	0.992247	4.01747	1.98668	APP	amyloid beta precursor protein [Source:VGNC Symbol;Acc:VGNC:26038]	DDX54	DEAD-box helicase 54 [Source:VGNC Symbol;Acc:VGNC:27976]
ENSBTAG00000017753	ENSBTAG00000007266	GO:0043235	receptor complex	cellular_component	NA	NA	NA	NA	21.3771	4.01747	3.02578	APP	amyloid beta precursor protein [Source:VGNC Symbol;Acc:VGNC:26038]	DDX55	DEAD-box helicase 55 [Source:VGNC Symbol;Acc:VGNC:27977]
ENSBTAG00000017753	ENSBTAG00000019663	GO:0043235	receptor complex	cellular_component	NA	NA	NA	NA	3.05918	4.01747	13.4377	APP	amyloid beta precursor protein [Source:VGNC Symbol;Acc:VGNC:26038]	DECR1	2,4-dienoyl-CoA reductase 1 [Source:VGNC Symbol;Acc:VGNC:27982]
ENSBTAG00000017753	ENSBTAG00000026429	GO:0043235	receptor complex	cellular_component	NA	NA	NA	NA	0.776132	4.01747	0.968663	APP	amyloid beta precursor protein [Source:VGNC Symbol;Acc:VGNC:26038]	DECR2	2,4-dienoyl-CoA reductase 2 [Source:VGNC Symbol;Acc:VGNC:27983]
ENSBTAG00000017753	ENSBTAG00000020154	GO:0043235	receptor complex	cellular_component	NA	NA	NA	NA	47.5041	4.01747	8.80969	APP	amyloid beta precursor protein [Source:VGNC Symbol;Acc:VGNC:26038]	DEDD	death effector domain containing [Source:VGNC Symbol;Acc:VGNC:27984]
ENSBTAG00000017753	ENSBTAG00000025622	GO:0043235	receptor complex	cellular_component	NA	NA	NA	NA	9.61234	4.01747	4.70611	APP	amyloid beta precursor protein [Source:VGNC Symbol;Acc:VGNC:26038]	DEF6	DEF6, guanine nucleotide exchange factor [Source:VGNC Symbol;Acc:VGNC:27986]
ENSBTAG00000017753	ENSBTAG00000024756	GO:0043235	receptor complex	cellular_component	NA	NA	NA	NA	NA	4.01747	0.766229	APP	amyloid beta precursor protein [Source:VGNC Symbol;Acc:VGNC:26038]	DENND6B	DENN domain containing 6B [Source:VGNC Symbol;Acc:VGNC:28004]
ENSBTAG00000017753	ENSBTAG00000015341	GO:0043235	receptor complex	cellular_component	NA	NA	NA	NA	3.99312	4.01747	NA	APP	amyloid beta precursor protein [Source:VGNC Symbol;Acc:VGNC:26038]	DEPTOR	DEP domain containing MTOR interacting protein [Source:VGNC Symbol;Acc:VGNC:28008]
ENSBTAG00000017753	ENSBTAG00000020693	GO:0043235	receptor complex	cellular_component	NA	NA	NA	NA	9.82195	4.01747	6.76253	APP	amyloid beta precursor protein [Source:VGNC Symbol;Acc:VGNC:26038]	DERL1	derlin 1 [Source:VGNC Symbol;Acc:VGNC:28010]
ENSBTAG00000017753	ENSBTAG00000020015	GO:0043235	receptor complex	cellular_component	NA	NA	NA	NA	0.564711	4.01747	1.81809	APP	amyloid beta precursor protein [Source:VGNC Symbol;Acc:VGNC:26038]	DFFB	DNA fragmentation factor subunit beta [Source:VGNC Symbol;Acc:VGNC:28018]
ENSBTAG00000017753	ENSBTAG00000019869	GO:0043235	receptor complex	cellular_component	NA	NA	NA	NA	4.99161	4.01747	0.768212	APP	amyloid beta precursor protein [Source:VGNC Symbol;Acc:VGNC:26038]	DGCR8	DGCR8, microprocessor complex subunit [Source:VGNC Symbol;Acc:VGNC:28023]
ENSBTAG00000017753	ENSBTAG00000012037	GO:0043235	receptor complex	cellular_component	NA	NA	NA	NA	92.6283	4.01747	29.9891	APP	amyloid beta precursor protein [Source:VGNC Symbol;Acc:VGNC:26038]	DGUOK	deoxyguanosine kinase [Source:VGNC Symbol;Acc:VGNC:28032]
ENSBTAG00000017753	ENSBTAG00000010559	GO:0043235	receptor complex	cellular_component	NA	NA	NA	NA	6.89859	4.01747	6.36625	APP	amyloid beta precursor protein [Source:VGNC Symbol;Acc:VGNC:26038]	DHRS7B	dehydrogenase/reductase 7B [Source:VGNC Symbol;Acc:VGNC:28044]
ENSBTAG00000017753	ENSBTAG00000006960	GO:0043235	receptor complex	cellular_component	NA	NA	NA	NA	2.21324	4.01747	3.87425	APP	amyloid beta precursor protein [Source:VGNC Symbol;Acc:VGNC:26038]	DHX16	DEAH-box helicase 16 [Source:VGNC Symbol;Acc:VGNC:28049]
ENSBTAG00000017753	ENSBTAG00000046580	GO:0043235	receptor complex	cellular_component	NA	NA	NA	NA	51.3005	4.01747	1.69539	APP	amyloid beta precursor protein [Source:VGNC Symbol;Acc:VGNC:26038]	DHX58	DExH-box helicase 58 [Source:VGNC Symbol;Acc:VGNC:28058]
ENSBTAG00000017753	ENSBTAG00000006002	GO:0043235	receptor complex	cellular_component	NA	NA	NA	NA	NA	4.01747	0.478998	APP	amyloid beta precursor protein [Source:VGNC Symbol;Acc:VGNC:26038]	DIDO1	death inducer-obliterator 1 [Source:VGNC Symbol;Acc:VGNC:28064]
ENSBTAG00000017753	ENSBTAG00000020886	GO:0043235	receptor complex	cellular_component	NA	NA	NA	NA	23.0806	4.01747	4.6301	APP	amyloid beta precursor protein [Source:VGNC Symbol;Acc:VGNC:26038]	DIEXF	digestive organ expansion factor homolog (zebrafish) [Source:HGNC Symbol;Acc:HGNC:28440]
ENSBTAG00000017753	ENSBTAG00000011812	GO:0043235	receptor complex	cellular_component	NA	NA	NA	NA	257.169	4.01747	4.975	APP	amyloid beta precursor protein [Source:VGNC Symbol;Acc:VGNC:26038]	DIMT1	DIM1 dimethyladenosine transferase 1 homolog [Source:VGNC Symbol;Acc:VGNC:28065]
ENSBTAG00000017753	ENSBTAG00000002564	GO:0043235	receptor complex	cellular_component	GO:0008328	ionotropic glutamate receptor complex	cellular_component	NA	0.701542	4.01747	NA	APP	amyloid beta precursor protein [Source:VGNC Symbol;Acc:VGNC:26038]	DLG4	discs large MAGUK scaffold protein 4 [Source:VGNC Symbol;Acc:VGNC:28086]
ENSBTAG00000017753	ENSBTAG00000002331	GO:0043235	receptor complex	cellular_component	NA	NA	NA	NA	263.476	4.01747	7.31402	APP	amyloid beta precursor protein [Source:VGNC Symbol;Acc:VGNC:26038]	DLGAP5	DLG associated protein 5 [Source:VGNC Symbol;Acc:VGNC:28091]
ENSBTAG00000017753	ENSBTAG00000005850	GO:0043235	receptor complex	cellular_component	NA	NA	NA	NA	4.34671	4.01747	2.14368	APP	amyloid beta precursor protein [Source:VGNC Symbol;Acc:VGNC:26038]	DLK2	delta like non-canonical Notch ligand 2 [Source:VGNC Symbol;Acc:VGNC:28093]
ENSBTAG00000017753	ENSBTAG00000015963	GO:0043235	receptor complex	cellular_component	NA	NA	NA	NA	NA	4.01747	14.7725	APP	amyloid beta precursor protein [Source:VGNC Symbol;Acc:VGNC:26038]	DMAC1	distal membrane arm assembly complex 1 [Source:VGNC Symbol;Acc:VGNC:28103]
ENSBTAG00000017753	ENSBTAG00000008248	GO:0043235	receptor complex	cellular_component	NA	NA	NA	NA	3.02415	4.01747	0.250615	APP	amyloid beta precursor protein [Source:VGNC Symbol;Acc:VGNC:26038]	DMD
ENSBTAG00000017753	ENSBTAG00000004930	GO:0043235	receptor complex	cellular_component	NA	NA	NA	NA	3.72213	4.01747	1.63434	APP	amyloid beta precursor protein [Source:VGNC Symbol;Acc:VGNC:26038]	DNAAF2	dynein axonemal assembly factor 2 [Source:VGNC Symbol;Acc:VGNC:28119]
ENSBTAG00000017753	ENSBTAG00000004426	GO:0043235	receptor complex	cellular_component	NA	NA	NA	NA	4.77486	4.01747	6.85988	APP	amyloid beta precursor protein [Source:VGNC Symbol;Acc:VGNC:26038]	DNAJB14	DnaJ homolog subfamily B member 14 [Source:UniProtKB/Swiss-Prot;Acc:Q0IIE8]
ENSBTAG00000017753	ENSBTAG00000010932	GO:0043235	receptor complex	cellular_component	NA	NA	NA	NA	NA	4.01747	0.592764	APP	amyloid beta precursor protein [Source:VGNC Symbol;Acc:VGNC:26038]	DNAJC12	DnaJ homolog subfamily C member 12 [Source:UniProtKB/Swiss-Prot;Acc:Q9N287]
ENSBTAG00000017753	ENSBTAG00000009022	GO:0043235	receptor complex	cellular_component	NA	NA	NA	NA	4.71169	4.01747	1.4496	APP	amyloid beta precursor protein [Source:VGNC Symbol;Acc:VGNC:26038]	DNAJC30	DnaJ heat shock protein family (Hsp40) member C30 [Source:HGNC Symbol;Acc:HGNC:16410]
ENSBTAG00000017753	ENSBTAG00000016560	GO:0043235	receptor complex	cellular_component	NA	NA	NA	NA	10.9849	4.01747	6.6067	APP	amyloid beta precursor protein [Source:VGNC Symbol;Acc:VGNC:26038]	DNAJC4	DnaJ heat shock protein family (Hsp40) member C4 [Source:HGNC Symbol;Acc:HGNC:5271]
ENSBTAG00000017753	ENSBTAG00000002583	GO:0043235	receptor complex	cellular_component	NA	NA	NA	NA	1.48288	4.01747	0.259094	APP	amyloid beta precursor protein [Source:VGNC Symbol;Acc:VGNC:26038]	DNALI1	dynein axonemal light intermediate chain 1 [Source:VGNC Symbol;Acc:VGNC:28131]
ENSBTAG00000017753	ENSBTAG00000013362	GO:0043235	receptor complex	cellular_component	NA	NA	NA	NA	1.025	4.01747	2.42318	APP	amyloid beta precursor protein [Source:VGNC Symbol;Acc:VGNC:26038]	DNM2	dynamin 2 [Source:VGNC Symbol;Acc:VGNC:28143]
ENSBTAG00000017753	ENSBTAG00000003578	GO:0043235	receptor complex	cellular_component	NA	NA	NA	NA	251.951	4.01747	24.2689	APP	amyloid beta precursor protein [Source:VGNC Symbol;Acc:VGNC:26038]	DPCD	Protein DPCD [Source:UniProtKB/Swiss-Prot;Acc:Q24K21]
ENSBTAG00000017753	ENSBTAG00000022242	GO:0043235	receptor complex	cellular_component	NA	NA	NA	NA	21.0426	4.01747	9.94099	APP	amyloid beta precursor protein [Source:VGNC Symbol;Acc:VGNC:26038]	DPP3	dipeptidyl peptidase 3 [Source:VGNC Symbol;Acc:VGNC:28187]
ENSBTAG00000017753	ENSBTAG00000006199	GO:0043235	receptor complex	cellular_component	NA	NA	NA	NA	5.19895	4.01747	4.58181	APP	amyloid beta precursor protein [Source:VGNC Symbol;Acc:VGNC:26038]	DRAP1	DR1 associated protein 1 [Source:VGNC Symbol;Acc:VGNC:28203]
ENSBTAG00000017753	ENSBTAG00000013915	GO:0043235	receptor complex	cellular_component	NA	NA	NA	NA	76.3525	4.01747	8.14798	APP	amyloid beta precursor protein [Source:VGNC Symbol;Acc:VGNC:26038]	DSN1	DSN1 homolog, MIS12 kinetochore complex component [Source:VGNC Symbol;Acc:VGNC:28224]
ENSBTAG00000017753	ENSBTAG00000006201	GO:0043235	receptor complex	cellular_component	NA	NA	NA	NA	70.0375	4.01747	4.5094	APP	amyloid beta precursor protein [Source:VGNC Symbol;Acc:VGNC:26038]	DTWD1	DTW domain containing 1 [Source:VGNC Symbol;Acc:VGNC:28234]
ENSBTAG00000017753	ENSBTAG00000011842	GO:0043235	receptor complex	cellular_component	NA	NA	NA	NA	7.15529	4.01747	1.69382	APP	amyloid beta precursor protein [Source:VGNC Symbol;Acc:VGNC:26038]	DUS3L
ENSBTAG00000017753	ENSBTAG00000021754	GO:0043235	receptor complex	cellular_component	NA	NA	NA	NA	89.8545	4.01747	15.8835	APP	amyloid beta precursor protein [Source:VGNC Symbol;Acc:VGNC:26038]	DUSP12	dual specificity phosphatase 12 [Source:VGNC Symbol;Acc:VGNC:28251]
ENSBTAG00000017753	ENSBTAG00000003966	GO:0043235	receptor complex	cellular_component	NA	NA	NA	NA	2.957	4.01747	1.49594	APP	amyloid beta precursor protein [Source:VGNC Symbol;Acc:VGNC:26038]	DUSP3	dual specificity phosphatase 3 [Source:VGNC Symbol;Acc:VGNC:28259]
ENSBTAG00000017753	ENSBTAG00000000458	GO:0043235	receptor complex	cellular_component	NA	NA	NA	NA	9.79343	4.01747	10.022	APP	amyloid beta precursor protein [Source:VGNC Symbol;Acc:VGNC:26038]	DYNC1LI2	dynein cytoplasmic 1 light intermediate chain 2 [Source:VGNC Symbol;Acc:VGNC:28273]
ENSBTAG00000017753	ENSBTAG00000017752	GO:0043235	receptor complex	cellular_component	NA	NA	NA	NA	6.37614	4.01747	2.47293	APP	amyloid beta precursor protein [Source:VGNC Symbol;Acc:VGNC:26038]	DYNLRB2	dynein light chain roadblock-type 2 [Source:VGNC Symbol;Acc:VGNC:28277]
ENSBTAG00000017753	ENSBTAG00000004472	GO:0043235	receptor complex	cellular_component	GO:0008277	regulation of G-protein coupled receptor protein signaling pathway	biological_process	NA	515.547	4.01747	195.238	APP	amyloid beta precursor protein [Source:VGNC Symbol;Acc:VGNC:26038]	DYNLT1	Dynein light chain Tctex-type 1 [Source:UniProtKB/Swiss-Prot;Acc:P63171]
ENSBTAG00000017753	ENSBTAG00000001771	GO:0043235	receptor complex	cellular_component	NA	NA	NA	NA	2.20654	4.01747	0.711419	APP	amyloid beta precursor protein [Source:VGNC Symbol;Acc:VGNC:26038]	DYRK1A	dual specificity tyrosine phosphorylation regulated kinase 1A [Source:VGNC Symbol;Acc:VGNC:28279]
ENSBTAG00000017753	ENSBTAG00000007256	GO:0043235	receptor complex	cellular_component	NA	NA	NA	NA	1.79377	4.01747	0.527377	APP	amyloid beta precursor protein [Source:VGNC Symbol;Acc:VGNC:26038]	DYRK2	dual specificity tyrosine phosphorylation regulated kinase 2 [Source:HGNC Symbol;Acc:HGNC:3093]
ENSBTAG00000017753	ENSBTAG00000048286	GO:0043235	receptor complex	cellular_component	NA	NA	NA	NA	0.981663	4.01747	7.13262	APP	amyloid beta precursor protein [Source:VGNC Symbol;Acc:VGNC:26038]	E2F6	E2F transcription factor 6 [Source:VGNC Symbol;Acc:VGNC:28290]
ENSBTAG00000017753	ENSBTAG00000017446	GO:0043235	receptor complex	cellular_component	NA	NA	NA	NA	0.650636	4.01747	0.948804	APP	amyloid beta precursor protein [Source:VGNC Symbol;Acc:VGNC:26038]	E2F8	E2F transcription factor 8 [Source:VGNC Symbol;Acc:VGNC:28292]
ENSBTAG00000017753	ENSBTAG00000019202	GO:0043235	receptor complex	cellular_component	NA	NA	NA	NA	0.903127	4.01747	NA	APP	amyloid beta precursor protein [Source:VGNC Symbol;Acc:VGNC:26038]	EAF1	ELL associated factor 1 [Source:VGNC Symbol;Acc:VGNC:28294]
ENSBTAG00000017753	ENSBTAG00000037757	GO:0043235	receptor complex	cellular_component	NA	NA	NA	NA	NA	4.01747	1.01401	APP	amyloid beta precursor protein [Source:VGNC Symbol;Acc:VGNC:26038]	EBF4	early B-cell factor 4 [Source:VGNC Symbol;Acc:VGNC:28298]
ENSBTAG00000017753	ENSBTAG00000009287	GO:0043235	receptor complex	cellular_component	NA	NA	NA	NA	42.7672	4.01747	20.0638	APP	amyloid beta precursor protein [Source:VGNC Symbol;Acc:VGNC:26038]	EBP	emopamil binding protein (sterol isomerase) [Source:HGNC Symbol;Acc:HGNC:3133]
ENSBTAG00000017753	ENSBTAG00000016313	GO:0043235	receptor complex	cellular_component	NA	NA	NA	NA	4.355	4.01747	51.8503	APP	amyloid beta precursor protein [Source:VGNC Symbol;Acc:VGNC:26038]	ECH1	enoyl-CoA hydratase 1 [Source:VGNC Symbol;Acc:VGNC:28305]
ENSBTAG00000017753	ENSBTAG00000003887	GO:0043235	receptor complex	cellular_component	NA	NA	NA	NA	2.55421	4.01747	4.76928	APP	amyloid beta precursor protein [Source:VGNC Symbol;Acc:VGNC:26038]	ECHDC1	ethylmalonyl-CoA decarboxylase 1 [Source:VGNC Symbol;Acc:VGNC:28306]
ENSBTAG00000017753	ENSBTAG00000002910	GO:0043235	receptor complex	cellular_component	NA	NA	NA	NA	NA	4.01747	3.62441	APP	amyloid beta precursor protein [Source:VGNC Symbol;Acc:VGNC:26038]	ECHDC2	Enoyl-CoA hydratase domain-containing protein 2, mitochondrial [Source:UniProtKB/Swiss-Prot;Acc:Q2TBT3]
ENSBTAG00000017753	ENSBTAG00000009965	GO:0043235	receptor complex	cellular_component	NA	NA	NA	NA	2.25461	4.01747	78.623	APP	amyloid beta precursor protein [Source:VGNC Symbol;Acc:VGNC:26038]	ECI1	enoyl-CoA delta isomerase 1 [Source:VGNC Symbol;Acc:VGNC:28309]
ENSBTAG00000017753	ENSBTAG00000015178	GO:0043235	receptor complex	cellular_component	NA	NA	NA	NA	27.6442	4.01747	18.2111	APP	amyloid beta precursor protein [Source:VGNC Symbol;Acc:VGNC:26038]	ECI2	enoyl-CoA delta isomerase 2 [Source:VGNC Symbol;Acc:VGNC:28310]
ENSBTAG00000017753	ENSBTAG00000015049	GO:0043235	receptor complex	cellular_component	NA	NA	NA	NA	27.2891	4.01747	5.60762	APP	amyloid beta precursor protein [Source:VGNC Symbol;Acc:VGNC:26038]	ECSIT	ECSIT signalling integrator [Source:VGNC Symbol;Acc:VGNC:28313]
ENSBTAG00000017753	ENSBTAG00000021979	GO:0043235	receptor complex	cellular_component	NA	NA	NA	NA	85.5026	4.01747	286.009	APP	amyloid beta precursor protein [Source:VGNC Symbol;Acc:VGNC:26038]	EEF1B	Elongation factor 1-beta [Source:UniProtKB/Swiss-Prot;Acc:Q5E983]
ENSBTAG00000017753	ENSBTAG00000014643	GO:0043235	receptor complex	cellular_component	NA	NA	NA	NA	24.7467	4.01747	109.206	APP	amyloid beta precursor protein [Source:VGNC Symbol;Acc:VGNC:26038]	EEF1D	Elongation factor 1-delta [Source:UniProtKB/Swiss-Prot;Acc:A5D989]
ENSBTAG00000017753	ENSBTAG00000019065	GO:0043235	receptor complex	cellular_component	NA	NA	NA	NA	14.4001	4.01747	9.53091	APP	amyloid beta precursor protein [Source:VGNC Symbol;Acc:VGNC:26038]	EEPD1	endonuclease/exonuclease/phosphatase family domain containing 1 [Source:VGNC Symbol;Acc:VGNC:28338]
ENSBTAG00000017753	ENSBTAG00000009048	GO:0043235	receptor complex	cellular_component	NA	NA	NA	NA	4.62689	4.01747	0.309099	APP	amyloid beta precursor protein [Source:VGNC Symbol;Acc:VGNC:26038]	EFHD2	EF-hand domain family member D2 [Source:VGNC Symbol;Acc:VGNC:28353]
ENSBTAG00000017753	ENSBTAG00000038733	GO:0043235	receptor complex	cellular_component	NA	NA	NA	NA	1.05893	4.01747	NA	APP	amyloid beta precursor protein [Source:VGNC Symbol;Acc:VGNC:26038]	EFS	embryonal Fyn-associated substrate [Source:VGNC Symbol;Acc:VGNC:28363]
ENSBTAG00000017753	ENSBTAG00000011628	GO:0043235	receptor complex	cellular_component	GO:0007169	transmembrane receptor protein tyrosine kinase signaling pathway	biological_process	NA	0.797148	4.01747	11.2066	APP	amyloid beta precursor protein [Source:VGNC Symbol;Acc:VGNC:26038]	EGFR	epidermal growth factor receptor [Source:VGNC Symbol;Acc:VGNC:28366]
ENSBTAG00000017753	ENSBTAG00000002282	GO:0043235	receptor complex	cellular_component	NA	NA	NA	NA	324.255	4.01747	203.098	APP	amyloid beta precursor protein [Source:VGNC Symbol;Acc:VGNC:26038]	EIF1	Eukaryotic translation initiation factor 1 [Source:UniProtKB/Swiss-Prot;Acc:Q5E938]
ENSBTAG00000017753	ENSBTAG00000017633	GO:0043235	receptor complex	cellular_component	NA	NA	NA	NA	382.964	4.01747	205.882	APP	amyloid beta precursor protein [Source:VGNC Symbol;Acc:VGNC:26038]	EIF1AX	eukaryotic translation initiation factor 1A, X-linked [Source:HGNC Symbol;Acc:HGNC:3250]
ENSBTAG00000017753	ENSBTAG00000009106	GO:0043235	receptor complex	cellular_component	NA	NA	NA	NA	35.2074	4.01747	13.6939	APP	amyloid beta precursor protein [Source:VGNC Symbol;Acc:VGNC:26038]	EIF2A	eukaryotic translation initiation factor 2A [Source:VGNC Symbol;Acc:VGNC:28379]
ENSBTAG00000017753	ENSBTAG00000008664	GO:0043235	receptor complex	cellular_component	NA	NA	NA	NA	11.9155	4.01747	22.8139	APP	amyloid beta precursor protein [Source:VGNC Symbol;Acc:VGNC:26038]	EIF2B2	eukaryotic translation initiation factor 2B subunit beta [Source:VGNC Symbol;Acc:VGNC:28385]
ENSBTAG00000017753	ENSBTAG00000011414	GO:0043235	receptor complex	cellular_component	NA	NA	NA	NA	2.31103	4.01747	4.68174	APP	amyloid beta precursor protein [Source:VGNC Symbol;Acc:VGNC:26038]	EIF2B5	eukaryotic translation initiation factor 2B subunit epsilon [Source:VGNC Symbol;Acc:VGNC:28388]
ENSBTAG00000017753	ENSBTAG00000005969	GO:0043235	receptor complex	cellular_component	NA	NA	NA	NA	156.734	4.01747	43.7168	APP	amyloid beta precursor protein [Source:VGNC Symbol;Acc:VGNC:26038]	EIF2S2	eukaryotic translation initiation factor 2 subunit beta [Source:VGNC Symbol;Acc:VGNC:28391]
ENSBTAG00000017753	ENSBTAG00000002734	GO:0043235	receptor complex	cellular_component	NA	NA	NA	NA	38.3492	4.01747	81.4318	APP	amyloid beta precursor protein [Source:VGNC Symbol;Acc:VGNC:26038]	EIF3G	eukaryotic translation initiation factor 3 subunit G [Source:VGNC Symbol;Acc:VGNC:28397]
ENSBTAG00000017753	ENSBTAG00000005338	GO:0043235	receptor complex	cellular_component	NA	NA	NA	NA	372.794	4.01747	122.467	APP	amyloid beta precursor protein [Source:VGNC Symbol;Acc:VGNC:26038]	EIF3M	eukaryotic translation initiation factor 3 subunit M [Source:VGNC Symbol;Acc:VGNC:28403]
ENSBTAG00000017753	ENSBTAG00000009522	GO:0043235	receptor complex	cellular_component	NA	NA	NA	NA	749.269	4.01747	55.2568	APP	amyloid beta precursor protein [Source:VGNC Symbol;Acc:VGNC:26038]	EIF4E	eukaryotic translation initiation factor 4E [Source:VGNC Symbol;Acc:VGNC:28408]
ENSBTAG00000017753	ENSBTAG00000010598	GO:0043235	receptor complex	cellular_component	NA	NA	NA	NA	28.0433	4.01747	5.86878	APP	amyloid beta precursor protein [Source:VGNC Symbol;Acc:VGNC:26038]	EIF4E2	eukaryotic translation initiation factor 4E family member 2 [Source:VGNC Symbol;Acc:VGNC:28410]
ENSBTAG00000017753	ENSBTAG00000016282	GO:0043235	receptor complex	cellular_component	NA	NA	NA	NA	169.24	4.01747	40.2724	APP	amyloid beta precursor protein [Source:VGNC Symbol;Acc:VGNC:26038]	EIF5	eukaryotic translation initiation factor 5 [Source:VGNC Symbol;Acc:VGNC:28418]
ENSBTAG00000017753	ENSBTAG00000011263	GO:0043235	receptor complex	cellular_component	NA	NA	NA	NA	134.237	4.01747	38.8181	APP	amyloid beta precursor protein [Source:VGNC Symbol;Acc:VGNC:26038]	EIF6	Eukaryotic translation initiation factor 6 [Source:UniProtKB/Swiss-Prot;Acc:Q9TU47]
ENSBTAG00000017753	ENSBTAG00000020594	GO:0043235	receptor complex	cellular_component	NA	NA	NA	NA	1.11542	4.01747	14.4041	APP	amyloid beta precursor protein [Source:VGNC Symbol;Acc:VGNC:26038]	ELF2	E74 like ETS transcription factor 2 [Source:VGNC Symbol;Acc:VGNC:28427]
ENSBTAG00000017753	ENSBTAG00000015817	GO:0043235	receptor complex	cellular_component	NA	NA	NA	NA	1.09316	4.01747	0.800176	APP	amyloid beta precursor protein [Source:VGNC Symbol;Acc:VGNC:26038]	ELK1	ELK1, ETS transcription factor [Source:VGNC Symbol;Acc:VGNC:28432]
ENSBTAG00000017753	ENSBTAG00000001509	GO:0043235	receptor complex	cellular_component	NA	NA	NA	NA	7.83036	4.01747	NA	APP	amyloid beta precursor protein [Source:VGNC Symbol;Acc:VGNC:26038]	ELK3	ELK3, ETS transcription factor [Source:VGNC Symbol;Acc:VGNC:28433]
ENSBTAG00000017753	ENSBTAG00000016075	GO:0043235	receptor complex	cellular_component	NA	NA	NA	NA	75.8018	4.01747	11.8316	APP	amyloid beta precursor protein [Source:VGNC Symbol;Acc:VGNC:26038]	EMC8	ER membrane protein complex subunit 8 [Source:VGNC Symbol;Acc:VGNC:28467]
ENSBTAG00000017753	ENSBTAG00000021723	GO:0043235	receptor complex	cellular_component	NA	NA	NA	NA	3.50175	4.01747	2.23696	APP	amyloid beta precursor protein [Source:VGNC Symbol;Acc:VGNC:26038]	EME1	essential meiotic structure-specific endonuclease 1 [Source:VGNC Symbol;Acc:VGNC:28470]
ENSBTAG00000017753	ENSBTAG00000013126	GO:0043235	receptor complex	cellular_component	NA	NA	NA	NA	50.949	4.01747	25.2617	APP	amyloid beta precursor protein [Source:VGNC Symbol;Acc:VGNC:26038]	EMG1
ENSBTAG00000017753	ENSBTAG00000018904	GO:0043235	receptor complex	cellular_component	NA	NA	NA	NA	9.40716	4.01747	2.18759	APP	amyloid beta precursor protein [Source:VGNC Symbol;Acc:VGNC:26038]	ENKD1	enkurin domain containing 1 [Source:VGNC Symbol;Acc:VGNC:28495]
ENSBTAG00000017753	ENSBTAG00000005534	GO:0043235	receptor complex	cellular_component	NA	NA	NA	NA	2.26777	4.01747	7.49607	APP	amyloid beta precursor protein [Source:VGNC Symbol;Acc:VGNC:26038]	ENO3	enolase 3 [Source:VGNC Symbol;Acc:VGNC:28498]
ENSBTAG00000017753	ENSBTAG00000007387	GO:0043235	receptor complex	cellular_component	NA	NA	NA	NA	904.855	4.01747	82.225	APP	amyloid beta precursor protein [Source:VGNC Symbol;Acc:VGNC:26038]	ENY2	ENY2, transcription and export complex 2 subunit [Source:VGNC Symbol;Acc:VGNC:28514]
ENSBTAG00000017753	ENSBTAG00000022681	GO:0043235	receptor complex	cellular_component	NA	NA	NA	NA	8.13696	4.01747	1.33906	APP	amyloid beta precursor protein [Source:VGNC Symbol;Acc:VGNC:26038]	EOGT	EGF domain specific O-linked N-acetylglucosamine transferase [Source:VGNC Symbol;Acc:VGNC:28515]
ENSBTAG00000017753	ENSBTAG00000001640	GO:0043235	receptor complex	cellular_component	NA	NA	NA	NA	NA	4.01747	0.281918	APP	amyloid beta precursor protein [Source:VGNC Symbol;Acc:VGNC:26038]	EPB41L1	erythrocyte membrane protein band 4.1 like 1 [Source:VGNC Symbol;Acc:VGNC:28520]
ENSBTAG00000017753	ENSBTAG00000005960	GO:0043235	receptor complex	cellular_component	NA	NA	NA	NA	9.79365	4.01747	4.99872	APP	amyloid beta precursor protein [Source:VGNC Symbol;Acc:VGNC:26038]	EPB41L2	erythrocyte membrane protein band 4.1 like 2 [Source:VGNC Symbol;Acc:VGNC:28521]
ENSBTAG00000017753	ENSBTAG00000014750	GO:0043235	receptor complex	cellular_component	NA	NA	NA	NA	9.1151	4.01747	0.530157	APP	amyloid beta precursor protein [Source:VGNC Symbol;Acc:VGNC:26038]	EPB41L4A	erythrocyte membrane protein band 4.1 like 4A [Source:VGNC Symbol;Acc:VGNC:28523]
ENSBTAG00000017753	ENSBTAG00000018236	GO:0043235	receptor complex	cellular_component	NA	NA	NA	NA	61.2685	4.01747	3.06683	APP	amyloid beta precursor protein [Source:VGNC Symbol;Acc:VGNC:26038]	EPB41L5	erythrocyte membrane protein band 4.1 like 5 [Source:VGNC Symbol;Acc:VGNC:28525]
ENSBTAG00000017753	ENSBTAG00000000815	GO:0043235	receptor complex	cellular_component	GO:0004714	transmembrane receptor protein tyrosine kinase activity	molecular_function	NA	NA	4.01747	0.53263	APP	amyloid beta precursor protein [Source:VGNC Symbol;Acc:VGNC:26038]	EPHA2	EPH receptor A2 [Source:VGNC Symbol;Acc:VGNC:28534]
ENSBTAG00000017753	ENSBTAG00000013658	GO:0043235	receptor complex	cellular_component	NA	NA	NA	NA	3.83788	4.01747	2.0969	APP	amyloid beta precursor protein [Source:VGNC Symbol;Acc:VGNC:26038]	ERC1	ELKS/RAB6-interacting/CAST family member 1 [Source:VGNC Symbol;Acc:VGNC:28566]
ENSBTAG00000017753	ENSBTAG00000017355	GO:0043235	receptor complex	cellular_component	NA	NA	NA	NA	18.0949	4.01747	12.7395	APP	amyloid beta precursor protein [Source:VGNC Symbol;Acc:VGNC:26038]	ERCC1	ERCC excision repair 1, endonuclease non-catalytic subunit [Source:VGNC Symbol;Acc:VGNC:28568]
ENSBTAG00000017753	ENSBTAG00000017798	GO:0043235	receptor complex	cellular_component	NA	NA	NA	NA	343.4	4.01747	92.0706	APP	amyloid beta precursor protein [Source:VGNC Symbol;Acc:VGNC:26038]	ERH	ERH, mRNA splicing and mitosis factor [Source:VGNC Symbol;Acc:VGNC:28581]
ENSBTAG00000017753	ENSBTAG00000007106	GO:0043235	receptor complex	cellular_component	NA	NA	NA	NA	9.04328	4.01747	31.4849	APP	amyloid beta precursor protein [Source:VGNC Symbol;Acc:VGNC:26038]	ES1
ENSBTAG00000017753	ENSBTAG00000010392	GO:0043235	receptor complex	cellular_component	NA	NA	NA	NA	9.51131	4.01747	NA	APP	amyloid beta precursor protein [Source:VGNC Symbol;Acc:VGNC:26038]	ESRRG	estrogen related receptor gamma [Source:VGNC Symbol;Acc:VGNC:28610]
ENSBTAG00000017753	ENSBTAG00000020449	GO:0043235	receptor complex	cellular_component	NA	NA	NA	NA	48.7718	4.01747	123.264	APP	amyloid beta precursor protein [Source:VGNC Symbol;Acc:VGNC:26038]	ETFB	electron transfer flavoprotein beta subunit [Source:VGNC Symbol;Acc:VGNC:28619]
ENSBTAG00000017753	ENSBTAG00000004379	GO:0043235	receptor complex	cellular_component	NA	NA	NA	NA	9.11224	4.01747	24.0969	APP	amyloid beta precursor protein [Source:VGNC Symbol;Acc:VGNC:26038]	ETHE1	ETHE1, persulfide dioxygenase [Source:VGNC Symbol;Acc:VGNC:28623]
ENSBTAG00000017753	ENSBTAG00000008649	GO:0043235	receptor complex	cellular_component	NA	NA	NA	NA	0.736128	4.01747	0.407801	APP	amyloid beta precursor protein [Source:VGNC Symbol;Acc:VGNC:26038]	ETV3	ETS variant 3 [Source:HGNC Symbol;Acc:HGNC:3492]
ENSBTAG00000017753	ENSBTAG00000014915	GO:0043235	receptor complex	cellular_component	NA	NA	NA	NA	9.63679	4.01747	NA	APP	amyloid beta precursor protein [Source:VGNC Symbol;Acc:VGNC:26038]	ETV5	ETS variant 5 [Source:VGNC Symbol;Acc:VGNC:28631]
ENSBTAG00000017753	ENSBTAG00000008606	GO:0043235	receptor complex	cellular_component	NA	NA	NA	NA	5.99985	4.01747	5.24334	APP	amyloid beta precursor protein [Source:VGNC Symbol;Acc:VGNC:26038]	EXOC3	exocyst complex component 3 [Source:VGNC Symbol;Acc:VGNC:28645]
ENSBTAG00000017753	ENSBTAG00000021116	GO:0043235	receptor complex	cellular_component	NA	NA	NA	NA	12.4177	4.01747	1.53041	APP	amyloid beta precursor protein [Source:VGNC Symbol;Acc:VGNC:26038]	EXOC6	exocyst complex component 6 [Source:VGNC Symbol;Acc:VGNC:28650]
ENSBTAG00000017753	ENSBTAG00000012699	GO:0043235	receptor complex	cellular_component	NA	NA	NA	NA	110.785	4.01747	8.60149	APP	amyloid beta precursor protein [Source:VGNC Symbol;Acc:VGNC:26038]	EXOSC1	exosome component 1 [Source:VGNC Symbol;Acc:VGNC:28655]
ENSBTAG00000017753	ENSBTAG00000018925	GO:0043235	receptor complex	cellular_component	NA	NA	NA	NA	191.746	4.01747	17.8537	APP	amyloid beta precursor protein [Source:VGNC Symbol;Acc:VGNC:26038]	EXOSC3	exosome component 3 [Source:VGNC Symbol;Acc:VGNC:28658]
ENSBTAG00000017753	ENSBTAG00000018329	GO:0043235	receptor complex	cellular_component	NA	NA	NA	NA	120.147	4.01747	31.6989	APP	amyloid beta precursor protein [Source:VGNC Symbol;Acc:VGNC:26038]	EXOSC7	exosome component 7 [Source:VGNC Symbol;Acc:VGNC:28661]
ENSBTAG00000017753	ENSBTAG00000010403	GO:0043235	receptor complex	cellular_component	NA	NA	NA	NA	154.935	4.01747	12.2861	APP	amyloid beta precursor protein [Source:VGNC Symbol;Acc:VGNC:26038]	FAAP24	Fanconi anemia core complex associated protein 24 [Source:VGNC Symbol;Acc:VGNC:28694]
ENSBTAG00000017753	ENSBTAG00000017078	GO:0043235	receptor complex	cellular_component	NA	NA	NA	NA	163.182	4.01747	40.0053	APP	amyloid beta precursor protein [Source:VGNC Symbol;Acc:VGNC:26038]	FAM114A2	family with sequence similarity 114 member A2 [Source:HGNC Symbol;Acc:HGNC:1333]
ENSBTAG00000017753	ENSBTAG00000021586	GO:0043235	receptor complex	cellular_component	NA	NA	NA	NA	3.45246	4.01747	2.45019	APP	amyloid beta precursor protein [Source:VGNC Symbol;Acc:VGNC:26038]	FAM122A	family with sequence similarity 122A [Source:VGNC Symbol;Acc:VGNC:28722]
ENSBTAG00000017753	ENSBTAG00000021201	GO:0043235	receptor complex	cellular_component	NA	NA	NA	NA	17.4383	4.01747	1.17928	APP	amyloid beta precursor protein [Source:VGNC Symbol;Acc:VGNC:26038]	FAM126B	family with sequence similarity 126 member B [Source:VGNC Symbol;Acc:VGNC:28725]
ENSBTAG00000017753	ENSBTAG00000014361	GO:0043235	receptor complex	cellular_component	NA	NA	NA	NA	NA	4.01747	0.398375	APP	amyloid beta precursor protein [Source:VGNC Symbol;Acc:VGNC:26038]	FAM160B2	family with sequence similarity 160 member B2 [Source:VGNC Symbol;Acc:VGNC:28741]
ENSBTAG00000017753	ENSBTAG00000015467	GO:0043235	receptor complex	cellular_component	NA	NA	NA	NA	13.9811	4.01747	2.91207	APP	amyloid beta precursor protein [Source:VGNC Symbol;Acc:VGNC:26038]	FAM184A	family with sequence similarity 184 member A [Source:VGNC Symbol;Acc:VGNC:28765]
ENSBTAG00000017753	ENSBTAG00000003607	GO:0043235	receptor complex	cellular_component	NA	NA	NA	NA	NA	4.01747	0.352701	APP	amyloid beta precursor protein [Source:VGNC Symbol;Acc:VGNC:26038]	FAM20C	FAM20C, golgi associated secretory pathway kinase [Source:VGNC Symbol;Acc:VGNC:28787]
ENSBTAG00000017753	ENSBTAG00000012322	GO:0043235	receptor complex	cellular_component	NA	NA	NA	NA	0.764636	4.01747	NA	APP	amyloid beta precursor protein [Source:VGNC Symbol;Acc:VGNC:26038]	FAM212A	family with sequence similarity 212 member A [Source:VGNC Symbol;Acc:VGNC:28790]
ENSBTAG00000017753	ENSBTAG00000022580	GO:0043235	receptor complex	cellular_component	NA	NA	NA	NA	1.83728	4.01747	NA	APP	amyloid beta precursor protein [Source:VGNC Symbol;Acc:VGNC:26038]	FAM212B	PAK4-inhibitor INKA2 [Source:UniProtKB/Swiss-Prot;Acc:A6QP24]
ENSBTAG00000017753	ENSBTAG00000021416	GO:0043235	receptor complex	cellular_component	NA	NA	NA	NA	51.2163	4.01747	20.2655	APP	amyloid beta precursor protein [Source:VGNC Symbol;Acc:VGNC:26038]	FAM213A	family with sequence similarity 213 member A [Source:VGNC Symbol;Acc:VGNC:28791]
ENSBTAG00000017753	ENSBTAG00000012747	GO:0043235	receptor complex	cellular_component	NA	NA	NA	NA	NA	4.01747	16.8932	APP	amyloid beta precursor protein [Source:VGNC Symbol;Acc:VGNC:26038]	FAM3A	family with sequence similarity 3 member A [Source:VGNC Symbol;Acc:VGNC:28809]
ENSBTAG00000017753	ENSBTAG00000033032	GO:0043235	receptor complex	cellular_component	NA	NA	NA	NA	80.5742	4.01747	12.4052	APP	amyloid beta precursor protein [Source:VGNC Symbol;Acc:VGNC:26038]	FAM50A	family with sequence similarity 50 member A [Source:VGNC Symbol;Acc:VGNC:28820]
ENSBTAG00000017753	ENSBTAG00000009097	GO:0043235	receptor complex	cellular_component	NA	NA	NA	NA	27.965	4.01747	4.42093	APP	amyloid beta precursor protein [Source:VGNC Symbol;Acc:VGNC:26038]	FANCI	Fanconi anemia complementation group I [Source:VGNC Symbol;Acc:VGNC:28859]
ENSBTAG00000017753	ENSBTAG00000030175	GO:0043235	receptor complex	cellular_component	NA	NA	NA	NA	12.8736	4.01747	3.24694	APP	amyloid beta precursor protein [Source:VGNC Symbol;Acc:VGNC:26038]	FBF1	Fas binding factor 1 [Source:HGNC Symbol;Acc:HGNC:24674]
ENSBTAG00000017753	ENSBTAG00000012088	GO:0043235	receptor complex	cellular_component	NA	NA	NA	NA	NA	4.01747	1.64169	APP	amyloid beta precursor protein [Source:VGNC Symbol;Acc:VGNC:26038]	FBLN1	fibulin 1 [Source:VGNC Symbol;Acc:VGNC:28881]
ENSBTAG00000017753	ENSBTAG00000003952	GO:0043235	receptor complex	cellular_component	NA	NA	NA	NA	0.476122	4.01747	1.43399	APP	amyloid beta precursor protein [Source:VGNC Symbol;Acc:VGNC:26038]	FBXL2	F-box/LRR-repeat protein 2 [Source:UniProtKB/Swiss-Prot;Acc:A6H779]
ENSBTAG00000017753	ENSBTAG00000020303	GO:0043235	receptor complex	cellular_component	NA	NA	NA	NA	6.19855	4.01747	4.34084	APP	amyloid beta precursor protein [Source:VGNC Symbol;Acc:VGNC:26038]	FBXO38	F-box protein 38 [Source:VGNC Symbol;Acc:VGNC:28908]
ENSBTAG00000017753	ENSBTAG00000015376	GO:0043235	receptor complex	cellular_component	NA	NA	NA	NA	9.71981	4.01747	1.42907	APP	amyloid beta precursor protein [Source:VGNC Symbol;Acc:VGNC:26038]	FBXW11	F-box and WD repeat domain containing 11 [Source:VGNC Symbol;Acc:VGNC:28922]
ENSBTAG00000017753	ENSBTAG00000020924	GO:0043235	receptor complex	cellular_component	NA	NA	NA	NA	NA	4.01747	2.31568	APP	amyloid beta precursor protein [Source:VGNC Symbol;Acc:VGNC:26038]	FBXW9	F-box and WD repeat domain containing 9 [Source:VGNC Symbol;Acc:VGNC:28927]
ENSBTAG00000017753	ENSBTAG00000020381	GO:0043235	receptor complex	cellular_component	NA	NA	NA	NA	273.656	4.01747	27.9974	APP	amyloid beta precursor protein [Source:VGNC Symbol;Acc:VGNC:26038]	FCF1	FCF1, rRNA-processing protein [Source:VGNC Symbol;Acc:VGNC:28933]
ENSBTAG00000017753	ENSBTAG00000010318	GO:0043235	receptor complex	cellular_component	NA	NA	NA	NA	64.0314	4.01747	9.74146	APP	amyloid beta precursor protein [Source:VGNC Symbol;Acc:VGNC:26038]	FDX2	Ferredoxin-2, mitochondrial [Source:UniProtKB/Swiss-Prot;Acc:Q05B51]
ENSBTAG00000017753	ENSBTAG00000000064	GO:0043235	receptor complex	cellular_component	NA	NA	NA	NA	2.96419	4.01747	5.75695	APP	amyloid beta precursor protein [Source:VGNC Symbol;Acc:VGNC:26038]	FEN1	flap structure-specific endonuclease 1 [Source:VGNC Symbol;Acc:VGNC:28947]
ENSBTAG00000017753	ENSBTAG00000014501	GO:0043235	receptor complex	cellular_component	NA	NA	NA	NA	120.774	4.01747	7.79826	APP	amyloid beta precursor protein [Source:VGNC Symbol;Acc:VGNC:26038]	FERMT2	fermitin family member 2 [Source:VGNC Symbol;Acc:VGNC:28953]
ENSBTAG00000017753	ENSBTAG00000002941	GO:0043235	receptor complex	cellular_component	NA	NA	NA	NA	NA	4.01747	0.296776	APP	amyloid beta precursor protein [Source:VGNC Symbol;Acc:VGNC:26038]	FES	FES proto-oncogene, tyrosine kinase [Source:VGNC Symbol;Acc:VGNC:28954]
ENSBTAG00000017753	ENSBTAG00000012413	GO:0043235	receptor complex	cellular_component	NA	NA	NA	NA	18.4162	4.01747	24.0997	APP	amyloid beta precursor protein [Source:VGNC Symbol;Acc:VGNC:26038]	FGF12	fibroblast growth factor 12 [Source:RefSeq peptide;Acc:NP_001073257]
ENSBTAG00000017753	ENSBTAG00000006722	GO:0043235	receptor complex	cellular_component	NA	NA	NA	NA	9.30103	4.01747	NA	APP	amyloid beta precursor protein [Source:VGNC Symbol;Acc:VGNC:26038]	FGF16	fibroblast growth factor 16 [Source:VGNC Symbol;Acc:VGNC:28973]
ENSBTAG00000017753	ENSBTAG00000014064	GO:0043235	receptor complex	cellular_component	GO:0004714	transmembrane receptor protein tyrosine kinase activity	molecular_function	NA	2.18807	4.01747	NA	APP	amyloid beta precursor protein [Source:VGNC Symbol;Acc:VGNC:26038]	FGFR2	fibroblast growth factor receptor 2 [Source:VGNC Symbol;Acc:VGNC:28987]
ENSBTAG00000017753	ENSBTAG00000001086	GO:0043235	receptor complex	cellular_component	NA	NA	NA	NA	7.67316	4.01747	21.8442	APP	amyloid beta precursor protein [Source:VGNC Symbol;Acc:VGNC:26038]	FHL2	four and a half LIM domains 2 [Source:VGNC Symbol;Acc:VGNC:29000]
ENSBTAG00000017753	ENSBTAG00000020775	GO:0043235	receptor complex	cellular_component	NA	NA	NA	NA	15.3039	4.01747	34.7874	APP	amyloid beta precursor protein [Source:VGNC Symbol;Acc:VGNC:26038]	FIBP	FGF1 intracellular binding protein [Source:VGNC Symbol;Acc:VGNC:29006]
ENSBTAG00000017753	ENSBTAG00000000053	GO:0043235	receptor complex	cellular_component	NA	NA	NA	NA	1.18535	4.01747	0.30798	APP	amyloid beta precursor protein [Source:VGNC Symbol;Acc:VGNC:26038]	FILIP1	filamin A interacting protein 1 [Source:VGNC Symbol;Acc:VGNC:29012]
ENSBTAG00000017753	ENSBTAG00000020653	GO:0043235	receptor complex	cellular_component	NA	NA	NA	NA	44.7953	4.01747	9.79985	APP	amyloid beta precursor protein [Source:VGNC Symbol;Acc:VGNC:26038]	FIP1L1	factor interacting with PAPOLA and CPSF1 [Source:HGNC Symbol;Acc:HGNC:19124]
ENSBTAG00000017753	ENSBTAG00000047502	GO:0043235	receptor complex	cellular_component	NA	NA	NA	NA	12.272	4.01747	3.4719	APP	amyloid beta precursor protein [Source:VGNC Symbol;Acc:VGNC:26038]	FKBP5	FK506 binding protein 5 [Source:VGNC Symbol;Acc:VGNC:29024]
ENSBTAG00000017753	ENSBTAG00000037781	GO:0043235	receptor complex	cellular_component	NA	NA	NA	NA	NA	4.01747	0.78075	APP	amyloid beta precursor protein [Source:VGNC Symbol;Acc:VGNC:26038]	FKBPL	FK506 binding protein like [Source:VGNC Symbol;Acc:VGNC:29028]
ENSBTAG00000017753	ENSBTAG00000008010	GO:0043235	receptor complex	cellular_component	NA	NA	NA	NA	17.4631	4.01747	2.24613	APP	amyloid beta precursor protein [Source:VGNC Symbol;Acc:VGNC:26038]	FLCN	Folliculin [Source:UniProtKB/Swiss-Prot;Acc:Q3B7L5]
ENSBTAG00000017753	ENSBTAG00000010073	GO:0043235	receptor complex	cellular_component	NA	NA	NA	NA	0.720427	4.01747	1.45512	APP	amyloid beta precursor protein [Source:VGNC Symbol;Acc:VGNC:26038]	FLOT2	flotillin 2 [Source:VGNC Symbol;Acc:VGNC:29037]
ENSBTAG00000017753	ENSBTAG00000004196	GO:0043235	receptor complex	cellular_component	NA	NA	NA	NA	0.677728	4.01747	2.37732	APP	amyloid beta precursor protein [Source:VGNC Symbol;Acc:VGNC:26038]	FMNL1	formin like 1 [Source:VGNC Symbol;Acc:VGNC:29046]
ENSBTAG00000017753	ENSBTAG00000026851	GO:0043235	receptor complex	cellular_component	NA	NA	NA	NA	13.2776	4.01747	0.66225	APP	amyloid beta precursor protein [Source:VGNC Symbol;Acc:VGNC:26038]	FMNL2	formin like 2 [Source:VGNC Symbol;Acc:VGNC:29047]
ENSBTAG00000017753	ENSBTAG00000016593	GO:0043235	receptor complex	cellular_component	NA	NA	NA	NA	7.7764	4.01747	NA	APP	amyloid beta precursor protein [Source:VGNC Symbol;Acc:VGNC:26038]	FMNL3	formin like 3 [Source:VGNC Symbol;Acc:VGNC:29048]
ENSBTAG00000017753	ENSBTAG00000015390	GO:0043235	receptor complex	cellular_component	NA	NA	NA	NA	44.7261	4.01747	22.7126	APP	amyloid beta precursor protein [Source:VGNC Symbol;Acc:VGNC:26038]	FN3KRP	fructosamine 3 kinase related protein [Source:VGNC Symbol;Acc:VGNC:29058]
ENSBTAG00000017753	ENSBTAG00000020681	GO:0043235	receptor complex	cellular_component	NA	NA	NA	NA	6.86271	4.01747	2.43713	APP	amyloid beta precursor protein [Source:VGNC Symbol;Acc:VGNC:26038]	FNDC3A	fibronectin type III domain containing 3A [Source:VGNC Symbol;Acc:VGNC:29062]
ENSBTAG00000017753	ENSBTAG00000004322	GO:0043235	receptor complex	cellular_component	NA	NA	NA	NA	10.9541	4.01747	882.207	APP	amyloid beta precursor protein [Source:VGNC Symbol;Acc:VGNC:26038]	FOS	Fos proto-oncogene, AP-1 transcription factor subunit [Source:VGNC Symbol;Acc:VGNC:29073]
ENSBTAG00000017753	ENSBTAG00000014620	GO:0043235	receptor complex	cellular_component	NA	NA	NA	NA	0.945283	4.01747	NA	APP	amyloid beta precursor protein [Source:VGNC Symbol;Acc:VGNC:26038]	FOXI1	forkhead box I1 [Source:VGNC Symbol;Acc:VGNC:29087]
ENSBTAG00000017753	ENSBTAG00000002039	GO:0043235	receptor complex	cellular_component	NA	NA	NA	NA	NA	4.01747	0.963837	APP	amyloid beta precursor protein [Source:VGNC Symbol;Acc:VGNC:26038]	FRMD8	FERM domain containing 8 [Source:HGNC Symbol;Acc:HGNC:25462]
ENSBTAG00000017753	ENSBTAG00000013420	GO:0043235	receptor complex	cellular_component	NA	NA	NA	NA	3.72378	4.01747	0.90223	APP	amyloid beta precursor protein [Source:VGNC Symbol;Acc:VGNC:26038]	FSD1L	fibronectin type III and SPRY domain containing 1 like [Source:VGNC Symbol;Acc:VGNC:29130]
ENSBTAG00000017753	ENSBTAG00000012015	GO:0043235	receptor complex	cellular_component	NA	NA	NA	NA	1.60369	4.01747	NA	APP	amyloid beta precursor protein [Source:VGNC Symbol;Acc:VGNC:26038]	FSIP1	fibrous sheath interacting protein 1 [Source:VGNC Symbol;Acc:VGNC:29133]
ENSBTAG00000017753	ENSBTAG00000013072	GO:0043235	receptor complex	cellular_component	NA	NA	NA	NA	1.83879	4.01747	1.10299	APP	amyloid beta precursor protein [Source:VGNC Symbol;Acc:VGNC:26038]	FUBP3	far upstream element binding protein 3 [Source:HGNC Symbol;Acc:HGNC:4005]
ENSBTAG00000017753	ENSBTAG00000030434	GO:0043235	receptor complex	cellular_component	NA	NA	NA	NA	6.35599	4.01747	75.6366	APP	amyloid beta precursor protein [Source:VGNC Symbol;Acc:VGNC:26038]	FUCA1	alpha-L-fucosidase 1 [Source:VGNC Symbol;Acc:VGNC:29140]
ENSBTAG00000017753	ENSBTAG00000015698	GO:0043235	receptor complex	cellular_component	NA	NA	NA	NA	NA	4.01747	0.527445	APP	amyloid beta precursor protein [Source:VGNC Symbol;Acc:VGNC:26038]	FYCO1	FYVE and coiled-coil domain containing 1 [Source:VGNC Symbol;Acc:VGNC:29162]
ENSBTAG00000017753	ENSBTAG00000020309	GO:0043235	receptor complex	cellular_component	NA	NA	NA	NA	97.9238	4.01747	129.714	APP	amyloid beta precursor protein [Source:VGNC Symbol;Acc:VGNC:26038]	G3BP1	G3BP stress granule assembly factor 1 [Source:VGNC Symbol;Acc:VGNC:29176]
ENSBTAG00000017753	ENSBTAG00000006550	GO:0043235	receptor complex	cellular_component	NA	NA	NA	NA	186.625	4.01747	84.6979	APP	amyloid beta precursor protein [Source:VGNC Symbol;Acc:VGNC:26038]	GABARAPL2	GABA type A receptor associated protein like 2 [Source:VGNC Symbol;Acc:VGNC:29186]
ENSBTAG00000017753	ENSBTAG00000019043	GO:0043235	receptor complex	cellular_component	NA	NA	NA	NA	3.78844	4.01747	4.0961	APP	amyloid beta precursor protein [Source:VGNC Symbol;Acc:VGNC:26038]	GABPA	GA binding protein transcription factor alpha subunit [Source:VGNC Symbol;Acc:VGNC:29189]
ENSBTAG00000017753	ENSBTAG00000016645	GO:0043235	receptor complex	cellular_component	GO:1902711	GABA-A receptor complex	cellular_component	NA	4.6753	4.01747	NA	APP	amyloid beta precursor protein [Source:VGNC Symbol;Acc:VGNC:26038]	GABRA4	gamma-aminobutyric acid type A receptor alpha4 subunit [Source:VGNC Symbol;Acc:VGNC:29193]
ENSBTAG00000017753	ENSBTAG00000003033	GO:0043235	receptor complex	cellular_component	NA	NA	NA	NA	1.53918	4.01747	13.7964	APP	amyloid beta precursor protein [Source:VGNC Symbol;Acc:VGNC:26038]	GADD45G	growth arrest and DNA damage inducible gamma [Source:VGNC Symbol;Acc:VGNC:29208]
ENSBTAG00000017753	ENSBTAG00000015117	GO:0043235	receptor complex	cellular_component	NA	NA	NA	NA	53.8548	4.01747	30.1082	APP	amyloid beta precursor protein [Source:VGNC Symbol;Acc:VGNC:26038]	GADD45GIP1	GADD45G interacting protein 1 [Source:VGNC Symbol;Acc:VGNC:29209]
ENSBTAG00000017753	ENSBTAG00000019188	GO:0043235	receptor complex	cellular_component	NA	NA	NA	NA	2.49953	4.01747	2.76073	APP	amyloid beta precursor protein [Source:VGNC Symbol;Acc:VGNC:26038]	GAK	cyclin G associated kinase [Source:VGNC Symbol;Acc:VGNC:29211]
ENSBTAG00000017753	ENSBTAG00000005002	GO:0043235	receptor complex	cellular_component	NA	NA	NA	NA	5.92884	4.01747	8.00133	APP	amyloid beta precursor protein [Source:VGNC Symbol;Acc:VGNC:26038]	GALE	UDP-galactose-4-epimerase [Source:VGNC Symbol;Acc:VGNC:29218]
ENSBTAG00000017753	ENSBTAG00000014964	GO:0043235	receptor complex	cellular_component	NA	NA	NA	NA	9.0085	4.01747	24.832	APP	amyloid beta precursor protein [Source:VGNC Symbol;Acc:VGNC:26038]	GALK1	galactokinase 1 [Source:VGNC Symbol;Acc:VGNC:29219]
ENSBTAG00000017753	ENSBTAG00000009037	GO:0043235	receptor complex	cellular_component	NA	NA	NA	NA	1.29356	4.01747	1.44116	APP	amyloid beta precursor protein [Source:VGNC Symbol;Acc:VGNC:26038]	GALNT12	polypeptide N-acetylgalactosaminyltransferase 12 [Source:VGNC Symbol;Acc:VGNC:29225]
ENSBTAG00000017753	ENSBTAG00000021654	GO:0043235	receptor complex	cellular_component	NA	NA	NA	NA	10.0727	4.01747	0.367048	APP	amyloid beta precursor protein [Source:VGNC Symbol;Acc:VGNC:26038]	GAS2	growth arrest specific 2 [Source:VGNC Symbol;Acc:VGNC:29257]
ENSBTAG00000017753	ENSBTAG00000010348	GO:0043235	receptor complex	cellular_component	NA	NA	NA	NA	2.42254	4.01747	7.52034	APP	amyloid beta precursor protein [Source:VGNC Symbol;Acc:VGNC:26038]	GATD1	glutamine amidotransferase like class 1 domain containing 1 [Source:VGNC Symbol;Acc:VGNC:29273]
ENSBTAG00000017753	ENSBTAG00000011431	GO:0043235	receptor complex	cellular_component	NA	NA	NA	NA	2.02588	4.01747	3.45818	APP	amyloid beta precursor protein [Source:VGNC Symbol;Acc:VGNC:26038]	GBA2	glucosylceramidase beta 2 [Source:VGNC Symbol;Acc:VGNC:29275]
ENSBTAG00000017753	ENSBTAG00000003102	GO:0043235	receptor complex	cellular_component	NA	NA	NA	NA	2.27896	4.01747	NA	APP	amyloid beta precursor protein [Source:VGNC Symbol;Acc:VGNC:26038]	GCC1	GRIP and coiled-coil domain containing 1 [Source:VGNC Symbol;Acc:VGNC:29280]
ENSBTAG00000017753	ENSBTAG00000010289	GO:0043235	receptor complex	cellular_component	NA	NA	NA	NA	32.7088	4.01747	12.7847	APP	amyloid beta precursor protein [Source:VGNC Symbol;Acc:VGNC:26038]	GEMIN8	gem nuclear organelle associated protein 8 [Source:VGNC Symbol;Acc:VGNC:29321]
ENSBTAG00000017753	ENSBTAG00000006464	GO:0043235	receptor complex	cellular_component	NA	NA	NA	NA	NA	4.01747	0.664611	APP	amyloid beta precursor protein [Source:VGNC Symbol;Acc:VGNC:26038]	GGA1	golgi associated, gamma adaptin ear containing, ARF binding protein 1 [Source:VGNC Symbol;Acc:VGNC:29335]
ENSBTAG00000017753	ENSBTAG00000002352	GO:0043235	receptor complex	cellular_component	NA	NA	NA	NA	11.9374	4.01747	5.37008	APP	amyloid beta precursor protein [Source:VGNC Symbol;Acc:VGNC:26038]	GGA2	golgi associated, gamma adaptin ear containing, ARF binding protein 2 [Source:VGNC Symbol;Acc:VGNC:29336]
ENSBTAG00000017753	ENSBTAG00000010597	GO:0043235	receptor complex	cellular_component	NA	NA	NA	NA	377.224	4.01747	6.73272	APP	amyloid beta precursor protein [Source:VGNC Symbol;Acc:VGNC:26038]	GGCT	Gamma-glutamylcyclotransferase [Source:UniProtKB/Swiss-Prot;Acc:Q32LE4]
ENSBTAG00000017753	ENSBTAG00000020611	GO:0043235	receptor complex	cellular_component	NA	NA	NA	NA	NA	4.01747	3.10203	APP	amyloid beta precursor protein [Source:VGNC Symbol;Acc:VGNC:26038]	GLB1L	galactosidase beta 1 like [Source:VGNC Symbol;Acc:VGNC:29392]
ENSBTAG00000017753	ENSBTAG00000019160	GO:0043235	receptor complex	cellular_component	NA	NA	NA	NA	77.0923	4.01747	21.4624	APP	amyloid beta precursor protein [Source:VGNC Symbol;Acc:VGNC:26038]	GLOD4	glyoxalase domain containing 4 [Source:HGNC Symbol;Acc:HGNC:14111]
ENSBTAG00000017753	ENSBTAG00000021764	GO:0043235	receptor complex	cellular_component	NA	NA	NA	NA	NA	4.01747	1.79377	APP	amyloid beta precursor protein [Source:VGNC Symbol;Acc:VGNC:26038]	GLRB	glycine receptor beta [Source:VGNC Symbol;Acc:VGNC:29415]
ENSBTAG00000017753	ENSBTAG00000013423	GO:0043235	receptor complex	cellular_component	NA	NA	NA	NA	22.1689	4.01747	39.6462	APP	amyloid beta precursor protein [Source:VGNC Symbol;Acc:VGNC:26038]	GLRX5	glutaredoxin 5 [Source:VGNC Symbol;Acc:VGNC:29418]
ENSBTAG00000017753	ENSBTAG00000017871	GO:0043235	receptor complex	cellular_component	NA	NA	NA	NA	NA	4.01747	0.373808	APP	amyloid beta precursor protein [Source:VGNC Symbol;Acc:VGNC:26038]	GNA12	G protein subunit alpha 12 [Source:VGNC Symbol;Acc:VGNC:29445]
ENSBTAG00000017753	ENSBTAG00000003794	GO:0043235	receptor complex	cellular_component	NA	NA	NA	NA	1.36498	4.01747	NA	APP	amyloid beta precursor protein [Source:VGNC Symbol;Acc:VGNC:26038]	GNAO1	guanine nucleotide-binding protein G(o) subunit alpha [Source:RefSeq peptide;Acc:NP_776750]
ENSBTAG00000017753	ENSBTAG00000003762	GO:0043235	receptor complex	cellular_component	NA	NA	NA	NA	25.9627	4.01747	4.10355	APP	amyloid beta precursor protein [Source:VGNC Symbol;Acc:VGNC:26038]	GNB5	G protein subunit beta 5 [Source:VGNC Symbol;Acc:VGNC:29462]
ENSBTAG00000017753	ENSBTAG00000003849	GO:0043235	receptor complex	cellular_component	NA	NA	NA	NA	32.4201	4.01747	12.7573	APP	amyloid beta precursor protein [Source:VGNC Symbol;Acc:VGNC:26038]	GNL2	G protein nucleolar 2 [Source:VGNC Symbol;Acc:VGNC:29472]
ENSBTAG00000017753	ENSBTAG00000019409	GO:0043235	receptor complex	cellular_component	NA	NA	NA	NA	3.43123	4.01747	0.606195	APP	amyloid beta precursor protein [Source:VGNC Symbol;Acc:VGNC:26038]	GNPTAB	N-acetylglucosamine-1-phosphate transferase alpha and beta subunits [Source:VGNC Symbol;Acc:VGNC:29479]
ENSBTAG00000017753	ENSBTAG00000016563	GO:0043235	receptor complex	cellular_component	NA	NA	NA	NA	8.01011	4.01747	10.0655	APP	amyloid beta precursor protein [Source:VGNC Symbol;Acc:VGNC:26038]	GOLGA4	golgin A4 [Source:VGNC Symbol;Acc:VGNC:29485]
ENSBTAG00000017753	ENSBTAG00000003295	GO:0043235	receptor complex	cellular_component	NA	NA	NA	NA	NA	4.01747	1.75472	APP	amyloid beta precursor protein [Source:VGNC Symbol;Acc:VGNC:26038]	GORAB	golgin, RAB6 interacting [Source:VGNC Symbol;Acc:VGNC:29497]
ENSBTAG00000017753	ENSBTAG00000013218	GO:0043235	receptor complex	cellular_component	NA	NA	NA	NA	25.9218	4.01747	17.7817	APP	amyloid beta precursor protein [Source:VGNC Symbol;Acc:VGNC:26038]	GORASP2	golgi reassembly stacking protein 2 [Source:VGNC Symbol;Acc:VGNC:29499]
ENSBTAG00000017753	ENSBTAG00000004961	GO:0043235	receptor complex	cellular_component	NA	NA	NA	NA	145.412	4.01747	7.88068	APP	amyloid beta precursor protein [Source:VGNC Symbol;Acc:VGNC:26038]	GOSR1	golgi SNAP receptor complex member 1 [Source:VGNC Symbol;Acc:VGNC:29500]
ENSBTAG00000017753	ENSBTAG00000015958	GO:0043235	receptor complex	cellular_component	NA	NA	NA	NA	22.3193	4.01747	10.8098	APP	amyloid beta precursor protein [Source:VGNC Symbol;Acc:VGNC:26038]	GOSR2
ENSBTAG00000017753	ENSBTAG00000011917	GO:0043235	receptor complex	cellular_component	NA	NA	NA	NA	0.589282	4.01747	1.1352	APP	amyloid beta precursor protein [Source:VGNC Symbol;Acc:VGNC:26038]	GPAM	glycerol-3-phosphate acyltransferase, mitochondrial [Source:VGNC Symbol;Acc:VGNC:29510]
ENSBTAG00000017753	ENSBTAG00000008835	GO:0043235	receptor complex	cellular_component	NA	NA	NA	NA	10.2336	4.01747	15.3685	APP	amyloid beta precursor protein [Source:VGNC Symbol;Acc:VGNC:26038]	GPANK1	G-patch domain and ankyrin repeats 1 [Source:VGNC Symbol;Acc:VGNC:29511]
ENSBTAG00000017753	ENSBTAG00000000721	GO:0043235	receptor complex	cellular_component	NA	NA	NA	NA	17.0547	4.01747	2.11243	APP	amyloid beta precursor protein [Source:VGNC Symbol;Acc:VGNC:26038]	GPATCH1	G-patch domain containing 1 [Source:VGNC Symbol;Acc:VGNC:29514]
ENSBTAG00000017753	ENSBTAG00000003084	GO:0043235	receptor complex	cellular_component	NA	NA	NA	NA	9.85638	4.01747	2.16926	APP	amyloid beta precursor protein [Source:VGNC Symbol;Acc:VGNC:26038]	GPATCH2L	G-patch domain containing 2 like [Source:VGNC Symbol;Acc:VGNC:29517]
ENSBTAG00000017753	ENSBTAG00000002568	GO:0043235	receptor complex	cellular_component	NA	NA	NA	NA	8.89802	4.01747	6.6725	APP	amyloid beta precursor protein [Source:VGNC Symbol;Acc:VGNC:26038]	GPKOW	G-patch domain and KOW motifs [Source:VGNC Symbol;Acc:VGNC:29535]
ENSBTAG00000017753	ENSBTAG00000014850	GO:0043235	receptor complex	cellular_component	NA	NA	NA	NA	16.6404	4.01747	9.37716	APP	amyloid beta precursor protein [Source:VGNC Symbol;Acc:VGNC:26038]	GPN2	GPN-loop GTPase 2 [Source:VGNC Symbol;Acc:VGNC:29539]
ENSBTAG00000017753	ENSBTAG00000010769	GO:0043235	receptor complex	cellular_component	NA	NA	NA	NA	3.0358	4.01747	NA	APP	amyloid beta precursor protein [Source:VGNC Symbol;Acc:VGNC:26038]	GPR12	G protein-coupled receptor 12 [Source:VGNC Symbol;Acc:VGNC:29547]
ENSBTAG00000017753	ENSBTAG00000002980	GO:0043235	receptor complex	cellular_component	NA	NA	NA	NA	1.72025	4.01747	0.372849	APP	amyloid beta precursor protein [Source:VGNC Symbol;Acc:VGNC:26038]	GPT2	glutamic--pyruvic transaminase 2 [Source:VGNC Symbol;Acc:VGNC:29617]
ENSBTAG00000017753	ENSBTAG00000004971	GO:0043235	receptor complex	cellular_component	NA	NA	NA	NA	NA	4.01747	1.60104	APP	amyloid beta precursor protein [Source:VGNC Symbol;Acc:VGNC:26038]	GRAMD1C	GRAM domain containing 1C [Source:VGNC Symbol;Acc:VGNC:29624]
ENSBTAG00000017753	ENSBTAG00000021803	GO:0043235	receptor complex	cellular_component	NA	NA	NA	NA	NA	4.01747	0.705742	APP	amyloid beta precursor protein [Source:VGNC Symbol;Acc:VGNC:26038]	GRAMD4	GRAM domain containing 4 [Source:HGNC Symbol;Acc:HGNC:29113]
ENSBTAG00000017753	ENSBTAG00000017086	GO:0043235	receptor complex	cellular_component	NA	NA	NA	NA	2.45111	4.01747	NA	APP	amyloid beta precursor protein [Source:VGNC Symbol;Acc:VGNC:26038]	GRB10	growth factor receptor bound protein 10 [Source:VGNC Symbol;Acc:VGNC:29629]
ENSBTAG00000017753	ENSBTAG00000004736	GO:0043235	receptor complex	cellular_component	NA	NA	NA	NA	5.99142	4.01747	3.54461	APP	amyloid beta precursor protein [Source:VGNC Symbol;Acc:VGNC:26038]	GRB2	growth factor receptor bound protein 2 [Source:VGNC Symbol;Acc:VGNC:29631]
ENSBTAG00000017753	ENSBTAG00000012854	GO:0043235	receptor complex	cellular_component	NA	NA	NA	NA	3.88783	4.01747	NA	APP	amyloid beta precursor protein [Source:VGNC Symbol;Acc:VGNC:26038]	GSDMB	gasdermin B [Source:VGNC Symbol;Acc:VGNC:29673]
ENSBTAG00000017753	ENSBTAG00000048057	GO:0043235	receptor complex	cellular_component	NA	NA	NA	NA	44.9569	4.01747	14.7871	APP	amyloid beta precursor protein [Source:VGNC Symbol;Acc:VGNC:26038]	GSK3B	glycogen synthase kinase 3 beta [Source:HGNC Symbol;Acc:HGNC:4617]
ENSBTAG00000017753	ENSBTAG00000019915	GO:0043235	receptor complex	cellular_component	NA	NA	NA	NA	NA	4.01747	9.30112	APP	amyloid beta precursor protein [Source:VGNC Symbol;Acc:VGNC:26038]	GSN	gelsolin [Source:VGNC Symbol;Acc:VGNC:29680]
ENSBTAG00000017753	ENSBTAG00000001132	GO:0043235	receptor complex	cellular_component	NA	NA	NA	NA	8.09781	4.01747	4.05004	APP	amyloid beta precursor protein [Source:VGNC Symbol;Acc:VGNC:26038]	GTDC1	glycosyltransferase like domain containing 1 [Source:VGNC Symbol;Acc:VGNC:29690]
ENSBTAG00000017753	ENSBTAG00000016848	GO:0043235	receptor complex	cellular_component	NA	NA	NA	NA	5.89614	4.01747	1.11905	APP	amyloid beta precursor protein [Source:VGNC Symbol;Acc:VGNC:26038]	GTF2E1	general transcription factor IIE subunit 1 [Source:HGNC Symbol;Acc:HGNC:4650]
ENSBTAG00000017753	ENSBTAG00000012691	GO:0043235	receptor complex	cellular_component	NA	NA	NA	NA	182.689	4.01747	12.4662	APP	amyloid beta precursor protein [Source:VGNC Symbol;Acc:VGNC:26038]	GTF2E2	general transcription factor IIE subunit 2 [Source:VGNC Symbol;Acc:VGNC:29694]
ENSBTAG00000017753	ENSBTAG00000034495	GO:0043235	receptor complex	cellular_component	NA	NA	NA	NA	195.232	4.01747	9.3491	APP	amyloid beta precursor protein [Source:VGNC Symbol;Acc:VGNC:26038]	GTF2F2	General transcription factor IIF subunit 2 [Source:UniProtKB/Swiss-Prot;Acc:Q2T9L9]
ENSBTAG00000017753	ENSBTAG00000016582	GO:0043235	receptor complex	cellular_component	NA	NA	NA	NA	3.65355	4.01747	6.48594	APP	amyloid beta precursor protein [Source:VGNC Symbol;Acc:VGNC:26038]	GTF3C6	general transcription factor IIIC subunit 6 [Source:VGNC Symbol;Acc:VGNC:29707]
ENSBTAG00000017753	ENSBTAG00000010324	GO:0043235	receptor complex	cellular_component	NA	NA	NA	NA	8.92914	4.01747	6.78501	APP	amyloid beta precursor protein [Source:VGNC Symbol;Acc:VGNC:26038]	GTPBP1	GTP binding protein 1 [Source:VGNC Symbol;Acc:VGNC:29708]
ENSBTAG00000017753	ENSBTAG00000006534	GO:0043235	receptor complex	cellular_component	NA	NA	NA	NA	NA	4.01747	1.32922	APP	amyloid beta precursor protein [Source:VGNC Symbol;Acc:VGNC:26038]	GTPBP8	GTP-binding protein 8 [Source:UniProtKB/Swiss-Prot;Acc:Q0P5E7]
ENSBTAG00000017753	ENSBTAG00000022022	GO:0043235	receptor complex	cellular_component	NA	NA	NA	NA	2.39018	4.01747	1.07082	APP	amyloid beta precursor protein [Source:VGNC Symbol;Acc:VGNC:26038]	GUCD1	guanylyl cyclase domain containing 1 [Source:VGNC Symbol;Acc:VGNC:29718]
ENSBTAG00000017753	ENSBTAG00000003840	GO:0043235	receptor complex	cellular_component	NA	NA	NA	NA	0.801156	4.01747	4.20449	APP	amyloid beta precursor protein [Source:VGNC Symbol;Acc:VGNC:26038]	GUCY1B3	guanylate cyclase 1 soluble subunit beta [Source:VGNC Symbol;Acc:VGNC:29721]
ENSBTAG00000017753	ENSBTAG00000013341	GO:0043235	receptor complex	cellular_component	NA	NA	NA	NA	NA	4.01747	0.799149	APP	amyloid beta precursor protein [Source:VGNC Symbol;Acc:VGNC:26038]	GYG2	glycogenin 2 [Source:VGNC Symbol;Acc:VGNC:29729]
ENSBTAG00000017753	ENSBTAG00000039958	GO:0043235	receptor complex	cellular_component	NA	NA	NA	NA	1.24759	4.01747	1.13233	APP	amyloid beta precursor protein [Source:VGNC Symbol;Acc:VGNC:26038]	GYS1	glycogen synthase 1 [Source:VGNC Symbol;Acc:VGNC:29730]
ENSBTAG00000017753	ENSBTAG00000038439	GO:0043235	receptor complex	cellular_component	NA	NA	NA	NA	3.62965	4.01747	25.2401	APP	amyloid beta precursor protein [Source:VGNC Symbol;Acc:VGNC:26038]	H1F0	Histone H1.0 Histone H1.0, N-terminally processed [Source:UniProtKB/Swiss-Prot;Acc:Q0IIJ2]
ENSBTAG00000017753	ENSBTAG00000016975	GO:0043235	receptor complex	cellular_component	NA	NA	NA	NA	192.493	4.01747	258.93	APP	amyloid beta precursor protein [Source:VGNC Symbol;Acc:VGNC:26038]	H2AFV	Histone H2A.V [Source:UniProtKB/Swiss-Prot;Acc:Q32LA7]
ENSBTAG00000017753	ENSBTAG00000016105	GO:0043235	receptor complex	cellular_component	NA	NA	NA	NA	3.22509	4.01747	13.8747	APP	amyloid beta precursor protein [Source:VGNC Symbol;Acc:VGNC:26038]	H2AFY	H2A histone family member Y [Source:HGNC Symbol;Acc:HGNC:4740]
ENSBTAG00000017753	ENSBTAG00000002049	GO:0043235	receptor complex	cellular_component	NA	NA	NA	NA	54.8709	4.01747	25.6281	APP	amyloid beta precursor protein [Source:VGNC Symbol;Acc:VGNC:26038]	HADH	hydroxyacyl-CoA dehydrogenase [Source:VGNC Symbol;Acc:VGNC:29741]
ENSBTAG00000017753	ENSBTAG00000019998	GO:0043235	receptor complex	cellular_component	NA	NA	NA	NA	31.2313	4.01747	12.056	APP	amyloid beta precursor protein [Source:VGNC Symbol;Acc:VGNC:26038]	HAGH	hydroxyacylglutathione hydrolase [Source:VGNC Symbol;Acc:VGNC:29742]
ENSBTAG00000017753	ENSBTAG00000019843	GO:0043235	receptor complex	cellular_component	NA	NA	NA	NA	46.0657	4.01747	4.51193	APP	amyloid beta precursor protein [Source:VGNC Symbol;Acc:VGNC:26038]	HAUS6	HAUS augmin like complex subunit 6 [Source:VGNC Symbol;Acc:VGNC:29761]
ENSBTAG00000017753	ENSBTAG00000007366	GO:0043235	receptor complex	cellular_component	NA	NA	NA	NA	16.5205	4.01747	2.25642	APP	amyloid beta precursor protein [Source:VGNC Symbol;Acc:VGNC:26038]	HAUS8	HAUS augmin like complex subunit 8 [Source:VGNC Symbol;Acc:VGNC:29763]
ENSBTAG00000017753	ENSBTAG00000020174	GO:0043235	receptor complex	cellular_component	NA	NA	NA	NA	51.6407	4.01747	11.1429	APP	amyloid beta precursor protein [Source:VGNC Symbol;Acc:VGNC:26038]	HBS1L	HBS1 like translational GTPase [Source:VGNC Symbol;Acc:VGNC:29768]
ENSBTAG00000017753	ENSBTAG00000002367	GO:0043235	receptor complex	cellular_component	NA	NA	NA	NA	1.91507	4.01747	7.89082	APP	amyloid beta precursor protein [Source:VGNC Symbol;Acc:VGNC:26038]	HCFC1R1	host cell factor C1 regulator 1 [Source:VGNC Symbol;Acc:VGNC:29772]
ENSBTAG00000017753	ENSBTAG00000018637	GO:0043235	receptor complex	cellular_component	NA	NA	NA	NA	9.56432	4.01747	6.52941	APP	amyloid beta precursor protein [Source:VGNC Symbol;Acc:VGNC:26038]	HDDC3	HD domain containing 3 [Source:VGNC Symbol;Acc:VGNC:29786]
ENSBTAG00000017753	ENSBTAG00000039793	GO:0043235	receptor complex	cellular_component	NA	NA	NA	NA	NA	4.01747	4.74024	APP	amyloid beta precursor protein [Source:VGNC Symbol;Acc:VGNC:26038]	HDGF	heparin binding growth factor [Source:VGNC Symbol;Acc:VGNC:29787]
ENSBTAG00000017753	ENSBTAG00000005979	GO:0043235	receptor complex	cellular_component	NA	NA	NA	NA	25.7561	4.01747	5.36353	APP	amyloid beta precursor protein [Source:VGNC Symbol;Acc:VGNC:26038]	HELLS	helicase, lymphoid specific [Source:VGNC Symbol;Acc:VGNC:29805]
ENSBTAG00000017753	ENSBTAG00000016896	GO:0043235	receptor complex	cellular_component	NA	NA	NA	NA	4.86192	4.01747	125.372	APP	amyloid beta precursor protein [Source:VGNC Symbol;Acc:VGNC:26038]	HERPUD1	homocysteine inducible ER protein with ubiquitin like domain 1 [Source:VGNC Symbol;Acc:VGNC:29816]
ENSBTAG00000017753	ENSBTAG00000000411	GO:0043235	receptor complex	cellular_component	NA	NA	NA	NA	8.68446	4.01747	6.14746	APP	amyloid beta precursor protein [Source:VGNC Symbol;Acc:VGNC:26038]	HGS	hepatocyte growth factor-regulated tyrosine kinase substrate [Source:VGNC Symbol;Acc:VGNC:29836]
ENSBTAG00000017753	ENSBTAG00000010735	GO:0043235	receptor complex	cellular_component	NA	NA	NA	NA	356.075	4.01747	39.9232	APP	amyloid beta precursor protein [Source:VGNC Symbol;Acc:VGNC:26038]	HIGD2A
ENSBTAG00000017753	ENSBTAG00000019995	GO:0043235	receptor complex	cellular_component	NA	NA	NA	NA	115.447	4.01747	27.8501	APP	amyloid beta precursor protein [Source:VGNC Symbol;Acc:VGNC:26038]	HIKESHI	Hikeshi, heat shock protein nuclear import factor [Source:VGNC Symbol;Acc:VGNC:29853]
ENSBTAG00000017753	ENSBTAG00000011444	GO:0043235	receptor complex	cellular_component	NA	NA	NA	NA	42.3873	4.01747	83.8653	APP	amyloid beta precursor protein [Source:VGNC Symbol;Acc:VGNC:26038]	HINT2	histidine triad nucleotide binding protein 2 [Source:VGNC Symbol;Acc:VGNC:29855]
ENSBTAG00000017753	ENSBTAG00000001956	GO:0043235	receptor complex	cellular_component	NA	NA	NA	NA	4.12886	4.01747	9.27033	APP	amyloid beta precursor protein [Source:VGNC Symbol;Acc:VGNC:26038]	HINT3	histidine triad nucleotide binding protein 3 [Source:VGNC Symbol;Acc:VGNC:29856]
ENSBTAG00000017753	ENSBTAG00000005028	GO:0043235	receptor complex	cellular_component	NA	NA	NA	NA	2.98816	4.01747	2.18753	APP	amyloid beta precursor protein [Source:VGNC Symbol;Acc:VGNC:26038]	HIRIP3	HIRA interacting protein 3 [Source:VGNC Symbol;Acc:VGNC:29862]
ENSBTAG00000017753	ENSBTAG00000031780	GO:0043235	receptor complex	cellular_component	NA	NA	NA	NA	9.92995	4.01747	NA	APP	amyloid beta precursor protein [Source:VGNC Symbol;Acc:VGNC:26038]	HIST1H2BB	histone cluster 1 H2B family member b [Source:HGNC Symbol;Acc:HGNC:4751]
ENSBTAG00000017753	ENSBTAG00000038476	GO:0043235	receptor complex	cellular_component	NA	NA	NA	NA	30.5184	4.01747	3.14752	APP	amyloid beta precursor protein [Source:VGNC Symbol;Acc:VGNC:26038]	HIST2H2AB	histone cluster 2 H2A family member b [Source:HGNC Symbol;Acc:HGNC:20508]
ENSBTAG00000017753	ENSBTAG00000012380	GO:0043235	receptor complex	cellular_component	NA	NA	NA	NA	18.437	4.01747	19.5448	APP	amyloid beta precursor protein [Source:VGNC Symbol;Acc:VGNC:26038]	HK1	hexokinase 1 [Source:VGNC Symbol;Acc:VGNC:29864]
ENSBTAG00000017753	ENSBTAG00000010819	GO:0043235	receptor complex	cellular_component	NA	NA	NA	NA	27.4129	4.01747	5.94702	APP	amyloid beta precursor protein [Source:VGNC Symbol;Acc:VGNC:26038]	HMBOX1	homeobox containing 1 [Source:VGNC Symbol;Acc:VGNC:29869]
ENSBTAG00000017753	ENSBTAG00000005364	GO:0043235	receptor complex	cellular_component	NA	NA	NA	NA	8.07888	4.01747	12.5827	APP	amyloid beta precursor protein [Source:VGNC Symbol;Acc:VGNC:26038]	HMBS	hydroxymethylbilane synthase [Source:VGNC Symbol;Acc:VGNC:29870]
ENSBTAG00000017753	ENSBTAG00000030930	GO:0043235	receptor complex	cellular_component	NA	NA	NA	NA	4.05478	4.01747	0.65294	APP	amyloid beta precursor protein [Source:VGNC Symbol;Acc:VGNC:26038]	HMCES	5-hydroxymethylcytosine binding, ES cell specific [Source:VGNC Symbol;Acc:VGNC:29871]
ENSBTAG00000017753	ENSBTAG00000034529	GO:0043235	receptor complex	cellular_component	NA	NA	NA	NA	5.08781	4.01747	NA	APP	amyloid beta precursor protein [Source:VGNC Symbol;Acc:VGNC:26038]	HMGA1	high mobility group AT-hook 1 [Source:VGNC Symbol;Acc:VGNC:29874]
ENSBTAG00000017753	ENSBTAG00000015101	GO:0043235	receptor complex	cellular_component	NA	NA	NA	NA	320.87	4.01747	141.817	APP	amyloid beta precursor protein [Source:VGNC Symbol;Acc:VGNC:26038]	HMGB2	High mobility group protein B2 [Source:UniProtKB/Swiss-Prot;Acc:P40673]
ENSBTAG00000017753	ENSBTAG00000001553	GO:0043235	receptor complex	cellular_component	NA	NA	NA	NA	180.195	4.01747	513.153	APP	amyloid beta precursor protein [Source:VGNC Symbol;Acc:VGNC:26038]	HNRNPA1	Heterogeneous nuclear ribonucleoprotein A1 Heterogeneous nuclear ribonucleoprotein A1, N-terminally processed [Source:UniProtKB/Swiss-Prot;Acc:P09867]
ENSBTAG00000017753	ENSBTAG00000017715	GO:0043235	receptor complex	cellular_component	GO:0008277	regulation of G-protein coupled receptor protein signaling pathway	biological_process	NA	3.23601	4.01747	1.9149	APP	amyloid beta precursor protein [Source:VGNC Symbol;Acc:VGNC:26038]	HOMER2	homer scaffolding protein 2 [Source:VGNC Symbol;Acc:VGNC:29902]
ENSBTAG00000017753	ENSBTAG00000000813	GO:0043235	receptor complex	cellular_component	NA	NA	NA	NA	8.03293	4.01747	0.612785	APP	amyloid beta precursor protein [Source:VGNC Symbol;Acc:VGNC:26038]	HOMER3	homer scaffolding protein 3 [Source:VGNC Symbol;Acc:VGNC:29903]
ENSBTAG00000017753	ENSBTAG00000005546	GO:0043235	receptor complex	cellular_component	NA	NA	NA	NA	2.11191	4.01747	NA	APP	amyloid beta precursor protein [Source:VGNC Symbol;Acc:VGNC:26038]	HOXB7	homeobox B7 [Source:VGNC Symbol;Acc:VGNC:29921]
ENSBTAG00000017753	ENSBTAG00000003304	GO:0043235	receptor complex	cellular_component	NA	NA	NA	NA	NA	4.01747	4.09057	APP	amyloid beta precursor protein [Source:VGNC Symbol;Acc:VGNC:26038]	HOXC4	homeobox C4 [Source:VGNC Symbol;Acc:VGNC:29925]
ENSBTAG00000017753	ENSBTAG00000018656	GO:0043235	receptor complex	cellular_component	NA	NA	NA	NA	124.86	4.01747	22.1878	APP	amyloid beta precursor protein [Source:VGNC Symbol;Acc:VGNC:26038]	HP1BP3	heterochromatin protein 1 binding protein 3 [Source:VGNC Symbol;Acc:VGNC:29935]
ENSBTAG00000017753	ENSBTAG00000025942	GO:0043235	receptor complex	cellular_component	NA	NA	NA	NA	1.01757	4.01747	NA	APP	amyloid beta precursor protein [Source:VGNC Symbol;Acc:VGNC:26038]	HPGD	15-hydroxyprostaglandin dehydrogenase [Source:HGNC Symbol;Acc:HGNC:5154]
ENSBTAG00000017753	ENSBTAG00000035844	GO:0043235	receptor complex	cellular_component	NA	NA	NA	NA	2.27532	4.01747	0.312023	APP	amyloid beta precursor protein [Source:VGNC Symbol;Acc:VGNC:26038]	HRASLS
ENSBTAG00000017753	ENSBTAG00000007449	GO:0043235	receptor complex	cellular_component	NA	NA	NA	NA	NA	4.01747	0.477249	APP	amyloid beta precursor protein [Source:VGNC Symbol;Acc:VGNC:26038]	HS3ST1	heparan sulfate-glucosamine 3-sulfotransferase 1 [Source:VGNC Symbol;Acc:VGNC:29958]
ENSBTAG00000017753	ENSBTAG00000017779	GO:0043235	receptor complex	cellular_component	NA	NA	NA	NA	35.6616	4.01747	47.6474	APP	amyloid beta precursor protein [Source:VGNC Symbol;Acc:VGNC:26038]	HSD17B10	hydroxysteroid 17-beta dehydrogenase 10 [Source:VGNC Symbol;Acc:VGNC:29969]
ENSBTAG00000017753	ENSBTAG00000006270	GO:0043235	receptor complex	cellular_component	NA	NA	NA	NA	375.687	4.01747	197.36	APP	amyloid beta precursor protein [Source:VGNC Symbol;Acc:VGNC:26038]	HSP90AA1	Heat shock protein HSP 90-alpha [Source:UniProtKB/Swiss-Prot;Acc:Q76LV2]
ENSBTAG00000017753	ENSBTAG00000015683	GO:0043235	receptor complex	cellular_component	NA	NA	NA	NA	41.506	4.01747	16.7262	APP	amyloid beta precursor protein [Source:VGNC Symbol;Acc:VGNC:26038]	HSPA4	heat shock protein family A (Hsp70) member 4 [Source:HGNC Symbol;Acc:HGNC:5237]
ENSBTAG00000017753	ENSBTAG00000013162	GO:0043235	receptor complex	cellular_component	NA	NA	NA	NA	482.821	4.01747	436.074	APP	amyloid beta precursor protein [Source:VGNC Symbol;Acc:VGNC:26038]	HSPA8	Heat shock cognate 71 kDa protein [Source:UniProtKB/Swiss-Prot;Acc:P19120]
ENSBTAG00000017753	ENSBTAG00000011419	GO:0043235	receptor complex	cellular_component	NA	NA	NA	NA	33.3864	4.01747	41.4651	APP	amyloid beta precursor protein [Source:VGNC Symbol;Acc:VGNC:26038]	HSPA9	Stress-70 protein, mitochondrial [Source:UniProtKB/Swiss-Prot;Acc:Q3ZCH0]
ENSBTAG00000017753	ENSBTAG00000003644	GO:0043235	receptor complex	cellular_component	NA	NA	NA	NA	27.6044	4.01747	9.756	APP	amyloid beta precursor protein [Source:VGNC Symbol;Acc:VGNC:26038]	HSPBP1	HSPA (Hsp70) binding protein 1 [Source:HGNC Symbol;Acc:HGNC:24989]
ENSBTAG00000017753	ENSBTAG00000012586	GO:0043235	receptor complex	cellular_component	GO:0046696	lipopolysaccharide receptor complex	cellular_component	NA	26.6435	4.01747	87.8004	APP	amyloid beta precursor protein [Source:VGNC Symbol;Acc:VGNC:26038]	HSPD1	heat shock protein family D (Hsp60) member 1 [Source:HGNC Symbol;Acc:HGNC:5261]
ENSBTAG00000017753	ENSBTAG00000017212	GO:0043235	receptor complex	cellular_component	NA	NA	NA	NA	628.035	4.01747	295.086	APP	amyloid beta precursor protein [Source:VGNC Symbol;Acc:VGNC:26038]	HYPK	huntingtin interacting protein K [Source:VGNC Symbol;Acc:VGNC:30015]
ENSBTAG00000017753	ENSBTAG00000000974	GO:0043235	receptor complex	cellular_component	NA	NA	NA	NA	13.027	4.01747	4.71503	APP	amyloid beta precursor protein [Source:VGNC Symbol;Acc:VGNC:26038]	IARS	isoleucyl-tRNA synthetase [Source:VGNC Symbol;Acc:VGNC:30018]
ENSBTAG00000017753	ENSBTAG00000012582	GO:0043235	receptor complex	cellular_component	NA	NA	NA	NA	10.4606	4.01747	21.7134	APP	amyloid beta precursor protein [Source:VGNC Symbol;Acc:VGNC:26038]	IARS2	isoleucyl-tRNA synthetase 2, mitochondrial [Source:VGNC Symbol;Acc:VGNC:30019]
ENSBTAG00000017753	ENSBTAG00000015590	GO:0043235	receptor complex	cellular_component	NA	NA	NA	NA	1.74399	4.01747	0.851054	APP	amyloid beta precursor protein [Source:VGNC Symbol;Acc:VGNC:26038]	ICK	intestinal cell kinase [Source:VGNC Symbol;Acc:VGNC:30028]
ENSBTAG00000017753	ENSBTAG00000011358	GO:0043235	receptor complex	cellular_component	NA	NA	NA	NA	1.26522	4.01747	45.3867	APP	amyloid beta precursor protein [Source:VGNC Symbol;Acc:VGNC:26038]	IER3	immediate early response 3 [Source:VGNC Symbol;Acc:VGNC:30039]
ENSBTAG00000017753	ENSBTAG00000007554	GO:0043235	receptor complex	cellular_component	NA	NA	NA	NA	NA	4.01747	42.385	APP	amyloid beta precursor protein [Source:VGNC Symbol;Acc:VGNC:26038]	IFI6	interferon alpha inducible protein 6 [Source:VGNC Symbol;Acc:VGNC:30047]
ENSBTAG00000017753	ENSBTAG00000008142	GO:0043235	receptor complex	cellular_component	NA	NA	NA	NA	NA	4.01747	1.30622	APP	amyloid beta precursor protein [Source:VGNC Symbol;Acc:VGNC:26038]	IFIH1	interferon induced with helicase C domain 1 [Source:VGNC Symbol;Acc:VGNC:30048]
ENSBTAG00000017753	ENSBTAG00000009768	GO:0043235	receptor complex	cellular_component	NA	NA	NA	NA	8.66595	4.01747	NA	APP	amyloid beta precursor protein [Source:VGNC Symbol;Acc:VGNC:26038]	IFIT3	interferon induced protein with tetratricopeptide repeats 3 [Source:VGNC Symbol;Acc:VGNC:30050]
ENSBTAG00000017753	ENSBTAG00000000480	GO:0043235	receptor complex	cellular_component	NA	NA	NA	NA	1.54576	4.01747	8.20882	APP	amyloid beta precursor protein [Source:VGNC Symbol;Acc:VGNC:26038]	IFRD2	interferon related developmental regulator 2 [Source:VGNC Symbol;Acc:VGNC:30063]
ENSBTAG00000017753	ENSBTAG00000020584	GO:0043235	receptor complex	cellular_component	NA	NA	NA	NA	3.77555	4.01747	2.82846	APP	amyloid beta precursor protein [Source:VGNC Symbol;Acc:VGNC:26038]	IFT81	intraflagellar transport 81 [Source:VGNC Symbol;Acc:VGNC:30073]
ENSBTAG00000017753	ENSBTAG00000021527	GO:0043235	receptor complex	cellular_component	GO:0004714	transmembrane receptor protein tyrosine kinase activity	molecular_function	NA	0.816016	4.01747	5.6982	APP	amyloid beta precursor protein [Source:VGNC Symbol;Acc:VGNC:26038]	IGF1R	insulin like growth factor 1 receptor [Source:VGNC Symbol;Acc:VGNC:30077]
ENSBTAG00000017753	ENSBTAG00000015034	GO:0043235	receptor complex	cellular_component	NA	NA	NA	NA	95.8306	4.01747	31.9435	APP	amyloid beta precursor protein [Source:VGNC Symbol;Acc:VGNC:26038]	IK	IK cytokine [Source:VGNC Symbol;Acc:VGNC:30100]
ENSBTAG00000017753	ENSBTAG00000021660	GO:0043235	receptor complex	cellular_component	NA	NA	NA	NA	NA	4.01747	16.8663	APP	amyloid beta precursor protein [Source:VGNC Symbol;Acc:VGNC:26038]	IKBIP	Inhibitor of nuclear factor kappa-B kinase-interacting protein [Source:UniProtKB/Swiss-Prot;Acc:A2VE53]
ENSBTAG00000017753	ENSBTAG00000033748	GO:0043235	receptor complex	cellular_component	NA	NA	NA	NA	11.6976	4.01747	NA	APP	amyloid beta precursor protein [Source:VGNC Symbol;Acc:VGNC:26038]	IL18RAP	interleukin 18 receptor accessory protein [Source:VGNC Symbol;Acc:VGNC:30128]
ENSBTAG00000017753	ENSBTAG00000003225	GO:0043235	receptor complex	cellular_component	NA	NA	NA	NA	44.4217	4.01747	11.75	APP	amyloid beta precursor protein [Source:VGNC Symbol;Acc:VGNC:26038]	IMP4	IMP4, U3 small nucleolar ribonucleoprotein [Source:VGNC Symbol;Acc:VGNC:30183]
ENSBTAG00000017753	ENSBTAG00000047706	GO:0043235	receptor complex	cellular_component	NA	NA	NA	NA	2.45029	4.01747	8.90731	APP	amyloid beta precursor protein [Source:VGNC Symbol;Acc:VGNC:26038]	ING2	inhibitor of growth family member 2 [Source:VGNC Symbol;Acc:VGNC:30195]
ENSBTAG00000017753	ENSBTAG00000016332	GO:0043235	receptor complex	cellular_component	NA	NA	NA	NA	12.7893	4.01747	2.1905	APP	amyloid beta precursor protein [Source:VGNC Symbol;Acc:VGNC:26038]	ING3	inhibitor of growth family member 3 [Source:VGNC Symbol;Acc:VGNC:30196]
ENSBTAG00000017753	ENSBTAG00000019275	GO:0043235	receptor complex	cellular_component	NA	NA	NA	NA	295.882	4.01747	6.16861	APP	amyloid beta precursor protein [Source:VGNC Symbol;Acc:VGNC:26038]	INIP	INTS3 and NABP interacting protein [Source:VGNC Symbol;Acc:VGNC:30204]
ENSBTAG00000017753	ENSBTAG00000024107	GO:0043235	receptor complex	cellular_component	NA	NA	NA	NA	28.5856	4.01747	2.56782	APP	amyloid beta precursor protein [Source:VGNC Symbol;Acc:VGNC:26038]	INPP5B	inositol polyphosphate-5-phosphatase B [Source:VGNC Symbol;Acc:VGNC:30211]
ENSBTAG00000017753	ENSBTAG00000033648	GO:0043235	receptor complex	cellular_component	NA	NA	NA	NA	130.632	4.01747	5.62115	APP	amyloid beta precursor protein [Source:VGNC Symbol;Acc:VGNC:26038]	INTS12	integrator complex subunit 12 [Source:VGNC Symbol;Acc:VGNC:30225]
ENSBTAG00000017753	ENSBTAG00000006235	GO:0043235	receptor complex	cellular_component	NA	NA	NA	NA	5.41471	4.01747	2.4405	APP	amyloid beta precursor protein [Source:VGNC Symbol;Acc:VGNC:26038]	INTS3	integrator complex subunit 3 [Source:VGNC Symbol;Acc:VGNC:30229]
ENSBTAG00000017753	ENSBTAG00000002707	GO:0043235	receptor complex	cellular_component	NA	NA	NA	NA	4.08278	4.01747	6.51705	APP	amyloid beta precursor protein [Source:VGNC Symbol;Acc:VGNC:26038]	IPO4	importin 4 [Source:VGNC Symbol;Acc:VGNC:30242]
ENSBTAG00000017753	ENSBTAG00000004452	GO:0043235	receptor complex	cellular_component	NA	NA	NA	NA	4.51736	4.01747	6.60999	APP	amyloid beta precursor protein [Source:VGNC Symbol;Acc:VGNC:26038]	IPO9	importin 9 [Source:VGNC Symbol;Acc:VGNC:30246]
ENSBTAG00000017753	ENSBTAG00000013638	GO:0043235	receptor complex	cellular_component	NA	NA	NA	NA	0.449782	4.01747	0.363326	APP	amyloid beta precursor protein [Source:VGNC Symbol;Acc:VGNC:26038]	IQCH	IQ motif containing H [Source:VGNC Symbol;Acc:VGNC:30257]
ENSBTAG00000017753	ENSBTAG00000002504	GO:0043235	receptor complex	cellular_component	NA	NA	NA	NA	6.83472	4.01747	1.44922	APP	amyloid beta precursor protein [Source:VGNC Symbol;Acc:VGNC:26038]	IREB2	iron responsive element binding protein 2 [Source:VGNC Symbol;Acc:VGNC:30269]
ENSBTAG00000017753	ENSBTAG00000010002	GO:0043235	receptor complex	cellular_component	NA	NA	NA	NA	0.823753	4.01747	2.22394	APP	amyloid beta precursor protein [Source:VGNC Symbol;Acc:VGNC:26038]	IRF2	interferon regulatory factor 2 [Source:VGNC Symbol;Acc:VGNC:30271]
ENSBTAG00000017753	ENSBTAG00000021308	GO:0043235	receptor complex	cellular_component	NA	NA	NA	NA	NA	4.01747	0.925468	APP	amyloid beta precursor protein [Source:VGNC Symbol;Acc:VGNC:26038]	IRS1	insulin receptor substrate 1 [Source:VGNC Symbol;Acc:VGNC:30283]
ENSBTAG00000017753	ENSBTAG00000001241	GO:0043235	receptor complex	cellular_component	NA	NA	NA	NA	12.5344	4.01747	NA	APP	amyloid beta precursor protein [Source:VGNC Symbol;Acc:VGNC:26038]	ISL1	ISL LIM homeobox 1 [Source:VGNC Symbol;Acc:VGNC:30296]
ENSBTAG00000017753	ENSBTAG00000015950	GO:0043235	receptor complex	cellular_component	NA	NA	NA	NA	8.14636	4.01747	16.2314	APP	amyloid beta precursor protein [Source:VGNC Symbol;Acc:VGNC:26038]	ISOC2	isochorismatase domain containing 2 [Source:VGNC Symbol;Acc:VGNC:30302]
ENSBTAG00000017753	ENSBTAG00000017266	GO:0043235	receptor complex	cellular_component	NA	NA	NA	NA	2.70276	4.01747	13.2839	APP	amyloid beta precursor protein [Source:VGNC Symbol;Acc:VGNC:26038]	ITGA6	integrin subunit alpha 6 [Source:VGNC Symbol;Acc:VGNC:30318]
ENSBTAG00000017753	ENSBTAG00000013063	GO:0043235	receptor complex	cellular_component	NA	NA	NA	NA	143.8	4.01747	33.2251	APP	amyloid beta precursor protein [Source:VGNC Symbol;Acc:VGNC:26038]	ITGB1BP1	integrin subunit beta 1 binding protein 1 [Source:VGNC Symbol;Acc:VGNC:30325]
ENSBTAG00000017753	ENSBTAG00000030710	GO:0043235	receptor complex	cellular_component	NA	NA	NA	NA	25.1355	4.01747	3.73685	APP	amyloid beta precursor protein [Source:VGNC Symbol;Acc:VGNC:26038]	ITGB3BP	integrin subunit beta 3 binding protein [Source:VGNC Symbol;Acc:VGNC:30328]
ENSBTAG00000017753	ENSBTAG00000003109	GO:0043235	receptor complex	cellular_component	NA	NA	NA	NA	6.02393	4.01747	168.18	APP	amyloid beta precursor protein [Source:VGNC Symbol;Acc:VGNC:26038]	ITM2B	integral membrane protein 2B [Source:VGNC Symbol;Acc:VGNC:30340]
ENSBTAG00000017753	ENSBTAG00000010832	GO:0043235	receptor complex	cellular_component	NA	NA	NA	NA	88.759	4.01747	29.7316	APP	amyloid beta precursor protein [Source:VGNC Symbol;Acc:VGNC:26038]	JAGN1	jagunal homolog 1 [Source:VGNC Symbol;Acc:VGNC:30363]
ENSBTAG00000017753	ENSBTAG00000014694	GO:0043235	receptor complex	cellular_component	NA	NA	NA	NA	29.8824	4.01747	31.1708	APP	amyloid beta precursor protein [Source:VGNC Symbol;Acc:VGNC:26038]	JTB	jumping translocation breakpoint [Source:HGNC Symbol;Acc:HGNC:6201]
ENSBTAG00000017753	ENSBTAG00000004037	GO:0043235	receptor complex	cellular_component	NA	NA	NA	NA	2.9015	4.01747	239.799	APP	amyloid beta precursor protein [Source:VGNC Symbol;Acc:VGNC:26038]	JUN	Jun proto-oncogene, AP-1 transcription factor subunit [Source:VGNC Symbol;Acc:VGNC:30386]
ENSBTAG00000017753	ENSBTAG00000002693	GO:0043235	receptor complex	cellular_component	NA	NA	NA	NA	31.2756	4.01747	12.9503	APP	amyloid beta precursor protein [Source:VGNC Symbol;Acc:VGNC:26038]	KANSL2	KAT8 regulatory NSL complex subunit 2 [Source:VGNC Symbol;Acc:VGNC:30394]
ENSBTAG00000017753	ENSBTAG00000005578	GO:0043235	receptor complex	cellular_component	NA	NA	NA	NA	8.06738	4.01747	7.12064	APP	amyloid beta precursor protein [Source:VGNC Symbol;Acc:VGNC:26038]	KAT5	lysine acetyltransferase 5 [Source:VGNC Symbol;Acc:VGNC:30400]
ENSBTAG00000017753	ENSBTAG00000018699	GO:0043235	receptor complex	cellular_component	NA	NA	NA	NA	35.0445	4.01747	9.78266	APP	amyloid beta precursor protein [Source:VGNC Symbol;Acc:VGNC:26038]	KAT7	lysine acetyltransferase 7 [Source:VGNC Symbol;Acc:VGNC:30403]
ENSBTAG00000017753	ENSBTAG00000032024	GO:0043235	receptor complex	cellular_component	NA	NA	NA	NA	19.4985	4.01747	14.6926	APP	amyloid beta precursor protein [Source:VGNC Symbol;Acc:VGNC:26038]	KATNA1	katanin catalytic subunit A1 [Source:VGNC Symbol;Acc:VGNC:30405]
ENSBTAG00000017753	ENSBTAG00000018465	GO:0043235	receptor complex	cellular_component	NA	NA	NA	NA	NA	4.01747	1.30991	APP	amyloid beta precursor protein [Source:VGNC Symbol;Acc:VGNC:26038]	KCNAB1	potassium voltage-gated channel subfamily A member regulatory beta subunit 1 [Source:VGNC Symbol;Acc:VGNC:30427]
ENSBTAG00000017753	ENSBTAG00000012319	GO:0043235	receptor complex	cellular_component	NA	NA	NA	NA	NA	4.01747	1.2368	APP	amyloid beta precursor protein [Source:VGNC Symbol;Acc:VGNC:26038]	KCNE5	potassium voltage-gated channel subfamily E regulatory subunit 5 [Source:VGNC Symbol;Acc:VGNC:30440]
ENSBTAG00000017753	ENSBTAG00000047743	GO:0043235	receptor complex	cellular_component	NA	NA	NA	NA	NA	4.01747	1.06201	APP	amyloid beta precursor protein [Source:VGNC Symbol;Acc:VGNC:26038]	KCNIP4	potassium voltage-gated channel interacting protein 4 [Source:VGNC Symbol;Acc:VGNC:30452]
ENSBTAG00000017753	ENSBTAG00000018249	GO:0043235	receptor complex	cellular_component	NA	NA	NA	NA	32.2808	4.01747	NA	APP	amyloid beta precursor protein [Source:VGNC Symbol;Acc:VGNC:26038]	KCNN3	potassium calcium-activated channel subfamily N member 3 [Source:VGNC Symbol;Acc:VGNC:30485]
ENSBTAG00000017753	ENSBTAG00000002272	GO:0043235	receptor complex	cellular_component	NA	NA	NA	NA	NA	4.01747	1.33657	APP	amyloid beta precursor protein [Source:VGNC Symbol;Acc:VGNC:26038]	KCTD18	potassium channel tetramerization domain containing 18 [Source:VGNC Symbol;Acc:VGNC:30507]
ENSBTAG00000017753	ENSBTAG00000003144	GO:0043235	receptor complex	cellular_component	NA	NA	NA	NA	20.7311	4.01747	0.667348	APP	amyloid beta precursor protein [Source:VGNC Symbol;Acc:VGNC:26038]	KIAA0825	KIAA0825 [Source:VGNC Symbol;Acc:VGNC:30556]
ENSBTAG00000017753	ENSBTAG00000016725	GO:0043235	receptor complex	cellular_component	NA	NA	NA	NA	39.2645	4.01747	6.09194	APP	amyloid beta precursor protein [Source:VGNC Symbol;Acc:VGNC:26038]	KIAA1143	KIAA1143 [Source:VGNC Symbol;Acc:VGNC:30563]
ENSBTAG00000017753	ENSBTAG00000011608	GO:0043235	receptor complex	cellular_component	NA	NA	NA	NA	15.4543	4.01747	13.5223	APP	amyloid beta precursor protein [Source:VGNC Symbol;Acc:VGNC:26038]	KIAA1191	KIAA1191 [Source:VGNC Symbol;Acc:VGNC:30565]
ENSBTAG00000017753	ENSBTAG00000004966	GO:0043235	receptor complex	cellular_component	NA	NA	NA	NA	1.72307	4.01747	1.39446	APP	amyloid beta precursor protein [Source:VGNC Symbol;Acc:VGNC:26038]	KIF1B	kinesin family member 1B [Source:VGNC Symbol;Acc:VGNC:30591]
ENSBTAG00000017753	ENSBTAG00000015280	GO:0043235	receptor complex	cellular_component	NA	NA	NA	NA	49.8352	4.01747	4.57749	APP	amyloid beta precursor protein [Source:VGNC Symbol;Acc:VGNC:26038]	KIF2C	kinesin family member 2C [Source:VGNC Symbol;Acc:VGNC:30601]
ENSBTAG00000017753	ENSBTAG00000025477	GO:0043235	receptor complex	cellular_component	NA	NA	NA	NA	122.065	4.01747	9.30718	APP	amyloid beta precursor protein [Source:VGNC Symbol;Acc:VGNC:26038]	KIF3A	kinesin family member 3A [Source:VGNC Symbol;Acc:VGNC:30602]
ENSBTAG00000017753	ENSBTAG00000003215	GO:0043235	receptor complex	cellular_component	NA	NA	NA	NA	6.97201	4.01747	0.903177	APP	amyloid beta precursor protein [Source:VGNC Symbol;Acc:VGNC:26038]	KIF3B	kinesin family member 3B [Source:VGNC Symbol;Acc:VGNC:30603]
ENSBTAG00000017753	ENSBTAG00000012861	GO:0043235	receptor complex	cellular_component	NA	NA	NA	NA	20.2866	4.01747	3.88788	APP	amyloid beta precursor protein [Source:VGNC Symbol;Acc:VGNC:26038]	KIF4A	chromosome-associated kinesin KIF4A [Source:RefSeq peptide;Acc:NP_001193034]
ENSBTAG00000017753	ENSBTAG00000001631	GO:0043235	receptor complex	cellular_component	NA	NA	NA	NA	1.01904	4.01747	5.87807	APP	amyloid beta precursor protein [Source:VGNC Symbol;Acc:VGNC:26038]	KIFC1	kinesin family member C1 [Source:VGNC Symbol;Acc:VGNC:30611]
ENSBTAG00000017753	ENSBTAG00000007181	GO:0043235	receptor complex	cellular_component	NA	NA	NA	NA	3.98366	4.01747	NA	APP	amyloid beta precursor protein [Source:VGNC Symbol;Acc:VGNC:26038]	KIFC3	kinesin family member C3 [Source:VGNC Symbol;Acc:VGNC:30613]
ENSBTAG00000017753	ENSBTAG00000017299	GO:0043235	receptor complex	cellular_component	NA	NA	NA	NA	1.40231	4.01747	2.23443	APP	amyloid beta precursor protein [Source:VGNC Symbol;Acc:VGNC:26038]	KLC1
ENSBTAG00000017753	ENSBTAG00000019334	GO:0043235	receptor complex	cellular_component	NA	NA	NA	NA	NA	4.01747	1.16979	APP	amyloid beta precursor protein [Source:VGNC Symbol;Acc:VGNC:26038]	KLC2	kinesin light chain 2 [Source:VGNC Symbol;Acc:VGNC:30623]
ENSBTAG00000017753	ENSBTAG00000012755	GO:0043235	receptor complex	cellular_component	NA	NA	NA	NA	1.70008	4.01747	2.32318	APP	amyloid beta precursor protein [Source:VGNC Symbol;Acc:VGNC:26038]	KLC4	kinesin light chain 4 [Source:VGNC Symbol;Acc:VGNC:30625]
ENSBTAG00000017753	ENSBTAG00000044007	GO:0043235	receptor complex	cellular_component	NA	NA	NA	NA	6.10476	4.01747	0.472822	APP	amyloid beta precursor protein [Source:VGNC Symbol;Acc:VGNC:26038]	KLF12	Kruppel like factor 12 [Source:VGNC Symbol;Acc:VGNC:30628]
ENSBTAG00000017753	ENSBTAG00000020355	GO:0043235	receptor complex	cellular_component	NA	NA	NA	NA	7.9463	4.01747	2.72044	APP	amyloid beta precursor protein [Source:VGNC Symbol;Acc:VGNC:26038]	KLF4	Kruppel like factor 4 [Source:HGNC Symbol;Acc:HGNC:6348]
ENSBTAG00000017753	ENSBTAG00000015188	GO:0043235	receptor complex	cellular_component	NA	NA	NA	NA	NA	4.01747	23.5127	APP	amyloid beta precursor protein [Source:VGNC Symbol;Acc:VGNC:26038]	KLF6	Krueppel-like factor 6 [Source:RefSeq peptide;Acc:NP_001030348]
ENSBTAG00000017753	ENSBTAG00000044097	GO:0043235	receptor complex	cellular_component	NA	NA	NA	NA	2.00249	4.01747	NA	APP	amyloid beta precursor protein [Source:VGNC Symbol;Acc:VGNC:26038]	KLF7	Kruppel like factor 7 [Source:HGNC Symbol;Acc:HGNC:6350]
ENSBTAG00000017753	ENSBTAG00000005301	GO:0043235	receptor complex	cellular_component	NA	NA	NA	NA	32.0889	4.01747	NA	APP	amyloid beta precursor protein [Source:VGNC Symbol;Acc:VGNC:26038]	KLHL32	kelch like family member 32 [Source:HGNC Symbol;Acc:HGNC:21221]
ENSBTAG00000017753	ENSBTAG00000012225	GO:0043235	receptor complex	cellular_component	NA	NA	NA	NA	635.245	4.01747	55.5209	APP	amyloid beta precursor protein [Source:VGNC Symbol;Acc:VGNC:26038]	KPNA2	karyopherin subunit alpha 2 [Source:VGNC Symbol;Acc:VGNC:30701]
ENSBTAG00000017753	ENSBTAG00000017416	GO:0043235	receptor complex	cellular_component	NA	NA	NA	NA	NA	4.01747	0.868588	APP	amyloid beta precursor protein [Source:VGNC Symbol;Acc:VGNC:26038]	KPNA4	karyopherin subunit alpha 4 [Source:VGNC Symbol;Acc:VGNC:30703]
ENSBTAG00000017753	ENSBTAG00000030769	GO:0043235	receptor complex	cellular_component	NA	NA	NA	NA	1.14954	4.01747	7.92269	APP	amyloid beta precursor protein [Source:VGNC Symbol;Acc:VGNC:26038]	KPTN	kaptin, actin binding protein [Source:VGNC Symbol;Acc:VGNC:30709]
ENSBTAG00000017753	ENSBTAG00000009778	GO:0043235	receptor complex	cellular_component	NA	NA	NA	NA	20.3204	4.01747	5.20649	APP	amyloid beta precursor protein [Source:VGNC Symbol;Acc:VGNC:26038]	KRAS	KRAS proto-oncogene, GTPase [Source:VGNC Symbol;Acc:VGNC:30710]
ENSBTAG00000017753	ENSBTAG00000010617	GO:0043235	receptor complex	cellular_component	NA	NA	NA	NA	270.476	4.01747	121.58	APP	amyloid beta precursor protein [Source:VGNC Symbol;Acc:VGNC:26038]	KRTCAP2	keratinocyte associated protein 2 [Source:VGNC Symbol;Acc:VGNC:30751]
ENSBTAG00000017753	ENSBTAG00000011966	GO:0043235	receptor complex	cellular_component	NA	NA	NA	NA	1.49265	4.01747	1.63279	APP	amyloid beta precursor protein [Source:VGNC Symbol;Acc:VGNC:26038]	LAMC1	laminin subunit gamma 1 [Source:HGNC Symbol;Acc:HGNC:6492]
ENSBTAG00000017753	ENSBTAG00000018026	GO:0043235	receptor complex	cellular_component	NA	NA	NA	NA	37.2689	4.01747	19.206	APP	amyloid beta precursor protein [Source:VGNC Symbol;Acc:VGNC:26038]	LANCL2	LanC like 2 [Source:VGNC Symbol;Acc:VGNC:30784]
ENSBTAG00000017753	ENSBTAG00000005989	GO:0043235	receptor complex	cellular_component	NA	NA	NA	NA	50.0897	4.01747	11.9079	APP	amyloid beta precursor protein [Source:VGNC Symbol;Acc:VGNC:26038]	LAP3	leucine aminopeptidase 3 [Source:VGNC Symbol;Acc:VGNC:30786]
ENSBTAG00000017753	ENSBTAG00000012135	GO:0043235	receptor complex	cellular_component	NA	NA	NA	NA	8.18537	4.01747	0.310912	APP	amyloid beta precursor protein [Source:VGNC Symbol;Acc:VGNC:26038]	LARP1B	La ribonucleoprotein domain family member 1B [Source:VGNC Symbol;Acc:VGNC:30791]
ENSBTAG00000017753	ENSBTAG00000017164	GO:0043235	receptor complex	cellular_component	NA	NA	NA	NA	5.73537	4.01747	6.79946	APP	amyloid beta precursor protein [Source:VGNC Symbol;Acc:VGNC:26038]	LARP4	la-related protein 4 [Source:RefSeq peptide;Acc:NP_001094659]
ENSBTAG00000017753	ENSBTAG00000009632	GO:0043235	receptor complex	cellular_component	NA	NA	NA	NA	88.7195	4.01747	11.5331	APP	amyloid beta precursor protein [Source:VGNC Symbol;Acc:VGNC:26038]	LARP7	La ribonucleoprotein domain family member 7 [Source:VGNC Symbol;Acc:VGNC:30794]
ENSBTAG00000017753	ENSBTAG00000015076	GO:0043235	receptor complex	cellular_component	NA	NA	NA	NA	1.84193	4.01747	2.01272	APP	amyloid beta precursor protein [Source:VGNC Symbol;Acc:VGNC:26038]	LATS1	large tumor suppressor kinase 1 [Source:VGNC Symbol;Acc:VGNC:30800]
ENSBTAG00000017753	ENSBTAG00000009381	GO:0043235	receptor complex	cellular_component	GO:0007169	transmembrane receptor protein tyrosine kinase signaling pathway	biological_process	NA	3.43538	4.01747	NA	APP	amyloid beta precursor protein [Source:VGNC Symbol;Acc:VGNC:26038]	LCP2	lymphocyte cytosolic protein 2 [Source:VGNC Symbol;Acc:VGNC:30818]
ENSBTAG00000017753	ENSBTAG00000023333	GO:0043235	receptor complex	cellular_component	NA	NA	NA	NA	10.7828	4.01747	1.45849	APP	amyloid beta precursor protein [Source:VGNC Symbol;Acc:VGNC:26038]	LENG1	leukocyte receptor cluster member 1 [Source:VGNC Symbol;Acc:VGNC:30838]
ENSBTAG00000017753	ENSBTAG00000015444	GO:0043235	receptor complex	cellular_component	NA	NA	NA	NA	5.72738	4.01747	NA	APP	amyloid beta precursor protein [Source:VGNC Symbol;Acc:VGNC:26038]	LETM2	leucine zipper and EF-hand containing transmembrane protein 2 [Source:HGNC Symbol;Acc:HGNC:14648]
ENSBTAG00000017753	ENSBTAG00000010924	GO:0043235	receptor complex	cellular_component	NA	NA	NA	NA	16.9433	4.01747	5.58555	APP	amyloid beta precursor protein [Source:VGNC Symbol;Acc:VGNC:26038]	LETMD1	LETM1 domain containing 1 [Source:VGNC Symbol;Acc:VGNC:30847]
ENSBTAG00000017753	ENSBTAG00000040361	GO:0043235	receptor complex	cellular_component	NA	NA	NA	NA	NA	4.01747	0.375611	APP	amyloid beta precursor protein [Source:VGNC Symbol;Acc:VGNC:26038]	LFNG	LFNG O-fucosylpeptide 3-beta-N-acetylglucosaminyltransferase [Source:VGNC Symbol;Acc:VGNC:30849]
ENSBTAG00000017753	ENSBTAG00000002326	GO:0043235	receptor complex	cellular_component	NA	NA	NA	NA	96.094	4.01747	NA	APP	amyloid beta precursor protein [Source:VGNC Symbol;Acc:VGNC:26038]	LGALS3	galectin 3 [Source:VGNC Symbol;Acc:VGNC:30852]
ENSBTAG00000017753	ENSBTAG00000038735	GO:0043235	receptor complex	cellular_component	NA	NA	NA	NA	1.87242	4.01747	NA	APP	amyloid beta precursor protein [Source:VGNC Symbol;Acc:VGNC:26038]	LHB	Lutropin subunit beta [Source:UniProtKB/Swiss-Prot;Acc:P04651]
ENSBTAG00000017753	ENSBTAG00000018689	GO:0043235	receptor complex	cellular_component	NA	NA	NA	NA	6.39174	4.01747	3.21234	APP	amyloid beta precursor protein [Source:VGNC Symbol;Acc:VGNC:26038]	LIG3	DNA ligase 3 [Source:VGNC Symbol;Acc:VGNC:30883]
ENSBTAG00000017753	ENSBTAG00000012342	GO:0043235	receptor complex	cellular_component	NA	NA	NA	NA	5.74617	4.01747	1.50066	APP	amyloid beta precursor protein [Source:VGNC Symbol;Acc:VGNC:26038]	LIMA1	LIM domain and actin binding 1 [Source:VGNC Symbol;Acc:VGNC:30886]
ENSBTAG00000017753	ENSBTAG00000010677	GO:0043235	receptor complex	cellular_component	NA	NA	NA	NA	5.70344	4.01747	NA	APP	amyloid beta precursor protein [Source:VGNC Symbol;Acc:VGNC:26038]	LIMCH1	LIM and calponin homology domains 1 [Source:VGNC Symbol;Acc:VGNC:30887]
ENSBTAG00000017753	ENSBTAG00000006262	GO:0043235	receptor complex	cellular_component	NA	NA	NA	NA	NA	4.01747	0.60761	APP	amyloid beta precursor protein [Source:VGNC Symbol;Acc:VGNC:26038]	LIMS2	LIM zinc finger domain containing 2 [Source:VGNC Symbol;Acc:VGNC:30891]
ENSBTAG00000017753	ENSBTAG00000011367	GO:0043235	receptor complex	cellular_component	NA	NA	NA	NA	6.28205	4.01747	3.45958	APP	amyloid beta precursor protein [Source:VGNC Symbol;Acc:VGNC:26038]	LIN7A	lin-7 homolog A, crumbs cell polarity complex component [Source:VGNC Symbol;Acc:VGNC:30895]
ENSBTAG00000017753	ENSBTAG00000016070	GO:0043235	receptor complex	cellular_component	NA	NA	NA	NA	43.478	4.01747	1.04565	APP	amyloid beta precursor protein [Source:VGNC Symbol;Acc:VGNC:26038]	LINGO2	leucine rich repeat and Ig domain containing 2 [Source:VGNC Symbol;Acc:VGNC:30900]
ENSBTAG00000017753	ENSBTAG00000003965	GO:0043235	receptor complex	cellular_component	NA	NA	NA	NA	48.5935	4.01747	3.33506	APP	amyloid beta precursor protein [Source:VGNC Symbol;Acc:VGNC:26038]	LIPT1	lipoyltransferase 1 [Source:VGNC Symbol;Acc:VGNC:30910]
ENSBTAG00000017753	ENSBTAG00000002004	GO:0043235	receptor complex	cellular_component	NA	NA	NA	NA	217.182	4.01747	30.762	APP	amyloid beta precursor protein [Source:VGNC Symbol;Acc:VGNC:26038]	LLPH	LLP homolog, long-term synaptic facilitation [Source:VGNC Symbol;Acc:VGNC:30917]
ENSBTAG00000017753	ENSBTAG00000006833	GO:0043235	receptor complex	cellular_component	NA	NA	NA	NA	7.73061	4.01747	29.106	APP	amyloid beta precursor protein [Source:VGNC Symbol;Acc:VGNC:26038]	LMAN1	lectin, mannose binding 1 [Source:VGNC Symbol;Acc:VGNC:30918]
ENSBTAG00000017753	ENSBTAG00000005431	GO:0043235	receptor complex	cellular_component	NA	NA	NA	NA	0.547515	4.01747	NA	APP	amyloid beta precursor protein [Source:VGNC Symbol;Acc:VGNC:26038]	LMCD1	LIM and cysteine rich domains 1 [Source:VGNC Symbol;Acc:VGNC:30926]
ENSBTAG00000017753	ENSBTAG00000017925	GO:0043235	receptor complex	cellular_component	NA	NA	NA	NA	NA	4.01747	3.93832	APP	amyloid beta precursor protein [Source:VGNC Symbol;Acc:VGNC:26038]	LMF2	lipase maturation factor 2 [Source:VGNC Symbol;Acc:VGNC:30927]
ENSBTAG00000017753	ENSBTAG00000020658	GO:0043235	receptor complex	cellular_component	NA	NA	NA	NA	2.67918	4.01747	NA	APP	amyloid beta precursor protein [Source:VGNC Symbol;Acc:VGNC:26038]	LNX1	ligand of numb-protein X 1 [Source:HGNC Symbol;Acc:HGNC:6657]
ENSBTAG00000017753	ENSBTAG00000003791	GO:0043235	receptor complex	cellular_component	NA	NA	NA	NA	2.152	4.01747	NA	APP	amyloid beta precursor protein [Source:VGNC Symbol;Acc:VGNC:26038]	LPAR3	lysophosphatidic acid receptor 3 [Source:VGNC Symbol;Acc:VGNC:30957]
ENSBTAG00000017753	ENSBTAG00000012855	GO:0043235	receptor complex	cellular_component	NA	NA	NA	NA	NA	4.01747	5.52765	APP	amyloid beta precursor protein [Source:VGNC Symbol;Acc:VGNC:26038]	LPL	lipoprotein lipase [Source:VGNC Symbol;Acc:VGNC:30969]
ENSBTAG00000017753	ENSBTAG00000010830	GO:0043235	receptor complex	cellular_component	GO:0043235	receptor complex	cellular_component	NA	NA	4.01747	1.40396	APP	amyloid beta precursor protein [Source:VGNC Symbol;Acc:VGNC:26038]	LRP1	LDL receptor related protein 1 [Source:VGNC Symbol;Acc:VGNC:30986]
ENSBTAG00000017753	ENSBTAG00000004555	GO:0043235	receptor complex	cellular_component	GO:0043235	receptor complex	cellular_component	NA	5.62879	4.01747	NA	APP	amyloid beta precursor protein [Source:VGNC Symbol;Acc:VGNC:26038]	LRP2	LDL receptor related protein 2 [Source:VGNC Symbol;Acc:VGNC:30990]
ENSBTAG00000017753	ENSBTAG00000017533	GO:0043235	receptor complex	cellular_component	NA	NA	NA	NA	3.69648	4.01747	1.04058	APP	amyloid beta precursor protein [Source:VGNC Symbol;Acc:VGNC:26038]	LRRC1	leucine rich repeat containing 1 [Source:VGNC Symbol;Acc:VGNC:30998]
ENSBTAG00000017753	ENSBTAG00000019198	GO:0043235	receptor complex	cellular_component	NA	NA	NA	NA	26.5354	4.01747	7.21403	APP	amyloid beta precursor protein [Source:VGNC Symbol;Acc:VGNC:26038]	LRRC42	leucine rich repeat containing 42 [Source:VGNC Symbol;Acc:VGNC:31016]
ENSBTAG00000017753	ENSBTAG00000006072	GO:0043235	receptor complex	cellular_component	NA	NA	NA	NA	13.2237	4.01747	14.3884	APP	amyloid beta precursor protein [Source:VGNC Symbol;Acc:VGNC:26038]	LRRC59	Leucine-rich repeat-containing protein 59 [Source:UniProtKB/Swiss-Prot;Acc:Q5E9X4]
ENSBTAG00000017753	ENSBTAG00000020958	GO:0043235	receptor complex	cellular_component	NA	NA	NA	NA	2.68152	4.01747	29.1592	APP	amyloid beta precursor protein [Source:VGNC Symbol;Acc:VGNC:26038]	LRRC8D	leucine rich repeat containing 8 VRAC subunit D [Source:VGNC Symbol;Acc:VGNC:31032]
ENSBTAG00000017753	ENSBTAG00000014060	GO:0043235	receptor complex	cellular_component	NA	NA	NA	NA	62.1826	4.01747	92.1758	APP	amyloid beta precursor protein [Source:VGNC Symbol;Acc:VGNC:26038]	LSM6	LSM6 homolog, U6 small nuclear RNA and mRNA degradation associated [Source:VGNC Symbol;Acc:VGNC:31058]
ENSBTAG00000017753	ENSBTAG00000010555	GO:0043235	receptor complex	cellular_component	NA	NA	NA	NA	0.569963	4.01747	NA	APP	amyloid beta precursor protein [Source:VGNC Symbol;Acc:VGNC:26038]	LSMEM1	leucine rich single-pass membrane protein 1 [Source:VGNC Symbol;Acc:VGNC:31061]
ENSBTAG00000017753	ENSBTAG00000032163	GO:0043235	receptor complex	cellular_component	NA	NA	NA	NA	204.037	4.01747	10.8003	APP	amyloid beta precursor protein [Source:VGNC Symbol;Acc:VGNC:26038]	LTV1	Protein LTV1 homolog [Source:UniProtKB/Swiss-Prot;Acc:Q0VC06]
ENSBTAG00000017753	ENSBTAG00000010961	GO:0043235	receptor complex	cellular_component	NA	NA	NA	NA	112.553	4.01747	5.92614	APP	amyloid beta precursor protein [Source:VGNC Symbol;Acc:VGNC:26038]	LYRM7	LYR motif containing 7 [Source:VGNC Symbol;Acc:VGNC:31111]
ENSBTAG00000017753	ENSBTAG00000047924	GO:0043235	receptor complex	cellular_component	NA	NA	NA	NA	NA	4.01747	0.369779	APP	amyloid beta precursor protein [Source:VGNC Symbol;Acc:VGNC:26038]	MAB21L2	mab-21 like 2 [Source:VGNC Symbol;Acc:VGNC:31128]
ENSBTAG00000017753	ENSBTAG00000035319	GO:0043235	receptor complex	cellular_component	NA	NA	NA	NA	384.678	4.01747	29.9585	APP	amyloid beta precursor protein [Source:VGNC Symbol;Acc:VGNC:26038]	MAD2L1
ENSBTAG00000017753	ENSBTAG00000039090	GO:0043235	receptor complex	cellular_component	NA	NA	NA	NA	NA	4.01747	16.6299	APP	amyloid beta precursor protein [Source:VGNC Symbol;Acc:VGNC:26038]	MAGEH1	MAGE family member H1 [Source:VGNC Symbol;Acc:VGNC:31145]
ENSBTAG00000017753	ENSBTAG00000019231	GO:0043235	receptor complex	cellular_component	NA	NA	NA	NA	39.1644	4.01747	7.35193	APP	amyloid beta precursor protein [Source:VGNC Symbol;Acc:VGNC:26038]	MAIP1	matrix AAA peptidase interacting protein 1 [Source:VGNC Symbol;Acc:VGNC:31150]
ENSBTAG00000017753	ENSBTAG00000014053	GO:0043235	receptor complex	cellular_component	NA	NA	NA	NA	1.07789	4.01747	NA	APP	amyloid beta precursor protein [Source:VGNC Symbol;Acc:VGNC:26038]	MAK	male germ cell associated kinase [Source:VGNC Symbol;Acc:VGNC:31152]
ENSBTAG00000017753	ENSBTAG00000006135	GO:0043235	receptor complex	cellular_component	NA	NA	NA	NA	5.42398	4.01747	21.4934	APP	amyloid beta precursor protein [Source:VGNC Symbol;Acc:VGNC:26038]	MAP1LC3A	microtubule associated protein 1 light chain 3 alpha [Source:VGNC Symbol;Acc:VGNC:31179]
ENSBTAG00000017753	ENSBTAG00000018130	GO:0043235	receptor complex	cellular_component	NA	NA	NA	NA	NA	4.01747	0.275777	APP	amyloid beta precursor protein [Source:VGNC Symbol;Acc:VGNC:26038]	MAP2	microtubule associated protein 2 [Source:VGNC Symbol;Acc:VGNC:31182]
ENSBTAG00000017753	ENSBTAG00000010576	GO:0043235	receptor complex	cellular_component	NA	NA	NA	NA	8.41245	4.01747	3.29018	APP	amyloid beta precursor protein [Source:VGNC Symbol;Acc:VGNC:26038]	MAP2K3	mitogen-activated protein kinase kinase 3 [Source:VGNC Symbol;Acc:VGNC:31184]
ENSBTAG00000017753	ENSBTAG00000012103	GO:0043235	receptor complex	cellular_component	NA	NA	NA	NA	19.8888	4.01747	2.37413	APP	amyloid beta precursor protein [Source:VGNC Symbol;Acc:VGNC:26038]	MAP2K4	mitogen-activated protein kinase kinase 4 [Source:VGNC Symbol;Acc:VGNC:31185]
ENSBTAG00000017753	ENSBTAG00000004114	GO:0043235	receptor complex	cellular_component	NA	NA	NA	NA	NA	4.01747	0.557513	APP	amyloid beta precursor protein [Source:VGNC Symbol;Acc:VGNC:26038]	MAP3K11	mitogen-activated protein kinase kinase kinase 11 [Source:VGNC Symbol;Acc:VGNC:31189]
ENSBTAG00000017753	ENSBTAG00000009065	GO:0043235	receptor complex	cellular_component	NA	NA	NA	NA	NA	4.01747	5.8669	APP	amyloid beta precursor protein [Source:VGNC Symbol;Acc:VGNC:26038]	MAP3K5	mitogen-activated protein kinase kinase kinase 5 [Source:VGNC Symbol;Acc:VGNC:31198]
ENSBTAG00000017753	ENSBTAG00000020048	GO:0043235	receptor complex	cellular_component	NA	NA	NA	NA	7.25375	4.01747	NA	APP	amyloid beta precursor protein [Source:VGNC Symbol;Acc:VGNC:26038]	MAPK10	mitogen-activated protein kinase 10 [Source:VGNC Symbol;Acc:VGNC:31213]
ENSBTAG00000017753	ENSBTAG00000010007	GO:0043235	receptor complex	cellular_component	NA	NA	NA	NA	1.34768	4.01747	0.586632	APP	amyloid beta precursor protein [Source:VGNC Symbol;Acc:VGNC:26038]	MAPK13	mitogen-activated protein kinase 13 [Source:HGNC Symbol;Acc:HGNC:6875]
ENSBTAG00000017753	ENSBTAG00000001014	GO:0043235	receptor complex	cellular_component	NA	NA	NA	NA	1.90545	4.01747	NA	APP	amyloid beta precursor protein [Source:VGNC Symbol;Acc:VGNC:26038]	MAPK7	mitogen-activated protein kinase 7 [Source:VGNC Symbol;Acc:VGNC:31222]
ENSBTAG00000017753	ENSBTAG00000007876	GO:0043235	receptor complex	cellular_component	NA	NA	NA	NA	8.65755	4.01747	0.997402	APP	amyloid beta precursor protein [Source:VGNC Symbol;Acc:VGNC:26038]	MAPK8	mitogen-activated protein kinase 8 [Source:VGNC Symbol;Acc:VGNC:31223]
ENSBTAG00000017753	ENSBTAG00000000317	GO:0043235	receptor complex	cellular_component	NA	NA	NA	NA	NA	4.01747	0.372521	APP	amyloid beta precursor protein [Source:VGNC Symbol;Acc:VGNC:26038]	MAPK8IP1	mitogen-activated protein kinase 8 interacting protein 1 [Source:VGNC Symbol;Acc:VGNC:31224]
ENSBTAG00000017753	ENSBTAG00000016532	GO:0043235	receptor complex	cellular_component	NA	NA	NA	NA	3.98243	4.01747	1.40836	APP	amyloid beta precursor protein [Source:VGNC Symbol;Acc:VGNC:26038]	MAPKAPK3	mitogen-activated protein kinase-activated protein kinase 3 [Source:VGNC Symbol;Acc:VGNC:31229]
ENSBTAG00000017753	ENSBTAG00000003908	GO:0043235	receptor complex	cellular_component	NA	NA	NA	NA	85.8683	4.01747	19.5494	APP	amyloid beta precursor protein [Source:VGNC Symbol;Acc:VGNC:26038]	MAPRE1	microtubule associated protein RP/EB family member 1 [Source:VGNC Symbol;Acc:VGNC:31232]
ENSBTAG00000017753	ENSBTAG00000007520	GO:0043235	receptor complex	cellular_component	NA	NA	NA	NA	90.2931	4.01747	3.37233	APP	amyloid beta precursor protein [Source:VGNC Symbol;Acc:VGNC:26038]	MAPRE2	microtubule associated protein RP/EB family member 2 [Source:VGNC Symbol;Acc:VGNC:31233]
ENSBTAG00000017753	ENSBTAG00000017512	GO:0043235	receptor complex	cellular_component	NA	NA	NA	NA	17.545	4.01747	NA	APP	amyloid beta precursor protein [Source:VGNC Symbol;Acc:VGNC:26038]	MAPT	Microtubule-associated protein tau [Source:UniProtKB/Swiss-Prot;Acc:P29172]
ENSBTAG00000017753	ENSBTAG00000004637	GO:0043235	receptor complex	cellular_component	NA	NA	NA	NA	NA	4.01747	0.434644	APP	amyloid beta precursor protein [Source:VGNC Symbol;Acc:VGNC:26038]	MAR10	membrane associated ring-CH-type finger 10 [Source:VGNC Symbol;Acc:VGNC:31237]
ENSBTAG00000017753	ENSBTAG00000006797	GO:0043235	receptor complex	cellular_component	NA	NA	NA	NA	0.515904	4.01747	NA	APP	amyloid beta precursor protein [Source:VGNC Symbol;Acc:VGNC:26038]	MAR3	membrane associated ring-CH-type finger 3 [Source:VGNC Symbol;Acc:VGNC:31239]
ENSBTAG00000017753	ENSBTAG00000002056	GO:0043235	receptor complex	cellular_component	NA	NA	NA	NA	3.4799	4.01747	0.872913	APP	amyloid beta precursor protein [Source:VGNC Symbol;Acc:VGNC:26038]	MARS2	methionyl-tRNA synthetase 2, mitochondrial [Source:VGNC Symbol;Acc:VGNC:31251]
ENSBTAG00000017753	ENSBTAG00000020444	GO:0043235	receptor complex	cellular_component	NA	NA	NA	NA	0.71176	4.01747	0.481403	APP	amyloid beta precursor protein [Source:VGNC Symbol;Acc:VGNC:26038]	MAST2	microtubule associated serine/threonine kinase 2 [Source:VGNC Symbol;Acc:VGNC:31258]
ENSBTAG00000017753	ENSBTAG00000012350	GO:0043235	receptor complex	cellular_component	NA	NA	NA	NA	241.535	4.01747	11.2609	APP	amyloid beta precursor protein [Source:VGNC Symbol;Acc:VGNC:26038]	MAT2B	methionine adenosyltransferase 2B [Source:VGNC Symbol;Acc:VGNC:31262]
ENSBTAG00000017753	ENSBTAG00000003801	GO:0043235	receptor complex	cellular_component	NA	NA	NA	NA	3.35695	4.01747	1.81735	APP	amyloid beta precursor protein [Source:VGNC Symbol;Acc:VGNC:26038]	MBD1	methyl-CpG binding domain protein 1 [Source:VGNC Symbol;Acc:VGNC:31273]
ENSBTAG00000017753	ENSBTAG00000004564	GO:0043235	receptor complex	cellular_component	NA	NA	NA	NA	3.14786	4.01747	3.09746	APP	amyloid beta precursor protein [Source:VGNC Symbol;Acc:VGNC:26038]	MBNL1	muscleblind like splicing regulator 1 [Source:VGNC Symbol;Acc:VGNC:31283]
ENSBTAG00000017753	ENSBTAG00000035858	GO:0043235	receptor complex	cellular_component	NA	NA	NA	NA	1.36716	4.01747	1.56657	APP	amyloid beta precursor protein [Source:VGNC Symbol;Acc:VGNC:26038]	MCC	mutated in colorectal cancers [Source:HGNC Symbol;Acc:HGNC:6935]
ENSBTAG00000017753	ENSBTAG00000035247	GO:0043235	receptor complex	cellular_component	NA	NA	NA	NA	4.29452	4.01747	10.231	APP	amyloid beta precursor protein [Source:VGNC Symbol;Acc:VGNC:26038]	MCEE	methylmalonyl-CoA epimerase [Source:VGNC Symbol;Acc:VGNC:31300]
ENSBTAG00000017753	ENSBTAG00000003358	GO:0043235	receptor complex	cellular_component	NA	NA	NA	NA	26.8324	4.01747	29.1538	APP	amyloid beta precursor protein [Source:VGNC Symbol;Acc:VGNC:26038]	MCFD2	multiple coagulation factor deficiency 2 [Source:VGNC Symbol;Acc:VGNC:31304]
ENSBTAG00000017753	ENSBTAG00000016406	GO:0043235	receptor complex	cellular_component	NA	NA	NA	NA	13.9214	4.01747	1.78153	APP	amyloid beta precursor protein [Source:VGNC Symbol;Acc:VGNC:26038]	MCM10	minichromosome maintenance 10 replication initiation factor [Source:VGNC Symbol;Acc:VGNC:31307]
ENSBTAG00000017753	ENSBTAG00000014380	GO:0043235	receptor complex	cellular_component	NA	NA	NA	NA	4.72898	4.01747	7.05194	APP	amyloid beta precursor protein [Source:VGNC Symbol;Acc:VGNC:26038]	MCM2	minichromosome maintenance complex component 2 [Source:VGNC Symbol;Acc:VGNC:31308]
ENSBTAG00000017753	ENSBTAG00000015595	GO:0043235	receptor complex	cellular_component	NA	NA	NA	NA	18.9482	4.01747	24.5241	APP	amyloid beta precursor protein [Source:VGNC Symbol;Acc:VGNC:26038]	MCM5	minichromosome maintenance complex component 5 [Source:VGNC Symbol;Acc:VGNC:31311]
ENSBTAG00000017753	ENSBTAG00000030965	GO:0043235	receptor complex	cellular_component	NA	NA	NA	NA	17.6946	4.01747	23.5862	APP	amyloid beta precursor protein [Source:VGNC Symbol;Acc:VGNC:26038]	MCM7	minichromosome maintenance complex component 7 [Source:VGNC Symbol;Acc:VGNC:31313]
ENSBTAG00000017753	ENSBTAG00000013689	GO:0043235	receptor complex	cellular_component	NA	NA	NA	NA	5.56187	4.01747	NA	APP	amyloid beta precursor protein [Source:VGNC Symbol;Acc:VGNC:26038]	MCTP2	multiple C2 and transmembrane domain containing 2 [Source:VGNC Symbol;Acc:VGNC:31324]
ENSBTAG00000017753	ENSBTAG00000010422	GO:0043235	receptor complex	cellular_component	NA	NA	NA	NA	54.9007	4.01747	5.0208	APP	amyloid beta precursor protein [Source:VGNC Symbol;Acc:VGNC:26038]	MDM2	MDM2 proto-oncogene [Source:VGNC Symbol;Acc:VGNC:31336]
ENSBTAG00000017753	ENSBTAG00000006255	GO:0043235	receptor complex	cellular_component	NA	NA	NA	NA	53.0554	4.01747	3.30726	APP	amyloid beta precursor protein [Source:VGNC Symbol;Acc:VGNC:26038]	MDM4	MDM4, p53 regulator [Source:VGNC Symbol;Acc:VGNC:31337]
ENSBTAG00000017753	ENSBTAG00000018314	GO:0043235	receptor complex	cellular_component	NA	NA	NA	NA	5.88034	4.01747	9.06813	APP	amyloid beta precursor protein [Source:VGNC Symbol;Acc:VGNC:26038]	MED11	mediator complex subunit 11 [Source:VGNC Symbol;Acc:VGNC:31348]
ENSBTAG00000017753	ENSBTAG00000021351	GO:0043235	receptor complex	cellular_component	NA	NA	NA	NA	NA	4.01747	1.28587	APP	amyloid beta precursor protein [Source:VGNC Symbol;Acc:VGNC:26038]	MED12	mediator complex subunit 12 [Source:VGNC Symbol;Acc:VGNC:31349]
ENSBTAG00000017753	ENSBTAG00000002389	GO:0043235	receptor complex	cellular_component	NA	NA	NA	NA	8.79451	4.01747	4.04224	APP	amyloid beta precursor protein [Source:VGNC Symbol;Acc:VGNC:26038]	MED19	mediator complex subunit 19 [Source:VGNC Symbol;Acc:VGNC:31356]
ENSBTAG00000017753	ENSBTAG00000021468	GO:0043235	receptor complex	cellular_component	NA	NA	NA	NA	2.42006	4.01747	2.40489	APP	amyloid beta precursor protein [Source:VGNC Symbol;Acc:VGNC:26038]	MED24	mediator complex subunit 24 [Source:VGNC Symbol;Acc:VGNC:31361]
ENSBTAG00000017753	ENSBTAG00000026254	GO:0043235	receptor complex	cellular_component	NA	NA	NA	NA	38.6422	4.01747	6.09544	APP	amyloid beta precursor protein [Source:VGNC Symbol;Acc:VGNC:26038]	MED30	mediator complex subunit 30 [Source:VGNC Symbol;Acc:VGNC:31366]
ENSBTAG00000017753	ENSBTAG00000019502	GO:0043235	receptor complex	cellular_component	NA	NA	NA	NA	340.576	4.01747	32.4383	APP	amyloid beta precursor protein [Source:VGNC Symbol;Acc:VGNC:26038]	MED4	mediator complex subunit 4 [Source:VGNC Symbol;Acc:VGNC:31368]
ENSBTAG00000017753	ENSBTAG00000016899	GO:0043235	receptor complex	cellular_component	NA	NA	NA	NA	26.2761	4.01747	4.70877	APP	amyloid beta precursor protein [Source:VGNC Symbol;Acc:VGNC:26038]	MED8	mediator complex subunit 8 [Source:HGNC Symbol;Acc:HGNC:19971]
ENSBTAG00000017753	ENSBTAG00000020517	GO:0043235	receptor complex	cellular_component	NA	NA	NA	NA	1.92983	4.01747	4.11017	APP	amyloid beta precursor protein [Source:VGNC Symbol;Acc:VGNC:26038]	MED9	mediator complex subunit 9 [Source:VGNC Symbol;Acc:VGNC:31370]
ENSBTAG00000017753	ENSBTAG00000003172	GO:0043235	receptor complex	cellular_component	NA	NA	NA	NA	9.01953	4.01747	1.93471	APP	amyloid beta precursor protein [Source:VGNC Symbol;Acc:VGNC:26038]	MEIS2	Meis homeobox 2 [Source:VGNC Symbol;Acc:VGNC:31382]
ENSBTAG00000017753	ENSBTAG00000001565	GO:0043235	receptor complex	cellular_component	NA	NA	NA	NA	63.057	4.01747	103.463	APP	amyloid beta precursor protein [Source:VGNC Symbol;Acc:VGNC:26038]	MESD	mesoderm development LRP chaperone [Source:VGNC Symbol;Acc:VGNC:31392]
ENSBTAG00000017753	ENSBTAG00000017223	GO:0043235	receptor complex	cellular_component	NA	NA	NA	NA	69.5037	4.01747	68.0665	APP	amyloid beta precursor protein [Source:VGNC Symbol;Acc:VGNC:26038]	MEST	mesoderm specific transcript [Source:VGNC Symbol;Acc:VGNC:31393]
ENSBTAG00000017753	ENSBTAG00000019944	GO:0043235	receptor complex	cellular_component	NA	NA	NA	NA	94.441	4.01747	21.3139	APP	amyloid beta precursor protein [Source:VGNC Symbol;Acc:VGNC:26038]	METAP2	methionyl aminopeptidase 2 [Source:VGNC Symbol;Acc:VGNC:31397]
ENSBTAG00000017753	ENSBTAG00000009458	GO:0043235	receptor complex	cellular_component	NA	NA	NA	NA	6.30542	4.01747	7.80692	APP	amyloid beta precursor protein [Source:VGNC Symbol;Acc:VGNC:26038]	METTL2	Methyltransferase-like protein 2 [Source:UniProtKB/Swiss-Prot;Acc:Q0P5B2]
ENSBTAG00000017753	ENSBTAG00000008382	GO:0043235	receptor complex	cellular_component	NA	NA	NA	NA	NA	4.01747	0.956428	APP	amyloid beta precursor protein [Source:VGNC Symbol;Acc:VGNC:26038]	METTL25	methyltransferase like 25 [Source:HGNC Symbol;Acc:HGNC:26228]
ENSBTAG00000017753	ENSBTAG00000016430	GO:0043235	receptor complex	cellular_component	NA	NA	NA	NA	20.9613	4.01747	3.5978	APP	amyloid beta precursor protein [Source:VGNC Symbol;Acc:VGNC:26038]	METTL8	methyltransferase like 8 [Source:VGNC Symbol;Acc:VGNC:31417]
ENSBTAG00000017753	ENSBTAG00000021065	GO:0043235	receptor complex	cellular_component	NA	NA	NA	NA	3.19595	4.01747	1.8716	APP	amyloid beta precursor protein [Source:VGNC Symbol;Acc:VGNC:26038]	MFSD13A	major facilitator superfamily domain containing 13A [Source:VGNC Symbol;Acc:VGNC:31434]
ENSBTAG00000017753	ENSBTAG00000015485	GO:0043235	receptor complex	cellular_component	NA	NA	NA	NA	2.74114	4.01747	NA	APP	amyloid beta precursor protein [Source:VGNC Symbol;Acc:VGNC:26038]	MGC134132	chromosome 6 open reading frame 118 [Source:HGNC Symbol;Acc:HGNC:21233]
ENSBTAG00000017753	ENSBTAG00000005807	GO:0043235	receptor complex	cellular_component	NA	NA	NA	NA	6.41906	4.01747	30.2163	APP	amyloid beta precursor protein [Source:VGNC Symbol;Acc:VGNC:26038]	MICU1	mitochondrial calcium uptake 1 [Source:VGNC Symbol;Acc:VGNC:31461]
ENSBTAG00000017753	ENSBTAG00000005443	GO:0043235	receptor complex	cellular_component	NA	NA	NA	NA	11.0071	4.01747	3.84014	APP	amyloid beta precursor protein [Source:VGNC Symbol;Acc:VGNC:26038]	MIER1	MIER1 transcriptional regulator [Source:VGNC Symbol;Acc:VGNC:31469]
ENSBTAG00000017753	ENSBTAG00000006679	GO:0043235	receptor complex	cellular_component	NA	NA	NA	NA	NA	4.01747	0.331043	APP	amyloid beta precursor protein [Source:VGNC Symbol;Acc:VGNC:26038]	MITF	melanogenesis associated transcription factor [Source:VGNC Symbol;Acc:VGNC:31487]
ENSBTAG00000017753	ENSBTAG00000034987	GO:0043235	receptor complex	cellular_component	NA	NA	NA	NA	2.11909	4.01747	1.3669	APP	amyloid beta precursor protein [Source:VGNC Symbol;Acc:VGNC:26038]	MKKS	mcKusick-Kaufman/Bardet-Biedl syndromes putative chaperonin [Source:RefSeq peptide;Acc:NP_001193100]
ENSBTAG00000017753	ENSBTAG00000019933	GO:0043235	receptor complex	cellular_component	NA	NA	NA	NA	40.0305	4.01747	2.11874	APP	amyloid beta precursor protein [Source:VGNC Symbol;Acc:VGNC:26038]	MKNK1	MAP kinase interacting serine/threonine kinase 1 [Source:VGNC Symbol;Acc:VGNC:31491]
ENSBTAG00000017753	ENSBTAG00000014124	GO:0043235	receptor complex	cellular_component	NA	NA	NA	NA	7.33743	4.01747	2.77605	APP	amyloid beta precursor protein [Source:VGNC Symbol;Acc:VGNC:26038]	MLLT3	MLLT3, super elongation complex subunit [Source:VGNC Symbol;Acc:VGNC:31503]
ENSBTAG00000017753	ENSBTAG00000046670	GO:0043235	receptor complex	cellular_component	NA	NA	NA	NA	13.4776	4.01747	9.95698	APP	amyloid beta precursor protein [Source:VGNC Symbol;Acc:VGNC:26038]	MLX	MLX, MAX dimerization protein [Source:VGNC Symbol;Acc:VGNC:31508]
ENSBTAG00000017753	ENSBTAG00000025297	GO:0043235	receptor complex	cellular_component	NA	NA	NA	NA	14.636	4.01747	1.16051	APP	amyloid beta precursor protein [Source:VGNC Symbol;Acc:VGNC:26038]	MMGT1	membrane magnesium transporter 1 [Source:VGNC Symbol;Acc:VGNC:31516]
ENSBTAG00000017753	ENSBTAG00000020720	GO:0043235	receptor complex	cellular_component	NA	NA	NA	NA	43.8118	4.01747	16.6063	APP	amyloid beta precursor protein [Source:VGNC Symbol;Acc:VGNC:26038]	MMTAG2	Multiple myeloma tumor-associated protein 2 homolog [Source:UniProtKB/Swiss-Prot;Acc:Q58DU0]
ENSBTAG00000017753	ENSBTAG00000000281	GO:0043235	receptor complex	cellular_component	NA	NA	NA	NA	233.187	4.01747	22.8376	APP	amyloid beta precursor protein [Source:VGNC Symbol;Acc:VGNC:26038]	MND1	meiotic nuclear divisions 1 [Source:VGNC Symbol;Acc:VGNC:31538]
ENSBTAG00000017753	ENSBTAG00000006259	GO:0043235	receptor complex	cellular_component	NA	NA	NA	NA	26.2871	4.01747	6.49841	APP	amyloid beta precursor protein [Source:VGNC Symbol;Acc:VGNC:26038]	MOB1A	MOB kinase activator 1A [Source:VGNC Symbol;Acc:VGNC:31541]
ENSBTAG00000017753	ENSBTAG00000016290	GO:0043235	receptor complex	cellular_component	NA	NA	NA	NA	17.559	4.01747	1.47119	APP	amyloid beta precursor protein [Source:VGNC Symbol;Acc:VGNC:26038]	MOB1B	MOB kinase activator 1B [Source:VGNC Symbol;Acc:VGNC:31542]
ENSBTAG00000017753	ENSBTAG00000014526	GO:0043235	receptor complex	cellular_component	NA	NA	NA	NA	12.3451	4.01747	4.69681	APP	amyloid beta precursor protein [Source:VGNC Symbol;Acc:VGNC:26038]	MOB3A	MOB kinase activator 3A [Source:VGNC Symbol;Acc:VGNC:31544]
ENSBTAG00000017753	ENSBTAG00000023551	GO:0043235	receptor complex	cellular_component	NA	NA	NA	NA	NA	4.01747	1.64758	APP	amyloid beta precursor protein [Source:VGNC Symbol;Acc:VGNC:26038]	MOB3C	MOB kinase activator 3C [Source:VGNC Symbol;Acc:VGNC:31546]
ENSBTAG00000017753	ENSBTAG00000026422	GO:0043235	receptor complex	cellular_component	NA	NA	NA	NA	10.6302	4.01747	16.0125	APP	amyloid beta precursor protein [Source:VGNC Symbol;Acc:VGNC:26038]	MPG	N-methylpurine DNA glycosylase [Source:HGNC Symbol;Acc:HGNC:7211]
ENSBTAG00000017753	ENSBTAG00000005845	GO:0043235	receptor complex	cellular_component	NA	NA	NA	NA	0.918316	4.01747	15.3773	APP	amyloid beta precursor protein [Source:VGNC Symbol;Acc:VGNC:26038]	MPI	mannose-6-phosphate isomerase [Source:RefSeq peptide;Acc:NP_001030361]
ENSBTAG00000017753	ENSBTAG00000017536	GO:0043235	receptor complex	cellular_component	NA	NA	NA	NA	0.959983	4.01747	NA	APP	amyloid beta precursor protein [Source:VGNC Symbol;Acc:VGNC:26038]	MPP3	membrane palmitoylated protein 3 [Source:HGNC Symbol;Acc:HGNC:7221]
ENSBTAG00000017753	ENSBTAG00000000257	GO:0043235	receptor complex	cellular_component	NA	NA	NA	NA	25.2365	4.01747	NA	APP	amyloid beta precursor protein [Source:VGNC Symbol;Acc:VGNC:26038]	MRAP2	melanocortin 2 receptor accessory protein 2 [Source:VGNC Symbol;Acc:VGNC:31596]
ENSBTAG00000017753	ENSBTAG00000019162	GO:0043235	receptor complex	cellular_component	NA	NA	NA	NA	3.03716	4.01747	1.59576	APP	amyloid beta precursor protein [Source:VGNC Symbol;Acc:VGNC:26038]	MRM3	mitochondrial rRNA methyltransferase 3 [Source:VGNC Symbol;Acc:VGNC:31607]
ENSBTAG00000017753	ENSBTAG00000018360	GO:0043235	receptor complex	cellular_component	NA	NA	NA	NA	61.4093	4.01747	10.8505	APP	amyloid beta precursor protein [Source:VGNC Symbol;Acc:VGNC:26038]	MRPL1	mitochondrial ribosomal protein L1 [Source:VGNC Symbol;Acc:VGNC:31614]
ENSBTAG00000017753	ENSBTAG00000001832	GO:0043235	receptor complex	cellular_component	NA	NA	NA	NA	23.9359	4.01747	29.6061	APP	amyloid beta precursor protein [Source:VGNC Symbol;Acc:VGNC:26038]	MRPL10	mitochondrial ribosomal protein L10 [Source:VGNC Symbol;Acc:VGNC:31615]
ENSBTAG00000017753	ENSBTAG00000015006	GO:0043235	receptor complex	cellular_component	NA	NA	NA	NA	103.244	4.01747	74.4735	APP	amyloid beta precursor protein [Source:VGNC Symbol;Acc:VGNC:26038]	MRPL11	mitochondrial ribosomal protein L11 [Source:VGNC Symbol;Acc:VGNC:31616]
ENSBTAG00000017753	ENSBTAG00000002557	GO:0043235	receptor complex	cellular_component	NA	NA	NA	NA	92.9785	4.01747	16.1439	APP	amyloid beta precursor protein [Source:VGNC Symbol;Acc:VGNC:26038]	MRPL19	mitochondrial ribosomal protein L19 [Source:VGNC Symbol;Acc:VGNC:31622]
ENSBTAG00000017753	ENSBTAG00000004872	GO:0043235	receptor complex	cellular_component	NA	NA	NA	NA	1356.5	4.01747	93.7232	APP	amyloid beta precursor protein [Source:VGNC Symbol;Acc:VGNC:26038]	MRPL20	mitochondrial ribosomal protein L20 [Source:VGNC Symbol;Acc:VGNC:31624]
ENSBTAG00000017753	ENSBTAG00000001520	GO:0043235	receptor complex	cellular_component	NA	NA	NA	NA	26.3084	4.01747	88.2621	APP	amyloid beta precursor protein [Source:VGNC Symbol;Acc:VGNC:26038]	MRPL24	mitochondrial ribosomal protein L24 [Source:VGNC Symbol;Acc:VGNC:31627]
ENSBTAG00000017753	ENSBTAG00000021720	GO:0043235	receptor complex	cellular_component	NA	NA	NA	NA	197.288	4.01747	98.833	APP	amyloid beta precursor protein [Source:VGNC Symbol;Acc:VGNC:26038]	MRPL27	mitochondrial ribosomal protein L27 [Source:VGNC Symbol;Acc:VGNC:31628]
ENSBTAG00000017753	ENSBTAG00000016581	GO:0043235	receptor complex	cellular_component	NA	NA	NA	NA	16.6256	4.01747	44.3237	APP	amyloid beta precursor protein [Source:VGNC Symbol;Acc:VGNC:26038]	MRPL28	mitochondrial ribosomal protein L28 [Source:VGNC Symbol;Acc:VGNC:31629]
ENSBTAG00000017753	ENSBTAG00000030942	GO:0043235	receptor complex	cellular_component	NA	NA	NA	NA	48.2016	4.01747	58.4977	APP	amyloid beta precursor protein [Source:VGNC Symbol;Acc:VGNC:26038]	MRPL3	mitochondrial ribosomal protein L3 [Source:VGNC Symbol;Acc:VGNC:31630]
ENSBTAG00000017753	ENSBTAG00000014579	GO:0043235	receptor complex	cellular_component	NA	NA	NA	NA	47.2516	4.01747	20.3837	APP	amyloid beta precursor protein [Source:VGNC Symbol;Acc:VGNC:26038]	MRPL34	39S ribosomal protein L34, mitochondrial [Source:UniProtKB/Swiss-Prot;Acc:A8NN94]
ENSBTAG00000017753	ENSBTAG00000004823	GO:0043235	receptor complex	cellular_component	NA	NA	NA	NA	181.165	4.01747	46.2622	APP	amyloid beta precursor protein [Source:VGNC Symbol;Acc:VGNC:26038]	MRPL35	mitochondrial ribosomal protein L35 [Source:VGNC Symbol;Acc:VGNC:31632]
ENSBTAG00000017753	ENSBTAG00000008347	GO:0043235	receptor complex	cellular_component	NA	NA	NA	NA	104.514	4.01747	11.094	APP	amyloid beta precursor protein [Source:VGNC Symbol;Acc:VGNC:26038]	MRPL48	mitochondrial ribosomal protein L48 [Source:VGNC Symbol;Acc:VGNC:31643]
ENSBTAG00000017753	ENSBTAG00000005075	GO:0043235	receptor complex	cellular_component	NA	NA	NA	NA	9.45527	4.01747	15.7437	APP	amyloid beta precursor protein [Source:VGNC Symbol;Acc:VGNC:26038]	MRPL49	mitochondrial ribosomal protein L49 [Source:VGNC Symbol;Acc:VGNC:31644]
ENSBTAG00000017753	ENSBTAG00000014822	GO:0043235	receptor complex	cellular_component	NA	NA	NA	NA	154.703	4.01747	35.3175	APP	amyloid beta precursor protein [Source:VGNC Symbol;Acc:VGNC:26038]	MRPL52	mitochondrial ribosomal protein L52 [Source:VGNC Symbol;Acc:VGNC:31647]
ENSBTAG00000017753	ENSBTAG00000016599	GO:0043235	receptor complex	cellular_component	NA	NA	NA	NA	28.2703	4.01747	20.038	APP	amyloid beta precursor protein [Source:VGNC Symbol;Acc:VGNC:26038]	MRPL53	mitochondrial ribosomal protein L53 [Source:VGNC Symbol;Acc:VGNC:31648]
ENSBTAG00000017753	ENSBTAG00000003303	GO:0043235	receptor complex	cellular_component	NA	NA	NA	NA	139.774	4.01747	40.1225	APP	amyloid beta precursor protein [Source:VGNC Symbol;Acc:VGNC:26038]	MRPL58	mitochondrial ribosomal protein L58 [Source:VGNC Symbol;Acc:VGNC:31652]
ENSBTAG00000017753	ENSBTAG00000025571	GO:0043235	receptor complex	cellular_component	NA	NA	NA	NA	26.3008	4.01747	24.9615	APP	amyloid beta precursor protein [Source:VGNC Symbol;Acc:VGNC:26038]	MRPS18A	mitochondrial ribosomal protein S18A [Source:VGNC Symbol;Acc:VGNC:31658]
ENSBTAG00000017753	ENSBTAG00000005688	GO:0043235	receptor complex	cellular_component	NA	NA	NA	NA	11.1337	4.01747	10.6574	APP	amyloid beta precursor protein [Source:VGNC Symbol;Acc:VGNC:26038]	MRPS2	mitochondrial ribosomal protein S2 [Source:VGNC Symbol;Acc:VGNC:31660]
ENSBTAG00000017753	ENSBTAG00000007398	GO:0043235	receptor complex	cellular_component	NA	NA	NA	NA	97.0966	4.01747	48.6376	APP	amyloid beta precursor protein [Source:VGNC Symbol;Acc:VGNC:26038]	MRPS24	mitochondrial ribosomal protein S24 [Source:VGNC Symbol;Acc:VGNC:31664]
ENSBTAG00000017753	ENSBTAG00000012594	GO:0043235	receptor complex	cellular_component	NA	NA	NA	NA	181.84	4.01747	164.46	APP	amyloid beta precursor protein [Source:VGNC Symbol;Acc:VGNC:26038]	MRPS6	mitochondrial ribosomal protein S6 [Source:VGNC Symbol;Acc:VGNC:31676]
ENSBTAG00000017753	ENSBTAG00000009800	GO:0043235	receptor complex	cellular_component	NA	NA	NA	NA	1.03261	4.01747	NA	APP	amyloid beta precursor protein [Source:VGNC Symbol;Acc:VGNC:26038]	MSI1	musashi RNA binding protein 1 [Source:VGNC Symbol;Acc:VGNC:31697]
ENSBTAG00000017753	ENSBTAG00000009278	GO:0043235	receptor complex	cellular_component	NA	NA	NA	NA	27.5918	4.01747	8.60112	APP	amyloid beta precursor protein [Source:VGNC Symbol;Acc:VGNC:26038]	MSL3	MSL complex subunit 3 [Source:HGNC Symbol;Acc:HGNC:7370]
ENSBTAG00000017753	ENSBTAG00000011660	GO:0043235	receptor complex	cellular_component	NA	NA	NA	NA	5.32038	4.01747	NA	APP	amyloid beta precursor protein [Source:VGNC Symbol;Acc:VGNC:26038]	MSMB	microseminoprotein beta [Source:VGNC Symbol;Acc:VGNC:31700]
ENSBTAG00000017753	ENSBTAG00000045697	GO:0043235	receptor complex	cellular_component	NA	NA	NA	NA	0.54955	4.01747	1.80016	APP	amyloid beta precursor protein [Source:VGNC Symbol;Acc:VGNC:26038]	MTCP1	mature T-cell proliferation 1 [Source:HGNC Symbol;Acc:HGNC:7423]
ENSBTAG00000017753	ENSBTAG00000001522	GO:0043235	receptor complex	cellular_component	NA	NA	NA	NA	204.602	4.01747	6.35572	APP	amyloid beta precursor protein [Source:VGNC Symbol;Acc:VGNC:26038]	MTERF3	mitochondrial transcription termination factor 3 [Source:VGNC Symbol;Acc:VGNC:31721]
ENSBTAG00000017753	ENSBTAG00000000784	GO:0043235	receptor complex	cellular_component	NA	NA	NA	NA	45.9962	4.01747	11.6198	APP	amyloid beta precursor protein [Source:VGNC Symbol;Acc:VGNC:26038]	MTERF4	mitochondrial transcription termination factor 4 [Source:HGNC Symbol;Acc:HGNC:28785]
ENSBTAG00000017753	ENSBTAG00000021630	GO:0043235	receptor complex	cellular_component	NA	NA	NA	NA	54.5805	4.01747	7.46696	APP	amyloid beta precursor protein [Source:VGNC Symbol;Acc:VGNC:26038]	MTFMT	mitochondrial methionyl-tRNA formyltransferase [Source:VGNC Symbol;Acc:VGNC:31724]
ENSBTAG00000017753	ENSBTAG00000020304	GO:0043235	receptor complex	cellular_component	NA	NA	NA	NA	18.1636	4.01747	15.5891	APP	amyloid beta precursor protein [Source:VGNC Symbol;Acc:VGNC:26038]	MTG1
ENSBTAG00000017753	ENSBTAG00000009765	GO:0043235	receptor complex	cellular_component	NA	NA	NA	NA	13.9624	4.01747	6.03729	APP	amyloid beta precursor protein [Source:VGNC Symbol;Acc:VGNC:26038]	MTMR14	myotubularin related protein 14 [Source:VGNC Symbol;Acc:VGNC:31740]
ENSBTAG00000017753	ENSBTAG00000039231	GO:0043235	receptor complex	cellular_component	NA	NA	NA	NA	2.19241	4.01747	3.13679	APP	amyloid beta precursor protein [Source:VGNC Symbol;Acc:VGNC:26038]	MTURN	maturin, neural progenitor differentiation regulator homolog [Source:VGNC Symbol;Acc:VGNC:31755]
ENSBTAG00000017753	ENSBTAG00000003914	GO:0043235	receptor complex	cellular_component	NA	NA	NA	NA	4.65764	4.01747	21.022	APP	amyloid beta precursor protein [Source:VGNC Symbol;Acc:VGNC:26038]	MVB12A	multivesicular body subunit 12A [Source:VGNC Symbol;Acc:VGNC:31766]
ENSBTAG00000017753	ENSBTAG00000030913	GO:0043235	receptor complex	cellular_component	NA	NA	NA	NA	NA	4.01747	9.43182	APP	amyloid beta precursor protein [Source:VGNC Symbol;Acc:VGNC:26038]	MX1	MX dynamin like GTPase 1 [Source:VGNC Symbol;Acc:VGNC:31770]
ENSBTAG00000017753	ENSBTAG00000001042	GO:0043235	receptor complex	cellular_component	NA	NA	NA	NA	5.68467	4.01747	0.744011	APP	amyloid beta precursor protein [Source:VGNC Symbol;Acc:VGNC:26038]	MXD1	MAX dimerization protein 1 [Source:VGNC Symbol;Acc:VGNC:31771]
ENSBTAG00000017753	ENSBTAG00000017263	GO:0043235	receptor complex	cellular_component	NA	NA	NA	NA	27.8153	4.01747	8.41633	APP	amyloid beta precursor protein [Source:VGNC Symbol;Acc:VGNC:26038]	MXI1	MAX interactor 1, dimerization protein [Source:VGNC Symbol;Acc:VGNC:31773]
ENSBTAG00000017753	ENSBTAG00000007430	GO:0043235	receptor complex	cellular_component	NA	NA	NA	NA	3.22726	4.01747	2.78344	APP	amyloid beta precursor protein [Source:VGNC Symbol;Acc:VGNC:26038]	MYBBP1A	MYB binding protein 1a [Source:VGNC Symbol;Acc:VGNC:31777]
ENSBTAG00000017753	ENSBTAG00000008409	GO:0043235	receptor complex	cellular_component	NA	NA	NA	NA	NA	4.01747	70.651	APP	amyloid beta precursor protein [Source:VGNC Symbol;Acc:VGNC:26038]	MYC	MYC proto-oncogene, bHLH transcription factor [Source:VGNC Symbol;Acc:VGNC:31784]
ENSBTAG00000017753	ENSBTAG00000033008	GO:0043235	receptor complex	cellular_component	NA	NA	NA	NA	12.4217	4.01747	2.25968	APP	amyloid beta precursor protein [Source:VGNC Symbol;Acc:VGNC:26038]	MYOZ1	myozenin 1 [Source:VGNC Symbol;Acc:VGNC:31840]
ENSBTAG00000017753	ENSBTAG00000014646	GO:0043235	receptor complex	cellular_component	NA	NA	NA	NA	NA	4.01747	2.15133	APP	amyloid beta precursor protein [Source:VGNC Symbol;Acc:VGNC:26038]	MZT2	Mitotic-spindle organizing protein 2 [Source:UniProtKB/Swiss-Prot;Acc:A5PJV8]
ENSBTAG00000017753	ENSBTAG00000006666	GO:0043235	receptor complex	cellular_component	NA	NA	NA	NA	5.8798	4.01747	5.4099	APP	amyloid beta precursor protein [Source:VGNC Symbol;Acc:VGNC:26038]	NAA25	N(alpha)-acetyltransferase 25, NatB auxiliary subunit [Source:HGNC Symbol;Acc:HGNC:25783]
ENSBTAG00000017753	ENSBTAG00000019478	GO:0043235	receptor complex	cellular_component	NA	NA	NA	NA	9.07783	4.01747	0.52923	APP	amyloid beta precursor protein [Source:VGNC Symbol;Acc:VGNC:26038]	NAAA	N-acylethanolamine acid amidase [Source:VGNC Symbol;Acc:VGNC:31854]
ENSBTAG00000017753	ENSBTAG00000010132	GO:0043235	receptor complex	cellular_component	NA	NA	NA	NA	187.361	4.01747	12.0335	APP	amyloid beta precursor protein [Source:VGNC Symbol;Acc:VGNC:26038]	NAE1	NEDD8 activating enzyme E1 subunit 1 [Source:VGNC Symbol;Acc:VGNC:31866]
ENSBTAG00000017753	ENSBTAG00000009506	GO:0043235	receptor complex	cellular_component	NA	NA	NA	NA	0.80701	4.01747	21.8777	APP	amyloid beta precursor protein [Source:VGNC Symbol;Acc:VGNC:26038]	NAGA	alpha-N-acetylgalactosaminidase [Source:VGNC Symbol;Acc:VGNC:31867]
ENSBTAG00000017753	ENSBTAG00000013084	GO:0043235	receptor complex	cellular_component	NA	NA	NA	NA	4.71147	4.01747	6.12858	APP	amyloid beta precursor protein [Source:VGNC Symbol;Acc:VGNC:26038]	NAPA	NSF attachment protein alpha [Source:VGNC Symbol;Acc:VGNC:31881]
ENSBTAG00000017753	ENSBTAG00000005158	GO:0043235	receptor complex	cellular_component	NA	NA	NA	NA	1.8306	4.01747	2.60698	APP	amyloid beta precursor protein [Source:VGNC Symbol;Acc:VGNC:26038]	NAPG	NSF attachment protein gamma [Source:VGNC Symbol;Acc:VGNC:31884]
ENSBTAG00000017753	ENSBTAG00000018178	GO:0043235	receptor complex	cellular_component	NA	NA	NA	NA	7.77492	4.01747	5.59263	APP	amyloid beta precursor protein [Source:VGNC Symbol;Acc:VGNC:26038]	NARF	nuclear prelamin A recognition factor [Source:RefSeq peptide;Acc:NP_001095788]
ENSBTAG00000017753	ENSBTAG00000002484	GO:0043235	receptor complex	cellular_component	NA	NA	NA	NA	2.75166	4.01747	3.8671	APP	amyloid beta precursor protein [Source:VGNC Symbol;Acc:VGNC:26038]	NARFL	Cytosolic Fe-S cluster assembly factor NARFL [Source:UniProtKB/Swiss-Prot;Acc:A4FV58]
ENSBTAG00000017753	ENSBTAG00000038084	GO:0043235	receptor complex	cellular_component	NA	NA	NA	NA	1.30776	4.01747	1.41162	APP	amyloid beta precursor protein [Source:VGNC Symbol;Acc:VGNC:26038]	NAT6	N-acetyltransferase 6 [Source:VGNC Symbol;Acc:VGNC:31889]
ENSBTAG00000017753	ENSBTAG00000021919	GO:0043235	receptor complex	cellular_component	NA	NA	NA	NA	NA	4.01747	1.4186	APP	amyloid beta precursor protein [Source:VGNC Symbol;Acc:VGNC:26038]	NAV1	neuron navigator 1 [Source:HGNC Symbol;Acc:HGNC:15989]
ENSBTAG00000017753	ENSBTAG00000016621	GO:0043235	receptor complex	cellular_component	NA	NA	NA	NA	9.94506	4.01747	2.77845	APP	amyloid beta precursor protein [Source:VGNC Symbol;Acc:VGNC:26038]	NCBP3	nuclear cap binding subunit 3 [Source:VGNC Symbol;Acc:VGNC:31909]
ENSBTAG00000017753	ENSBTAG00000004334	GO:0043235	receptor complex	cellular_component	NA	NA	NA	NA	6.25249	4.01747	18.4606	APP	amyloid beta precursor protein [Source:VGNC Symbol;Acc:VGNC:26038]	NCSTN	nicastrin [Source:VGNC Symbol;Acc:VGNC:31929]
ENSBTAG00000017753	ENSBTAG00000011994	GO:0043235	receptor complex	cellular_component	NA	NA	NA	NA	18.959	4.01747	7.90283	APP	amyloid beta precursor protein [Source:VGNC Symbol;Acc:VGNC:26038]	NDEL1	nudE neurodevelopment protein 1 like 1 [Source:VGNC Symbol;Acc:VGNC:31933]
ENSBTAG00000017753	ENSBTAG00000011145	GO:0043235	receptor complex	cellular_component	NA	NA	NA	NA	432.198	4.01747	236.655	APP	amyloid beta precursor protein [Source:VGNC Symbol;Acc:VGNC:26038]	NDUFA4	NDUFA4, mitochondrial complex associated [Source:VGNC Symbol;Acc:VGNC:31947]
ENSBTAG00000017753	ENSBTAG00000009334	GO:0043235	receptor complex	cellular_component	NA	NA	NA	NA	251.619	4.01747	97.1873	APP	amyloid beta precursor protein [Source:VGNC Symbol;Acc:VGNC:26038]	NDUFA5	NADH:ubiquinone oxidoreductase subunit A5 [Source:VGNC Symbol;Acc:VGNC:31949]
ENSBTAG00000017753	ENSBTAG00000001113	GO:0043235	receptor complex	cellular_component	NA	NA	NA	NA	29.0225	4.01747	2.23319	APP	amyloid beta precursor protein [Source:VGNC Symbol;Acc:VGNC:26038]	NDUFAF7	NADH:ubiquinone oxidoreductase complex assembly factor 7 [Source:VGNC Symbol;Acc:VGNC:31959]
ENSBTAG00000017753	ENSBTAG00000015156	GO:0043235	receptor complex	cellular_component	NA	NA	NA	NA	865.928	4.01747	248.99	APP	amyloid beta precursor protein [Source:VGNC Symbol;Acc:VGNC:26038]	NDUFB1
ENSBTAG00000017753	ENSBTAG00000012760	GO:0043235	receptor complex	cellular_component	NA	NA	NA	NA	141.776	4.01747	116.944	APP	amyloid beta precursor protein [Source:VGNC Symbol;Acc:VGNC:26038]	NDUFB3	NADH:ubiquinone oxidoreductase subunit B3 [Source:VGNC Symbol;Acc:VGNC:31963]
ENSBTAG00000017753	ENSBTAG00000005907	GO:0043235	receptor complex	cellular_component	NA	NA	NA	NA	350.828	4.01747	76.4768	APP	amyloid beta precursor protein [Source:VGNC Symbol;Acc:VGNC:26038]	NDUFB6	NADH:ubiquinone oxidoreductase subunit B6 [Source:VGNC Symbol;Acc:VGNC:31965]
ENSBTAG00000017753	ENSBTAG00000002203	GO:0043235	receptor complex	cellular_component	NA	NA	NA	NA	31.9626	4.01747	74.9858	APP	amyloid beta precursor protein [Source:VGNC Symbol;Acc:VGNC:26038]	NDUFS2	NADH:ubiquinone oxidoreductase core subunit S2 [Source:VGNC Symbol;Acc:VGNC:31969]
ENSBTAG00000017753	ENSBTAG00000003728	GO:0043235	receptor complex	cellular_component	NA	NA	NA	NA	496.496	4.01747	549.029	APP	amyloid beta precursor protein [Source:VGNC Symbol;Acc:VGNC:26038]	NDUFS4	NADH dehydrogenase [ubiquinone] iron-sulfur protein 4, mitochondrial [Source:UniProtKB/Swiss-Prot;Acc:Q02375]
ENSBTAG00000017753	ENSBTAG00000020237	GO:0043235	receptor complex	cellular_component	NA	NA	NA	NA	3.15997	4.01747	6.23059	APP	amyloid beta precursor protein [Source:VGNC Symbol;Acc:VGNC:26038]	NECAP1	NECAP endocytosis associated 1 [Source:VGNC Symbol;Acc:VGNC:31980]
ENSBTAG00000017753	ENSBTAG00000013282	GO:0043235	receptor complex	cellular_component	NA	NA	NA	NA	10.2864	4.01747	13.0026	APP	amyloid beta precursor protein [Source:VGNC Symbol;Acc:VGNC:26038]	NECAP2	NECAP endocytosis associated 2 [Source:VGNC Symbol;Acc:VGNC:31981]
ENSBTAG00000017753	ENSBTAG00000006287	GO:0043235	receptor complex	cellular_component	NA	NA	NA	NA	NA	4.01747	17.4157	APP	amyloid beta precursor protein [Source:VGNC Symbol;Acc:VGNC:26038]	NEDD9	neural precursor cell expressed, developmentally down-regulated 9 [Source:VGNC Symbol;Acc:VGNC:31984]
ENSBTAG00000017753	ENSBTAG00000021949	GO:0043235	receptor complex	cellular_component	NA	NA	NA	NA	38.8199	4.01747	NA	APP	amyloid beta precursor protein [Source:VGNC Symbol;Acc:VGNC:26038]	NEFL	neurofilament light [Source:VGNC Symbol;Acc:VGNC:31986]
ENSBTAG00000017753	ENSBTAG00000007365	GO:0043235	receptor complex	cellular_component	NA	NA	NA	NA	5.13739	4.01747	1.17921	APP	amyloid beta precursor protein [Source:VGNC Symbol;Acc:VGNC:26038]	NEIL1	nei like DNA glycosylase 1 [Source:VGNC Symbol;Acc:VGNC:31988]
ENSBTAG00000017753	ENSBTAG00000009258	GO:0043235	receptor complex	cellular_component	NA	NA	NA	NA	0.528022	4.01747	NA	APP	amyloid beta precursor protein [Source:VGNC Symbol;Acc:VGNC:26038]	NEK11	NIMA related kinase 11 [Source:HGNC Symbol;Acc:HGNC:18593]
ENSBTAG00000017753	ENSBTAG00000011829	GO:0043235	receptor complex	cellular_component	NA	NA	NA	NA	1.80581	4.01747	1.57726	APP	amyloid beta precursor protein [Source:VGNC Symbol;Acc:VGNC:26038]	NF1	neurofibromin [Source:RefSeq peptide;Acc:NP_001116200]
ENSBTAG00000017753	ENSBTAG00000001778	GO:0043235	receptor complex	cellular_component	NA	NA	NA	NA	18.4761	4.01747	6.35414	APP	amyloid beta precursor protein [Source:VGNC Symbol;Acc:VGNC:26038]	NFKBIB	NFKB inhibitor beta [Source:VGNC Symbol;Acc:VGNC:32046]
ENSBTAG00000017753	ENSBTAG00000009905	GO:0043235	receptor complex	cellular_component	NA	NA	NA	NA	0.694587	4.01747	3.81529	APP	amyloid beta precursor protein [Source:VGNC Symbol;Acc:VGNC:26038]	NFYA	nuclear transcription factor Y subunit alpha [Source:VGNC Symbol;Acc:VGNC:32055]
ENSBTAG00000017753	ENSBTAG00000003793	GO:0043235	receptor complex	cellular_component	NA	NA	NA	NA	143.499	4.01747	6.62558	APP	amyloid beta precursor protein [Source:VGNC Symbol;Acc:VGNC:26038]	NGLY1	N-glycanase 1 [Source:VGNC Symbol;Acc:VGNC:32063]
ENSBTAG00000017753	ENSBTAG00000006680	GO:0043235	receptor complex	cellular_component	NA	NA	NA	NA	12.2376	4.01747	0.88961	APP	amyloid beta precursor protein [Source:VGNC Symbol;Acc:VGNC:26038]	NKIRAS1	NFKB inhibitor interacting Ras like 1 [Source:HGNC Symbol;Acc:HGNC:17899]
ENSBTAG00000017753	ENSBTAG00000016903	GO:0043235	receptor complex	cellular_component	NA	NA	NA	NA	4.96077	4.01747	2.18197	APP	amyloid beta precursor protein [Source:VGNC Symbol;Acc:VGNC:26038]	NLN	neurolysin [Source:HGNC Symbol;Acc:HGNC:16058]
ENSBTAG00000017753	ENSBTAG00000016552	GO:0043235	receptor complex	cellular_component	NA	NA	NA	NA	6.69703	4.01747	23.6744	APP	amyloid beta precursor protein [Source:VGNC Symbol;Acc:VGNC:26038]	NME3	NME/NM23 nucleoside diphosphate kinase 3 [Source:VGNC Symbol;Acc:VGNC:32126]
ENSBTAG00000017753	ENSBTAG00000003025	GO:0043235	receptor complex	cellular_component	NA	NA	NA	NA	3.48063	4.01747	9.78453	APP	amyloid beta precursor protein [Source:VGNC Symbol;Acc:VGNC:26038]	NME6	NME/NM23 nucleoside diphosphate kinase 6 [Source:VGNC Symbol;Acc:VGNC:32128]
ENSBTAG00000017753	ENSBTAG00000001361	GO:0043235	receptor complex	cellular_component	NA	NA	NA	NA	21.4904	4.01747	4.27352	APP	amyloid beta precursor protein [Source:VGNC Symbol;Acc:VGNC:26038]	NMNAT1	nicotinamide nucleotide adenylyltransferase 1 [Source:VGNC Symbol;Acc:VGNC:32132]
ENSBTAG00000017753	ENSBTAG00000019687	GO:0043235	receptor complex	cellular_component	NA	NA	NA	NA	1.77175	4.01747	3.13347	APP	amyloid beta precursor protein [Source:VGNC Symbol;Acc:VGNC:26038]	NMRK1	nicotinamide riboside kinase 1 [Source:VGNC Symbol;Acc:VGNC:32135]
ENSBTAG00000017753	ENSBTAG00000031573	GO:0043235	receptor complex	cellular_component	NA	NA	NA	NA	1.86337	4.01747	NA	APP	amyloid beta precursor protein [Source:VGNC Symbol;Acc:VGNC:26038]	NMRK2	nicotinamide riboside kinase 2 [Source:RefSeq peptide;Acc:NP_001073111]
ENSBTAG00000017753	ENSBTAG00000007703	GO:0043235	receptor complex	cellular_component	NA	NA	NA	NA	15.5791	4.01747	1.42304	APP	amyloid beta precursor protein [Source:VGNC Symbol;Acc:VGNC:26038]	NMT2	N-myristoyltransferase 2 [Source:VGNC Symbol;Acc:VGNC:32138]
ENSBTAG00000017753	ENSBTAG00000003212	GO:0043235	receptor complex	cellular_component	NA	NA	NA	NA	NA	4.01747	2.45448	APP	amyloid beta precursor protein [Source:VGNC Symbol;Acc:VGNC:26038]	NNAT	neuronatin [Source:VGNC Symbol;Acc:VGNC:32142]
ENSBTAG00000017753	ENSBTAG00000020633	GO:0043235	receptor complex	cellular_component	NA	NA	NA	NA	35.87	4.01747	11.4527	APP	amyloid beta precursor protein [Source:VGNC Symbol;Acc:VGNC:26038]	NOB1	NIN1/PSMD8 binding protein 1 homolog [Source:VGNC Symbol;Acc:VGNC:32144]
ENSBTAG00000017753	ENSBTAG00000016528	GO:0043235	receptor complex	cellular_component	NA	NA	NA	NA	9.73433	4.01747	12.7026	APP	amyloid beta precursor protein [Source:VGNC Symbol;Acc:VGNC:26038]	NOC2L	NOC2 like nucleolar associated transcriptional repressor [Source:VGNC Symbol;Acc:VGNC:32146]
ENSBTAG00000017753	ENSBTAG00000015951	GO:0043235	receptor complex	cellular_component	NA	NA	NA	NA	9.16486	4.01747	5.79847	APP	amyloid beta precursor protein [Source:VGNC Symbol;Acc:VGNC:26038]	NOL11	nucleolar protein 11 [Source:VGNC Symbol;Acc:VGNC:32155]
ENSBTAG00000017753	ENSBTAG00000015092	GO:0043235	receptor complex	cellular_component	NA	NA	NA	NA	96.5027	4.01747	4.32521	APP	amyloid beta precursor protein [Source:VGNC Symbol;Acc:VGNC:26038]	NOL12	Nucleolar protein 12 [Source:UniProtKB/Swiss-Prot;Acc:Q2KIV0]
ENSBTAG00000017753	ENSBTAG00000021554	GO:0043235	receptor complex	cellular_component	NA	NA	NA	NA	146.67	4.01747	35.2221	APP	amyloid beta precursor protein [Source:VGNC Symbol;Acc:VGNC:26038]	NOL7	nucleolar protein 7 [Source:VGNC Symbol;Acc:VGNC:32159]
ENSBTAG00000017753	ENSBTAG00000007435	GO:0043235	receptor complex	cellular_component	NA	NA	NA	NA	10.9069	4.01747	14.3765	APP	amyloid beta precursor protein [Source:VGNC Symbol;Acc:VGNC:26038]	NOLC1	nucleolar and coiled-body phosphoprotein 1 [Source:VGNC Symbol;Acc:VGNC:32161]
ENSBTAG00000017753	ENSBTAG00000010734	GO:0043235	receptor complex	cellular_component	NA	NA	NA	NA	9.14914	4.01747	42.5189	APP	amyloid beta precursor protein [Source:VGNC Symbol;Acc:VGNC:26038]	NOP16	NOP16 nucleolar protein [Source:VGNC Symbol;Acc:VGNC:32166]
ENSBTAG00000017753	ENSBTAG00000002170	GO:0043235	receptor complex	cellular_component	NA	NA	NA	NA	0.634314	4.01747	0.527081	APP	amyloid beta precursor protein [Source:VGNC Symbol;Acc:VGNC:26038]	NOVA1	NOVA alternative splicing regulator 1 [Source:HGNC Symbol;Acc:HGNC:7886]
ENSBTAG00000017753	ENSBTAG00000002266	GO:0043235	receptor complex	cellular_component	NA	NA	NA	NA	7.06894	4.01747	NA	APP	amyloid beta precursor protein [Source:VGNC Symbol;Acc:VGNC:26038]	NPL	N-acetylneuraminate pyruvate lyase [Source:VGNC Symbol;Acc:VGNC:32205]
ENSBTAG00000017753	ENSBTAG00000012178	GO:0043235	receptor complex	cellular_component	NA	NA	NA	NA	1.20097	4.01747	NA	APP	amyloid beta precursor protein [Source:VGNC Symbol;Acc:VGNC:26038]	NR1D1	nuclear receptor subfamily 1 group D member 1 [Source:VGNC Symbol;Acc:VGNC:32228]
ENSBTAG00000017753	ENSBTAG00000010681	GO:0043235	receptor complex	cellular_component	NA	NA	NA	NA	23.5218	4.01747	4.76298	APP	amyloid beta precursor protein [Source:VGNC Symbol;Acc:VGNC:26038]	NR1H3	nuclear receptor subfamily 1 group H member 3 [Source:VGNC Symbol;Acc:VGNC:32231]
ENSBTAG00000017753	ENSBTAG00000047293	GO:0043235	receptor complex	cellular_component	NA	NA	NA	NA	NA	4.01747	2.8181	APP	amyloid beta precursor protein [Source:VGNC Symbol;Acc:VGNC:26038]	NRIP1	nuclear receptor interacting protein 1 [Source:VGNC Symbol;Acc:VGNC:32263]
ENSBTAG00000017753	ENSBTAG00000019341	GO:0043235	receptor complex	cellular_component	NA	NA	NA	NA	29.244	4.01747	11.3777	APP	amyloid beta precursor protein [Source:VGNC Symbol;Acc:VGNC:26038]	NSRP1	nuclear speckle splicing regulatory protein 1 [Source:VGNC Symbol;Acc:VGNC:32284]
ENSBTAG00000017753	ENSBTAG00000010032	GO:0043235	receptor complex	cellular_component	NA	NA	NA	NA	NA	4.01747	18.1794	APP	amyloid beta precursor protein [Source:VGNC Symbol;Acc:VGNC:26038]	NTM	neurotrimin [Source:VGNC Symbol;Acc:VGNC:32302]
ENSBTAG00000017753	ENSBTAG00000015437	GO:0043235	receptor complex	cellular_component	NA	NA	NA	NA	7.17814	4.01747	23.0269	APP	amyloid beta precursor protein [Source:VGNC Symbol;Acc:VGNC:26038]	NTMT1	N-terminal Xaa-Pro-Lys N-methyltransferase 1 [Source:VGNC Symbol;Acc:VGNC:32303]
ENSBTAG00000017753	ENSBTAG00000006590	GO:0043235	receptor complex	cellular_component	NA	NA	NA	NA	14.8292	4.01747	6.47676	APP	amyloid beta precursor protein [Source:VGNC Symbol;Acc:VGNC:26038]	NUDT16L1	nudix hydrolase 16 like 1 [Source:VGNC Symbol;Acc:VGNC:32331]
ENSBTAG00000017753	ENSBTAG00000011354	GO:0043235	receptor complex	cellular_component	NA	NA	NA	NA	19.8388	4.01747	3.07774	APP	amyloid beta precursor protein [Source:VGNC Symbol;Acc:VGNC:26038]	NUDT9	nudix hydrolase 9 [Source:VGNC Symbol;Acc:VGNC:32343]
ENSBTAG00000017753	ENSBTAG00000011683	GO:0043235	receptor complex	cellular_component	NA	NA	NA	NA	16.4512	4.01747	1.12221	APP	amyloid beta precursor protein [Source:VGNC Symbol;Acc:VGNC:26038]	NUMB	protein numb homolog [Source:RefSeq peptide;Acc:NP_001095421]
ENSBTAG00000017753	ENSBTAG00000017652	GO:0043235	receptor complex	cellular_component	NA	NA	NA	NA	13.4377	4.01747	3.43395	APP	amyloid beta precursor protein [Source:VGNC Symbol;Acc:VGNC:26038]	NUP50	nucleoporin 50 [Source:VGNC Symbol;Acc:VGNC:32362]
ENSBTAG00000017753	ENSBTAG00000010774	GO:0043235	receptor complex	cellular_component	NA	NA	NA	NA	635.011	4.01747	28.4729	APP	amyloid beta precursor protein [Source:VGNC Symbol;Acc:VGNC:26038]	NUSAP1	nucleolar and spindle associated protein 1 [Source:VGNC Symbol;Acc:VGNC:32370]
ENSBTAG00000017753	ENSBTAG00000013465	GO:0043235	receptor complex	cellular_component	NA	NA	NA	NA	1.34713	4.01747	2.49073	APP	amyloid beta precursor protein [Source:VGNC Symbol;Acc:VGNC:26038]	NXPE3	neurexophilin and PC-esterase domain family member 3 [Source:VGNC Symbol;Acc:VGNC:32380]
ENSBTAG00000017753	ENSBTAG00000020739	GO:0043235	receptor complex	cellular_component	NA	NA	NA	NA	18.2686	4.01747	6.00939	APP	amyloid beta precursor protein [Source:VGNC Symbol;Acc:VGNC:26038]	NXT2	nuclear transport factor 2 like export factor 2 [Source:VGNC Symbol;Acc:VGNC:32385]
ENSBTAG00000017753	ENSBTAG00000005975	GO:0043235	receptor complex	cellular_component	NA	NA	NA	NA	220.07	4.01747	28.1902	APP	amyloid beta precursor protein [Source:VGNC Symbol;Acc:VGNC:26038]	OARD1	O-acyl-ADP-ribose deacylase 1 [Source:VGNC Symbol;Acc:VGNC:32390]
ENSBTAG00000017753	ENSBTAG00000001839	GO:0043235	receptor complex	cellular_component	NA	NA	NA	NA	NA	4.01747	1.86052	APP	amyloid beta precursor protein [Source:VGNC Symbol;Acc:VGNC:26038]	OCIAD2	OCIA domain containing 2 [Source:VGNC Symbol;Acc:VGNC:32396]
ENSBTAG00000017753	ENSBTAG00000030567	GO:0043235	receptor complex	cellular_component	NA	NA	NA	NA	3.84843	4.01747	1.86272	APP	amyloid beta precursor protein [Source:VGNC Symbol;Acc:VGNC:26038]	ODF2	outer dense fiber of sperm tails 2 [Source:VGNC Symbol;Acc:VGNC:32401]
ENSBTAG00000017753	ENSBTAG00000012907	GO:0043235	receptor complex	cellular_component	NA	NA	NA	NA	14.7233	4.01747	14.2432	APP	amyloid beta precursor protein [Source:VGNC Symbol;Acc:VGNC:26038]	ODF2L	outer dense fiber of sperm tails 2 like [Source:VGNC Symbol;Acc:VGNC:32402]
ENSBTAG00000017753	ENSBTAG00000014443	GO:0043235	receptor complex	cellular_component	NA	NA	NA	NA	18.6546	4.01747	NA	APP	amyloid beta precursor protein [Source:VGNC Symbol;Acc:VGNC:26038]	ODF4
ENSBTAG00000017753	ENSBTAG00000038584	GO:0043235	receptor complex	cellular_component	NA	NA	NA	NA	2.06996	4.01747	NA	APP	amyloid beta precursor protein [Source:VGNC Symbol;Acc:VGNC:26038]	OLFM1	olfactomedin 1 [Source:VGNC Symbol;Acc:VGNC:32417]
ENSBTAG00000017753	ENSBTAG00000022779	GO:0043235	receptor complex	cellular_component	NA	NA	NA	NA	37.7038	4.01747	NA	APP	amyloid beta precursor protein [Source:VGNC Symbol;Acc:VGNC:26038]	OLFM4	olfactomedin 4 [Source:VGNC Symbol;Acc:VGNC:32420]
ENSBTAG00000017753	ENSBTAG00000019514	GO:0043235	receptor complex	cellular_component	NA	NA	NA	NA	75.6862	4.01747	11.7944	APP	amyloid beta precursor protein [Source:VGNC Symbol;Acc:VGNC:26038]	OPA1	OPA1, mitochondrial dynamin like GTPase [Source:VGNC Symbol;Acc:VGNC:32432]
ENSBTAG00000017753	ENSBTAG00000019605	GO:0043235	receptor complex	cellular_component	NA	NA	NA	NA	0.785487	4.01747	0.513018	APP	amyloid beta precursor protein [Source:VGNC Symbol;Acc:VGNC:26038]	OPA3	OPA3, outer mitochondrial membrane lipid metabolism regulator [Source:VGNC Symbol;Acc:VGNC:32433]
ENSBTAG00000017753	ENSBTAG00000016969	GO:0043235	receptor complex	cellular_component	NA	NA	NA	NA	180.808	4.01747	10.323	APP	amyloid beta precursor protein [Source:VGNC Symbol;Acc:VGNC:26038]	ORC3	origin recognition complex subunit 3 [Source:VGNC Symbol;Acc:VGNC:32448]
ENSBTAG00000017753	ENSBTAG00000015291	GO:0043235	receptor complex	cellular_component	NA	NA	NA	NA	238.401	4.01747	13.5827	APP	amyloid beta precursor protein [Source:VGNC Symbol;Acc:VGNC:26038]	ORC4	origin recognition complex subunit 4 [Source:VGNC Symbol;Acc:VGNC:32449]
ENSBTAG00000017753	ENSBTAG00000001872	GO:0043235	receptor complex	cellular_component	NA	NA	NA	NA	195.913	4.01747	7.57567	APP	amyloid beta precursor protein [Source:VGNC Symbol;Acc:VGNC:26038]	ORC6	origin recognition complex subunit 6 [Source:VGNC Symbol;Acc:VGNC:32451]
ENSBTAG00000017753	ENSBTAG00000012561	GO:0043235	receptor complex	cellular_component	NA	NA	NA	NA	16.308	4.01747	18.2956	APP	amyloid beta precursor protein [Source:VGNC Symbol;Acc:VGNC:26038]	ORMDL1	ORMDL sphingolipid biosynthesis regulator 1 [Source:VGNC Symbol;Acc:VGNC:32452]
ENSBTAG00000017753	ENSBTAG00000013855	GO:0043235	receptor complex	cellular_component	NA	NA	NA	NA	2.42628	4.01747	6.06149	APP	amyloid beta precursor protein [Source:VGNC Symbol;Acc:VGNC:26038]	ORMDL3	ORMDL sphingolipid biosynthesis regulator 3 [Source:VGNC Symbol;Acc:VGNC:32454]
ENSBTAG00000017753	ENSBTAG00000006471	GO:0043235	receptor complex	cellular_component	NA	NA	NA	NA	1.6126	4.01747	0.803771	APP	amyloid beta precursor protein [Source:VGNC Symbol;Acc:VGNC:26038]	OSBPL11	oxysterol binding protein like 11 [Source:VGNC Symbol;Acc:VGNC:32459]
ENSBTAG00000017753	ENSBTAG00000001077	GO:0043235	receptor complex	cellular_component	NA	NA	NA	NA	NA	4.01747	1.86408	APP	amyloid beta precursor protein [Source:VGNC Symbol;Acc:VGNC:26038]	OSBPL5	oxysterol binding protein like 5 [Source:VGNC Symbol;Acc:VGNC:32463]
ENSBTAG00000017753	ENSBTAG00000002746	GO:0043235	receptor complex	cellular_component	NA	NA	NA	NA	56.3513	4.01747	5.15564	APP	amyloid beta precursor protein [Source:VGNC Symbol;Acc:VGNC:26038]	OSTF1	osteoclast stimulating factor 1 [Source:VGNC Symbol;Acc:VGNC:32479]
ENSBTAG00000017753	ENSBTAG00000014981	GO:0043235	receptor complex	cellular_component	NA	NA	NA	NA	2.23577	4.01747	NA	APP	amyloid beta precursor protein [Source:VGNC Symbol;Acc:VGNC:26038]	OTUB2	OTU deubiquitinase, ubiquitin aldehyde binding 2 [Source:VGNC Symbol;Acc:VGNC:32492]
ENSBTAG00000017753	ENSBTAG00000014741	GO:0043235	receptor complex	cellular_component	NA	NA	NA	NA	1.09519	4.01747	NA	APP	amyloid beta precursor protein [Source:VGNC Symbol;Acc:VGNC:26038]	OTX2	orthodenticle homeobox 2 [Source:VGNC Symbol;Acc:VGNC:32503]
ENSBTAG00000017753	ENSBTAG00000007031	GO:0043235	receptor complex	cellular_component	NA	NA	NA	NA	12.6381	4.01747	1.97236	APP	amyloid beta precursor protein [Source:VGNC Symbol;Acc:VGNC:26038]	OXSM	3-oxoacyl-ACP synthase, mitochondrial [Source:VGNC Symbol;Acc:VGNC:32513]
ENSBTAG00000017753	ENSBTAG00000014927	GO:0043235	receptor complex	cellular_component	NA	NA	NA	NA	NA	4.01747	2.60391	APP	amyloid beta precursor protein [Source:VGNC Symbol;Acc:VGNC:26038]	OXSR1	oxidative stress responsive 1 [Source:VGNC Symbol;Acc:VGNC:32514]
ENSBTAG00000017753	ENSBTAG00000011106	GO:0043235	receptor complex	cellular_component	NA	NA	NA	NA	NA	4.01747	2.26065	APP	amyloid beta precursor protein [Source:VGNC Symbol;Acc:VGNC:26038]	PACRG	parkin coregulated [Source:HGNC Symbol;Acc:HGNC:19152]
ENSBTAG00000017753	ENSBTAG00000010904	GO:0043235	receptor complex	cellular_component	NA	NA	NA	NA	9.77449	4.01747	10.8288	APP	amyloid beta precursor protein [Source:VGNC Symbol;Acc:VGNC:26038]	PAGR1	PAXIP1-associated glutamate-rich protein 1 [Source:UniProtKB/Swiss-Prot;Acc:Q1LZ80]
ENSBTAG00000017753	ENSBTAG00000008224	GO:0043235	receptor complex	cellular_component	NA	NA	NA	NA	244.989	4.01747	135.142	APP	amyloid beta precursor protein [Source:VGNC Symbol;Acc:VGNC:26038]	PAIP2	Polyadenylate-binding protein-interacting protein 2 [Source:UniProtKB/Swiss-Prot;Acc:Q3ZC67]
ENSBTAG00000017753	ENSBTAG00000010191	GO:0043235	receptor complex	cellular_component	NA	NA	NA	NA	8.65245	4.01747	1.58695	APP	amyloid beta precursor protein [Source:VGNC Symbol;Acc:VGNC:26038]	PAK1	Serine/threonine-protein kinase PAK 1 [Source:UniProtKB/Swiss-Prot;Acc:Q08E52]
ENSBTAG00000017753	ENSBTAG00000047856	GO:0043235	receptor complex	cellular_component	NA	NA	NA	NA	17.2578	4.01747	13.3587	APP	amyloid beta precursor protein [Source:VGNC Symbol;Acc:VGNC:26038]	PAK2	p21 (RAC1) activated kinase 2 [Source:HGNC Symbol;Acc:HGNC:8591]
ENSBTAG00000017753	ENSBTAG00000013958	GO:0043235	receptor complex	cellular_component	NA	NA	NA	NA	NA	4.01747	0.50594	APP	amyloid beta precursor protein [Source:VGNC Symbol;Acc:VGNC:26038]	PAK4	serine/threonine-protein kinase PAK 4 [Source:RefSeq peptide;Acc:NP_001069652]
ENSBTAG00000017753	ENSBTAG00000003196	GO:0043235	receptor complex	cellular_component	NA	NA	NA	NA	2.1957	4.01747	121.616	APP	amyloid beta precursor protein [Source:VGNC Symbol;Acc:VGNC:26038]	PAPSS2	3'-phosphoadenosine 5'-phosphosulfate synthase 2 [Source:VGNC Symbol;Acc:VGNC:32574]
ENSBTAG00000017753	ENSBTAG00000023734	GO:0043235	receptor complex	cellular_component	NA	NA	NA	NA	3.44483	4.01747	1.33184	APP	amyloid beta precursor protein [Source:VGNC Symbol;Acc:VGNC:26038]	PARD6A	par-6 family cell polarity regulator alpha [Source:VGNC Symbol;Acc:VGNC:32583]
ENSBTAG00000017753	ENSBTAG00000021601	GO:0043235	receptor complex	cellular_component	NA	NA	NA	NA	2.99064	4.01747	0.222353	APP	amyloid beta precursor protein [Source:VGNC Symbol;Acc:VGNC:26038]	PARD6B	par-6 family cell polarity regulator beta [Source:VGNC Symbol;Acc:VGNC:32584]
ENSBTAG00000017753	ENSBTAG00000000671	GO:0043235	receptor complex	cellular_component	NA	NA	NA	NA	NA	4.01747	2.38461	APP	amyloid beta precursor protein [Source:VGNC Symbol;Acc:VGNC:26038]	PARP3	poly(ADP-ribose) polymerase family member 3 [Source:HGNC Symbol;Acc:HGNC:273]
ENSBTAG00000017753	ENSBTAG00000000700	GO:0043235	receptor complex	cellular_component	NA	NA	NA	NA	3.89109	4.01747	4.55796	APP	amyloid beta precursor protein [Source:VGNC Symbol;Acc:VGNC:26038]	PARVA	parvin alpha [Source:VGNC Symbol;Acc:VGNC:32589]
ENSBTAG00000017753	ENSBTAG00000008057	GO:0043235	receptor complex	cellular_component	NA	NA	NA	NA	6.42171	4.01747	NA	APP	amyloid beta precursor protein [Source:VGNC Symbol;Acc:VGNC:26038]	PARVG	parvin gamma [Source:VGNC Symbol;Acc:VGNC:32591]
ENSBTAG00000017753	ENSBTAG00000005913	GO:0043235	receptor complex	cellular_component	NA	NA	NA	NA	1.16167	4.01747	0.852597	APP	amyloid beta precursor protein [Source:VGNC Symbol;Acc:VGNC:26038]	PATL1	PAT1 homolog 1, processing body mRNA decay factor [Source:VGNC Symbol;Acc:VGNC:32593]
ENSBTAG00000017753	ENSBTAG00000017505	GO:0043235	receptor complex	cellular_component	NA	NA	NA	NA	3.33936	4.01747	0.572595	APP	amyloid beta precursor protein [Source:VGNC Symbol;Acc:VGNC:26038]	PAXIP1	PAX interacting protein 1 [Source:VGNC Symbol;Acc:VGNC:32602]
ENSBTAG00000017753	ENSBTAG00000015081	GO:0043235	receptor complex	cellular_component	NA	NA	NA	NA	1.18906	4.01747	19.0885	APP	amyloid beta precursor protein [Source:VGNC Symbol;Acc:VGNC:26038]	PAXX	PAXX, non-homologous end joining factor [Source:VGNC Symbol;Acc:VGNC:32603]
ENSBTAG00000017753	ENSBTAG00000014786	GO:0043235	receptor complex	cellular_component	NA	NA	NA	NA	7.30956	4.01747	2.50103	APP	amyloid beta precursor protein [Source:VGNC Symbol;Acc:VGNC:26038]	PBRM1	polybromo 1 [Source:VGNC Symbol;Acc:VGNC:32606]
ENSBTAG00000017753	ENSBTAG00000011866	GO:0043235	receptor complex	cellular_component	NA	NA	NA	NA	141.584	4.01747	4.12608	APP	amyloid beta precursor protein [Source:VGNC Symbol;Acc:VGNC:26038]	PCBD1	pterin-4 alpha-carbinolamine dehydratase 1 [Source:VGNC Symbol;Acc:VGNC:32612]
ENSBTAG00000017753	ENSBTAG00000008985	GO:0043235	receptor complex	cellular_component	NA	NA	NA	NA	338.299	4.01747	54.8781	APP	amyloid beta precursor protein [Source:VGNC Symbol;Acc:VGNC:26038]	PCBP1	Poly(rC)-binding protein 1 [Source:UniProtKB/Swiss-Prot;Acc:Q5E9A3]
ENSBTAG00000017753	ENSBTAG00000017349	GO:0043235	receptor complex	cellular_component	NA	NA	NA	NA	13.1337	4.01747	5.43377	APP	amyloid beta precursor protein [Source:VGNC Symbol;Acc:VGNC:26038]	PCDHGB4	protocadherin gamma-C3 isoform 2 [Source:RefSeq peptide;Acc:NP_001096804]
ENSBTAG00000017753	ENSBTAG00000010126	GO:0043235	receptor complex	cellular_component	NA	NA	NA	NA	1.57128	4.01747	1.28679	APP	amyloid beta precursor protein [Source:VGNC Symbol;Acc:VGNC:26038]	PCIF1	PDX1 C-terminal inhibiting factor 1 [Source:VGNC Symbol;Acc:VGNC:32630]
ENSBTAG00000017753	ENSBTAG00000011934	GO:0043235	receptor complex	cellular_component	NA	NA	NA	NA	NA	4.01747	2.99849	APP	amyloid beta precursor protein [Source:VGNC Symbol;Acc:VGNC:26038]	PCK2	phosphoenolpyruvate carboxykinase 2, mitochondrial [Source:VGNC Symbol;Acc:VGNC:32632]
ENSBTAG00000017753	ENSBTAG00000016107	GO:0043235	receptor complex	cellular_component	NA	NA	NA	NA	0.991185	4.01747	NA	APP	amyloid beta precursor protein [Source:VGNC Symbol;Acc:VGNC:26038]	PCYT1B	phosphate cytidylyltransferase 1, choline, beta [Source:VGNC Symbol;Acc:VGNC:32653]
ENSBTAG00000017753	ENSBTAG00000044040	GO:0043235	receptor complex	cellular_component	NA	NA	NA	NA	1.79662	4.01747	4.55446	APP	amyloid beta precursor protein [Source:VGNC Symbol;Acc:VGNC:26038]	PDAP1	PDGFA associated protein 1 [Source:VGNC Symbol;Acc:VGNC:32655]
ENSBTAG00000017753	ENSBTAG00000039658	GO:0043235	receptor complex	cellular_component	NA	NA	NA	NA	6.41353	4.01747	1.17229	APP	amyloid beta precursor protein [Source:VGNC Symbol;Acc:VGNC:26038]	PDCD7	programmed cell death 7 [Source:HGNC Symbol;Acc:HGNC:8767]
ENSBTAG00000017753	ENSBTAG00000017196	GO:0043235	receptor complex	cellular_component	NA	NA	NA	NA	32.1909	4.01747	205	APP	amyloid beta precursor protein [Source:VGNC Symbol;Acc:VGNC:26038]	PDIA3	protein disulfide isomerase family A member 3 [Source:VGNC Symbol;Acc:VGNC:32697]
ENSBTAG00000017753	ENSBTAG00000017832	GO:0043235	receptor complex	cellular_component	NA	NA	NA	NA	106.847	4.01747	9.04817	APP	amyloid beta precursor protein [Source:VGNC Symbol;Acc:VGNC:26038]	PDK3	pyruvate dehydrogenase kinase 3 [Source:VGNC Symbol;Acc:VGNC:32705]
ENSBTAG00000017753	ENSBTAG00000034436	GO:0043235	receptor complex	cellular_component	NA	NA	NA	NA	13.7042	4.01747	3.45558	APP	amyloid beta precursor protein [Source:VGNC Symbol;Acc:VGNC:26038]	PDPK1	3-phosphoinositide dependent protein kinase 1 [Source:HGNC Symbol;Acc:HGNC:8816]
ENSBTAG00000017753	ENSBTAG00000011597	GO:0043235	receptor complex	cellular_component	NA	NA	NA	NA	4.91778	4.01747	2.82065	APP	amyloid beta precursor protein [Source:VGNC Symbol;Acc:VGNC:26038]	PDS5B	PDS5 cohesin associated factor B [Source:VGNC Symbol;Acc:VGNC:32718]
ENSBTAG00000017753	ENSBTAG00000021859	GO:0043235	receptor complex	cellular_component	NA	NA	NA	NA	14.6089	4.01747	4.01849	APP	amyloid beta precursor protein [Source:VGNC Symbol;Acc:VGNC:26038]	PDSS2	decaprenyl diphosphate synthase subunit 2 [Source:VGNC Symbol;Acc:VGNC:32720]
ENSBTAG00000017753	ENSBTAG00000021652	GO:0043235	receptor complex	cellular_component	NA	NA	NA	NA	1.98148	4.01747	NA	APP	amyloid beta precursor protein [Source:VGNC Symbol;Acc:VGNC:26038]	PDZD9	PDZ domain containing 9 [Source:VGNC Symbol;Acc:VGNC:32729]
ENSBTAG00000017753	ENSBTAG00000005810	GO:0043235	receptor complex	cellular_component	NA	NA	NA	NA	1.96309	4.01747	NA	APP	amyloid beta precursor protein [Source:VGNC Symbol;Acc:VGNC:26038]	PDZK1	Na(+)/H(+) exchange regulatory cofactor NHE-RF3 [Source:UniProtKB/Swiss-Prot;Acc:Q3T0X8]
ENSBTAG00000017753	ENSBTAG00000007728	GO:0043235	receptor complex	cellular_component	NA	NA	NA	NA	1.73792	4.01747	6.42289	APP	amyloid beta precursor protein [Source:VGNC Symbol;Acc:VGNC:26038]	PES1	pescadillo ribosomal biogenesis factor 1 [Source:VGNC Symbol;Acc:VGNC:32750]
ENSBTAG00000017753	ENSBTAG00000003885	GO:0043235	receptor complex	cellular_component	NA	NA	NA	NA	159.703	4.01747	10.9815	APP	amyloid beta precursor protein [Source:VGNC Symbol;Acc:VGNC:26038]	PEX2	peroxisomal biogenesis factor 2 [Source:HGNC Symbol;Acc:HGNC:9717]
ENSBTAG00000017753	ENSBTAG00000000172	GO:0043235	receptor complex	cellular_component	NA	NA	NA	NA	6.41988	4.01747	NA	APP	amyloid beta precursor protein [Source:VGNC Symbol;Acc:VGNC:26038]	PFKFB1	6-phosphofructo-2-kinase/fructose-2,6-biphosphatase 1 [Source:VGNC Symbol;Acc:VGNC:32769]
ENSBTAG00000017753	ENSBTAG00000010658	GO:0043235	receptor complex	cellular_component	NA	NA	NA	NA	NA	4.01747	60.7682	APP	amyloid beta precursor protein [Source:VGNC Symbol;Acc:VGNC:26038]	PFKL	phosphofructokinase, liver type [Source:VGNC Symbol;Acc:VGNC:32773]
ENSBTAG00000017753	ENSBTAG00000019011	GO:0043235	receptor complex	cellular_component	NA	NA	NA	NA	56.5113	4.01747	18.4809	APP	amyloid beta precursor protein [Source:VGNC Symbol;Acc:VGNC:26038]	PGM1	phosphoglucomutase 1 [Source:VGNC Symbol;Acc:VGNC:32793]
ENSBTAG00000017753	ENSBTAG00000000679	GO:0043235	receptor complex	cellular_component	NA	NA	NA	NA	6.32949	4.01747	6.34804	APP	amyloid beta precursor protein [Source:VGNC Symbol;Acc:VGNC:26038]	PGM3	phosphoglucomutase 3 [Source:VGNC Symbol;Acc:VGNC:32796]
ENSBTAG00000017753	ENSBTAG00000002727	GO:0043235	receptor complex	cellular_component	NA	NA	NA	NA	2.43555	4.01747	2.70571	APP	amyloid beta precursor protein [Source:VGNC Symbol;Acc:VGNC:26038]	PHACTR4	phosphatase and actin regulator 4 [Source:VGNC Symbol;Acc:VGNC:32806]
[truncated: 12,617 more rows]
